# Supplementary material for: Genome-Wide Dissection of the MicroRNA Expression Profile in Rice Embryo during Early Stages of Seed Germination
Source: PLoS One. 2015 Dec 17;10(12):e0145424. doi: 10.1371/journal.pone.0145424 (PMC4683037; doi:10.1371/journal.pone.0145424)
Supplement: S2 File — Expression profiling of known miRNAs in seven libraries (Table A). Normalizating the expression of all miRNAs by Log2TPM for heatmap (Table B). All 178 differentially expressed miRNAs (Table C). (XLSX) [file pone.0145424.s006.xlsx]

## Sheet: Table A
Table A Expression Profiling of known miRNAs in seven libraries.
	TPM								LOG2TPM
miRNA Acc	0 HAI	12 HAI	24 HAI	BCPa	Callusa	Roota	Leafa		0 HAI	12 HAI	24 HAI	BCP	Callus	Root	Leaf
osa-miR827	1.40599	6.0002	6.79731	0.01	4.34507	33.8812	382.842		0.491589	2.58501	2.76496	-3.32193	2.11938	5.08241	8.58061
osa-miR820abc	89.5149	177.677	209.046	1522.42	1.08627	0.01	0.01		6.48406	7.47312	7.70768	10.5722	0.119379	0.1	-3.32193
osa-miR535	307.912	550.988	467.459	339.826	106.454	4227.33	2962.47		8.26638	9.10588	8.8687	8.40865	6.73409	12.0455	11.5326
osa-miR531c	2.1871	13.6124	4.14751	13.5931	0.01	0.01	0.01		1.12902	3.76685	2.05225	3.7648	-3.32193	-3.32193	-3.32193
osa-miR529a	8.69633	13.5228	28.975	0.01	0.01	2.60624	0.01		3.12041	3.75732	4.85673	-3.32193	-3.32193	1.38197	-3.32193
osa-miR528	2.34332	10.478	18.8366	883.548	212287	1785.28	2094.24		1.22855	3.38928	4.23547	9.78717	17.6957	10.8019	11.0322
osa-miR396b	37.3369	43.2551	37.1548	312.64	15.2077	13.0312	125.335		5.22253	5.4348	5.21548	8.28836	3.92673	3.7039	6.96965
osa-miR396a	20.3609	31.0756	90.0931	312.64	15.2077	13.0312	125.335		4.34773	4.95771	6.49335	8.28836	3.92673	3.7039	6.96965
osa-miR395m	0.01	0.0895552	2.07375	0.01	0.01	46.9124	50.1341		-3.32193	-3.48108	1.05225	-3.32193	-3.32193	5.5519	5.64772
osa-miR393b	0.781107	1.11944	4.0323	27.1861	0.01	28.6687	52.4129		-0.356408	0.162776	2.0116	4.7648	-3.32193	4.8414	5.71185
osa-miR390	410.446	884.581	1039.82	27.1861	342.174	938.248	45.5765		8.68105	9.78885	10.0221	4.7648	8.41859	9.87382	5.51022
osa-miR319b	2737	4444.62	4538.07	0.01	106.454	15.6375	0.01		11.4184	12.1178	12.1479	-3.32193	6.73409	3.96693	-3.32193
osa-miR1883a	31.9733	40.3446	64.8048	0.01	0.01	18.2437	4.55765		4.9988	5.3343	6.01803	-3.32193	-3.32193	4.18933	2.18829
osa-miR1874	5.20738	15.2244	21.1408	5817.83	18.4665	10.425	9.11529		2.38056	3.92831	4.40196	12.5063	4.20684	3.38197	3.18829
osa-miR1867	5.05116	15.9856	20.2767	13.5931	0.01	0.01	4.55765		2.33661	3.9987	4.34175	3.7648	-3.32193	-3.32193	2.18829
osa-miR1862e	17.5489	29.9114	27.7077	40.7792	3.2588	26.0624	25.0671		4.13331	4.90262	4.79221	5.34976	1.70434	4.7039	4.64772
osa-miR1862abc	67.3835	113.466	93.8374	1114.63	39.1056	508.217	191.421		6.07432	6.82612	6.55209	10.1223	5.2893	8.9893	7.58061
osa-miR1861g	0.156221	0.492553	1.90094	108.744	2.17253	18.2437	9.11529		-2.67834	-1.02165	0.926714	6.7648	1.11938	4.18933	3.18829
osa-miR1859	92.6393	156.453	130.877	0.01	23.8979	10.425	11.3941		6.53355	7.28958	7.03207	-3.32193	4.57881	3.38197	3.51022
osa-miR171i	36.9724	93.3165	133.527	27.1861	18.4665	5.21249	186.863		5.20838	6.54406	7.06099	4.7648	4.20684	2.38197	7.54584
osa-miR171h	4.68664	8.28385	8.81346	0.01	0.01	80.7935	0.01		2.22855	3.0503	3.13971	-3.32193	-3.32193	6.33617	-3.32193
osa-miR171bcde	10.1544	16.9259	15.6684	0.01	69.5211	271.049	198.258		3.34403	4.08116	3.96978	-3.32193	6.11938	8.08241	7.63123
osa-miR169ijkmq	6.24886	9.9854	56.7402	0.01	8.69014	33.8812	77.48		2.64359	3.31982	5.8263	-3.32193	3.11938	5.08241	6.27575
osa-miR169c	0.312443	8.91074	20.4495	13.5931	33.6743	172.012	223.325		-1.67834	3.15554	4.354	3.7648	5.07358	7.42637	7.803
osa-miR168a	1318.14	3605.13	5892	54929.5	4949.03	50720.1	46841.2		10.3643	11.8158	12.5245	15.7453	12.2729	15.6303	15.5155
osa-miR167fghj	279.116	529.36	436.813	81232.1	9414.68	52846.8	305390		8.12472	9.04811	8.77087	16.3098	13.2007	15.6895	18.2203
osa-miR167abc	100.607	156.632	135.024	13035.7	31421.4	4115.26	10667.2		6.65258	7.29123	7.07708	13.6702	14.9395	12.0068	13.3809
osa-miR166l	660.14	1396.66	1931.88	40.7792	96.6778	26.0624	455.765		9.36663	10.4478	10.9158	5.34976	6.59511	4.7039	8.83215
osa-miR166i/j	3.43687	10.8362	15.6108	0.01	29.3292	156.375	257.507		1.7811	3.43778	3.96447	-3.32193	4.87427	7.28886	8.00847
osa-miR166e	9.78988	30.4935	31.3367	27.1861	13.0352	46.9124	20.5094		3.29129	4.93043	4.96978	4.7648	3.70434	5.5519	4.35821
osa-miR164c	0.0520738	0.17911	0.288021	27.1861	1.08627	15.6375	0.01		-4.2633	-2.48108	-1.79575	4.7648	0.119379	3.96693	-3.32193
osa-miR164abf	1.82258	2.5971	2.7074	2120.52	135.783	2324.77	8187.81		0.865985	1.3769	1.43691	11.0502	7.08516	11.1829	12.9993
osa-miR162b	34.9936	51.6733	46.1986	0.01	16.294	10.425	15.9518		5.12902	5.69135	5.52978	-3.32193	4.02627	3.38197	3.99564
osa-miR160e	9.63365	18.4931	12.7305	0.01	1.08627	2.60624	0.01		3.26808	4.20892	3.67022	-3.32193	0.119379	1.38197	-3.32193
osa-miR160ab	0.104148	6.53753	3.9747	0.01	20.6391	13.0312	2.27882		-3.2633	2.70874	1.99084	-3.32193	4.36731	3.7039	1.18829
osa-miR159f	645.611	1603.62	2093.86	13.5931	33.6743	28.6687	25.0671		9.33452	10.6471	11.0319	3.7648	5.07358	4.8414	4.64772
osa-miR159b	1695.89	4362.05	5616.65	584.501	2049.79	5947.45	7305.91		10.7278	12.0908	12.4555	9.19106	11.0013	12.5381	12.8348
osa-miR156l	0.156221	1.92544	8.69825	0.01	24.9841	22890.6	1198.66		-2.67834	0.945185	3.12072	-3.32193	4.64294	14.4825	10.2272
osa-miR156dj	2242.66	3604.1	3772.04	723939	565233	719701	558282		11.131	11.8154	11.8811	19.4655	19.1085	19.457	19.0906
osa-miR156abcei	1766.45	2884.35	3313.63	704297	540102	635913	355524		10.7866	11.494	11.6942	19.4258	19.0429	19.2785	18.4396
osa-miR1432	4.1659	47.106	66.6482	81.5583	1665.25	28809.4	4664.75		2.05863	5.55784	6.05849	6.34976	10.7015	14.8143	12.1876
osa-miR1425	243.757	367.982	319.243	421.385	366.072	364.874	464.88		7.9293	8.52349	8.31851	8.71899	8.51598	8.51125	8.86071
osa-miR1320-3p	0.364517	2.23888	1.61292	0.01	4.34507	565.555	341.823		-1.45594	1.16278	0.689675	-3.32193	2.11938	9.14352	8.41711
a:The data of BCP(bicellular pollen), callus, root and leaf were obtained from previous report (Wei et al., 2011).

## Sheet: Table B
Table B Table Normalizing the expression of all miRNAs by LOG2TPM for heatmap
	TPM value				TPM normalized by LOG2
miRNA ID	0 HAI	12 HAI	24 HAI		0 HAI	12 HAI	24 HAI
ptc-miR6478	387.481	96.9435	64.4592		8.59798	6.59907	6.01031
OsmiR-201	94.8264	0.447776	0.230417		6.56722	-1.15915	-2.11768
OsmiR-177	1.30185	0.895552	0.921669		0.380558	-0.159152	-0.11768
OsmiR-228	0.781107	0.671664	0.748856		-0.356408	-0.574189	-0.41724
OsmiR-229	0.520738	0.492553	0.345626		-0.94137	-1.02165	-1.53272
OsmiR-116	0.41659	0.0895552	0.288021		-1.2633	-3.48108	-1.79575
OsmiR-25	0.260369	0.17911	0.115209		-1.94137	-2.48108	-3.11768
OsmiR-107	0.260369	0.17911	0.172813		-1.94137	-2.48108	-2.53272
OsmiR-109	0.260369	0.134333	0.172813		-1.94137	-2.89612	-2.53272
OsmiR-121	0.468664	0.492553	0.460834		-1.09337	-1.02165	-1.11768
OsmiR-157	1.14562	1.29855	1.09448		0.196133	0.376901	0.130248
osa-miR396b	37.3369	43.2551	37.1548		5.22253	5.4348	5.21548
OsmiR-103	1.09355	1.29855	1.15209		0.129019	0.376901	0.204248
OsmiR-77	0.520738	0.626886	0.345626		-0.94137	-0.673725	-1.53272
osa-miR440	0.885255	1.07466	0.633647		-0.175836	0.103883	-0.658248
OsmiR-97	0.989402	1.20899	0.864064		-0.0153708	0.273808	-0.210789
OsmiR-8	2.55162	3.17921	2.01615		1.35141	1.66867	1.0116
OsmiR-146	4.89494	6.40319	5.24199		2.29129	2.67879	2.39011
OsmiR-92	1.56221	2.10455	1.78573		0.643592	1.07351	0.836517
OsmiR-172	0.364517	0.492553	0.460834		-1.45594	-1.02165	-1.11768
OsmiR-9	18.9549	26.7322	0.230417		4.2445	4.74051	-2.11768
OsmiR-194	2.1871	3.17921	3.05303		1.12902	1.66867	1.61024
osa-miR5150	145.807	211.977	189.749		7.18791	7.72776	7.56795
osa-miR162b	34.9936	51.6733	46.1986		5.12902	5.69135	5.52978
OsmiR-202	2.23917	3.31354	2.99542		1.16297	1.72837	1.58276
OsmiR-225	5.98849	8.86596	2.93782		2.58219	3.14828	1.55475
OsmiR-214	0.572812	0.850774	0.345626		-0.803867	-0.233152	-1.53272
OsmiR-14	0.989402	1.47766	1.3825		-0.0153708	0.563314	0.467283
OsmiR-62	3.69724	5.55242	4.66595		1.88645	2.47312	2.22217
OsmiR-145	4.1659	6.26886	4.83876		2.05863	2.6482	2.27464
osa-miR1425	243.757	367.982	319.243		7.9293	8.52349	8.31851
OsmiR-17	4.89494	7.47786	6.45168		2.29129	2.90262	2.68968
osa-miR5795	2.70784	4.16431	3.34105		1.43714	2.05808	1.7403
OsmiR-227	1.77051	2.73143	2.7074		0.824164	1.44966	1.43691
osa-miR5159	17.9655	27.8517	19.1822		4.16715	4.79969	4.2617
osa-miR167abc	100.607	156.632	135.024		6.65258	7.29123	7.07708
OsmiR-138	3.95761	6.17931	4.55074		1.98463	2.62744	2.1861
OsmiR-53	0.312443	0.492553	0.40323		-1.67834	-1.02165	-1.31032
OsmiR-193	0.312443	0.492553	0.460834		-1.67834	-1.02165	-1.11768
OsmiR-12	0.989402	1.56722	1.20969		-0.0153708	0.648203	0.274638
OsmiR-86	37.7535	59.9124	46.8899		5.23854	5.90478	5.55121
OsmiR-205	0.364517	0.582108	0.288021		-1.45594	-0.78064	-1.79575
OsmiR-133	11.9249	19.0752	15.8988		3.57591	4.25363	3.99084
OsmiR-51	1.61429	2.5971	2.18896		0.690898	1.3769	1.13025
OsmiR-78	1.82258	3.0001	2.53459		0.865985	1.58501	1.34175
OsmiR-105	1.45807	2.41799	2.01615		0.544057	1.27381	1.0116
OsmiR-183	2.96821	4.92553	4.66595		1.56959	2.30028	2.22217
osa-miR171bcde	10.1544	16.9259	15.6684		3.34403	4.08116	3.96978
osa-miR1862abc	67.3835	113.466	93.8374		6.07432	6.82612	6.55209
OsmiR-224	1.40599	2.37321	2.24657		0.491589	1.24684	1.16772
osa-miR1862e	17.5489	29.9114	27.7077		4.13331	4.90262	4.79221
OsmiR-95	34.6812	59.1512	51.6135		5.11608	5.88633	5.68968
OsmiR-18	9.21706	15.7617	14.9771		3.20431	3.97835	3.90469
OsmiR-208	0.41659	0.716441	0.288021		-1.2633	-0.48108	-1.79575
OsmiR-120	1.1977	2.05977	1.44011		0.260264	1.04248	0.526176
OsmiR-56	0.260369	0.447776	0.115209		-1.94137	-1.15915	-3.11768
OsmiR-11	0.156221	0.268665	0.115209		-2.67834	-1.89612	-3.11768
osa-miR5814	12.4977	21.6276	18.7214		3.64359	4.4348	4.22662
OsmiR-48	1.45807	2.5971	2.13136		0.544057	1.3769	1.09177
osa-miR535	307.912	550.988	467.459		8.26638	9.10588	8.8687
OsmiR-112	0.520738	0.940329	0.80646		-0.94137	-0.0887623	-0.310325
OsmiR-115	19.5798	35.5534	33.8713		4.29129	5.15192	5.08199
OsmiR-226	1.1977	2.1941	1.72813		0.260264	1.13363	0.789211
osa-miR1878	10.1544	18.9409	16.0716		3.34403	4.24343	4.00644
osa-miR167fghj	279.116	529.36	436.813		8.12472	9.04811	8.77087
OsmiR-22	0.468664	0.895552	0.691252		-1.09337	-0.159152	-0.532717
osa-miR160e	9.63365	18.4931	12.7305		3.26808	4.20892	3.67022
OsmiR-118	31.9212	61.5244	50.3462		4.99644	5.94309	5.65381
OsmiR-168	2.44747	4.74642	4.66595		1.29129	2.24684	2.22217
OsmiR-64	26.6097	52.4345	39.6318		4.73388	5.71245	5.30859
OsmiR-34	0.312443	0.626886	0.40323		-1.67834	-0.673725	-1.31032
OsmiR-104	0.312443	0.626886	0.576043		-1.67834	-0.673725	-0.795752
OsmiR-206	1.24977	2.50754	0.40323		0.321664	1.32628	-1.31032
OsmiR-44	0.260369	0.537331	0.518439		-1.94137	-0.896117	-0.947755
OsmiR-80	0.260369	0.537331	0.288021		-1.94137	-0.896117	-1.79575
OsmiR-154	0.208295	0.447776	0.40323		-2.2633	-1.15915	-1.31032
OsmiR-135	0.364517	0.805996	0.748856		-1.45594	-0.311155	-0.41724
OsmiR-191	1.04148	2.37321	1.61292		0.0586297	1.24684	0.689675
OsmiR-185	2.23917	5.23898	3.22584		1.16297	2.38928	1.68968
OsmiR-45	0.572812	1.34333	0.80646		-0.803867	0.425811	-0.310325
OsmiR-55	1.14562	2.73143	2.41938		0.196133	1.44966	1.27464
OsmiR-94	0.729033	1.74633	1.55532		-0.455943	0.804322	0.637208
OsmiR-19	0.676959	1.65677	1.3825		-0.562859	0.728374	0.467283
OsmiR-60	0.312443	0.805996	0.576043		-1.67834	-0.311155	-0.795752
OsmiR-140	0.104148	0.268665	0.115209		-3.2633	-1.89612	-3.11768
OsmiR-182	0.364517	0.940329	0.576043		-1.45594	-0.0887623	-0.795752
OsmiR-85	0.156221	0.402998	0.230417		-2.67834	-1.31115	-2.11768
OsmiR-163	0.468664	1.25377	1.09448		-1.09337	0.326275	0.130248
OsmiR-79	0.208295	0.626886	0.230417		-2.2633	-0.673725	-2.11768
OsmiR-93	0.729033	2.28366	1.3825		-0.455943	1.19135	0.467283
OsmiR-100	2.65576	8.41818	7.20054		1.40913	3.07351	2.8481
OsmiR-159	0.41659	1.43288	0.518439		-1.2633	0.51892	-0.947755
OsmiR-147	0.41659	1.47766	1.20969		-1.2633	0.563314	0.274638
osa-miR6248	0.364517	1.47766	1.3249		-1.45594	0.563314	0.405882
OsmiR-139	0.104148	0.537331	0.172813		-3.2633	-0.896117	-2.53272
OsmiR-82	0.0520738	0.268665	0.230417		-4.2633	-1.89612	-2.11768
OsmiR-21	0.0520738	0.313443	0.230417		-4.2633	-1.67372	-2.11768
OsmiR-102	0.0520738	0.313443	0.115209		-4.2633	-1.67372	-3.11768
osa-miR1320-3p	0.364517	2.23888	1.61292		-1.45594	1.16278	0.689675
osa-miR531c	2.1871	13.6124	4.14751		1.12902	3.76685	2.05225
osa-miR1866	1.92673	13.6124	6.97012		0.946155	3.76685	2.80118
OsmiR-7	0.729033	5.64197	4.32032		-0.455943	2.4962	2.11114
OsmiR-122	5.51982	114.451	105.128		2.46462	6.83859	6.716
osa-miR160ab	0.104148	6.53753	3.9747		-3.2633	2.70874	1.99084
OsmiR-203	0.208295	17.508	16.59		-2.2633	4.12995	4.05225
OsmiR-49	0.0520738	6.13453	3.22584		-4.2633	2.61695	1.68968
OsmiR-46	0	0.313443	0.230417		-6.64386	-1.67372	-2.11768
OsmiR-142	0	0.358221	0.230417		-6.64386	-1.48108	-2.11768
OsmiR-167	0	0.223888	0.0576043		-6.64386	-2.15915	-4.11768
OsmiR-149	1.56221	3.22399	3.22584		0.643592	1.68885	1.68968
OsmiR-151	0.156221	0.805996	0.80646		-2.67834	-0.311155	-0.310325
OsmiR-83	5.41568	9.9854	10.0808		2.43714	3.31982	3.33353
OsmiR-152	1.9788	3.53743	3.57147		0.984629	1.8227	1.83652
OsmiR-148	0	1.88066	1.90094		-6.64386	0.911238	0.926714
OsmiR-58	1.92673	2.77621	2.82261		0.946155	1.47312	1.49703
OsmiR-180	4.00968	7.52263	7.66137		2.00349	2.91124	2.9376
OsmiR-207	23.3811	38.3744	39.1133		4.54727	5.26207	5.28959
osa-miR319b	2737	4444.62	4538.07		11.4184	12.1178	12.1479
osa-miR166e	9.78988	30.4935	31.3367		3.29129	4.93043	4.96978
OsmiR-54	0.156221	1.34333	1.3825		-2.67834	0.425811	0.467283
OsmiR-218	0.676959	0.940329	0.979273		-0.562859	-0.0887623	-0.0302169
osa-miR164abf	1.82258	2.5971	2.7074		0.865985	1.3769	1.43691
osa-miR156dj	2242.66	3604.1	3772.04		11.131	11.8154	11.8811
OsmiR-43	6.19678	10.5675	11.06		2.63152	3.40156	3.46728
OsmiR-223	2.3954	3.62698	3.80188		1.26026	1.85877	1.92671
OsmiR-132	0.104148	0.492553	0.518439		-3.2633	-1.02165	-0.947755
OsmiR-36	2.86406	3.0001	3.16824		1.51806	1.58501	1.66368
OsmiR-215	0.624886	1.25377	1.3249		-0.678336	0.326275	0.405882
osa-miR171h	4.68664	8.28385	8.81346		2.22855	3.0503	3.13971
osa-miR166i	304.267	415.581	442.919		8.2492	8.69898	8.7909
OsmiR-176	0.833181	1.61199	1.72813		-0.263298	0.688845	0.789211
OsmiR-155	0.989402	1.65677	1.78573		-0.0153708	0.728374	0.836517
OsmiR-170	0.729033	1.11944	1.20969		-0.455943	0.162776	0.274638
OsmiR-96	10.6231	19.0305	20.5647		3.40913	4.25024	4.3621
OsmiR-161	37.4931	58.2108	62.9615		5.22855	5.86322	5.9764
OsmiR-136	21.6106	38.8222	41.9935		4.43367	5.27881	5.3921
osa-miR1865	0.468664	0.850774	0.921669		-1.09337	-0.233152	-0.11768
OsmiR-212	1.24977	2.01499	2.18896		0.321664	1.01077	1.13025
OsmiR-71	0.989402	2.10455	2.30417		-0.0153708	1.07351	1.20425
OsmiR-175	28.2761	51.7629	56.6826		4.82151	5.69385	5.82483
OsmiR-156	96.3365	174.319	191.131		6.59001	7.44559	7.57842
OsmiR-23	1.87466	2.1941	2.41938		0.906627	1.13363	1.27464
OsmiR-197	6.5613	9.71673	10.7144		2.71398	3.28047	3.42148
OsmiR-173	0.885255	1.61199	1.78573		-0.175836	0.688845	0.836517
OsmiR-72	0.468664	1.29855	1.44011		-1.09337	0.376901	0.526176
OsmiR-117	0.468664	0.985107	1.09448		-1.09337	-0.0216482	0.130248
OsmiR-219	7.49863	15.3587	17.2237		2.90663	3.94098	4.10632
OsmiR-137	0	0.358221	0.40323		-6.64386	-1.48108	-1.31032
osa-miR1876	288.437	731.442	827.313		8.17211	9.5146	9.69229
OsmiR-130	0.572812	1.11944	1.26729		-0.803867	0.162776	0.341752
osa-miR827	1.40599	6.0002	6.79731		0.491589	2.58501	2.76496
OsmiR-164	0.156221	0.761219	0.864064		-2.67834	-0.393617	-0.210789
OsmiR-220	2.1871	4.56731	5.18439		1.12902	2.19135	2.37417
osa-miR156abcei	1766.45	2884.35	3313.63		10.7866	11.494	11.6942
OsmiR-106	3.85346	4.16431	4.83876		1.94616	2.05808	2.27464
OsmiR-195	0.104148	0.492553	0.576043		-3.2633	-1.02165	-0.795752
OsmiR-171	0.364517	1.02988	1.20969		-1.45594	0.0424822	0.274638
OsmiR-222	2.08295	4.65687	5.47241		1.05863	2.21936	2.45218
osa-miR390	410.446	884.581	1039.82		8.68105	9.78885	10.0221
osa-miR820abc	89.5149	177.677	209.046		6.48406	7.47312	7.70768
OsmiR-57	0.468664	1.07466	1.26729		-1.09337	0.103883	0.341752
OsmiR-153	2.08295	2.77621	3.28344		1.05863	1.47312	1.71521
OsmiR-119	0.260369	0.582108	0.691252		-1.94137	-0.78064	-0.532717
OsmiR-211	0.676959	0.761219	0.921669		-0.562859	-0.393617	-0.11768
OsmiR-174	0.833181	1.52244	1.84334		-0.263298	0.606383	0.88232
OsmiR-13	3.1765	3.4031	4.14751		1.66744	1.76685	2.05225
OsmiR-200	0.729033	0.985107	1.20969		-0.455943	-0.0216482	0.274638
OsmiR-50	34.577	65.9574	82.0861		5.11174	6.04346	6.35907
OsmiR-39	2.3954	4.34342	5.4148		1.26026	2.11883	2.43691
OsmiR-38	0.312443	16.3886	20.5071		-1.67834	4.03462	4.35805
OsmiR-189	4.27005	5.46286	6.85491		2.09425	2.44966	2.77714
osa-miR1867	5.05116	15.9856	20.2767		2.33661	3.9987	4.34175
OsmiR-101	0.0520738	9.62718	12.3273		-4.2633	3.26711	3.62379
OsmiR-76	0.260369	0.313443	0.40323		-1.94137	-1.67372	-1.31032
OsmiR-127	0.208295	0.313443	0.40323		-2.2633	-1.67372	-1.31032
OsmiR-5	0.104148	0.313443	0.40323		-3.2633	-1.67372	-1.31032
OsmiR-178	0.729033	0.716441	0.921669		-0.455943	-0.48108	-0.11768
osa-miR1320-5p	0.208295	2.55232	3.28344		-2.2633	1.35181	1.71521
OsmiR-216	0.260369	0.492553	0.633647		-1.94137	-1.02165	-0.658248
OsmiR-144	0.156221	0.402998	0.518439		-2.67834	-1.31115	-0.947755
OsmiR-213	0.312443	0.358221	0.460834		-1.67834	-1.48108	-1.11768
OsmiR-6	0.156221	0.358221	0.460834		-2.67834	-1.48108	-1.11768
osa-miR159b	1695.89	4362.05	5616.65		10.7278	12.0908	12.4555
OsmiR-123	4.32213	6.71664	8.75585		2.11174	2.74774	3.13025
osa-miR159f	645.611	1603.62	2093.86		9.33452	10.6471	11.0319
osa-miR1862d-1	5.93641	4.88076	6.39408		2.56959	2.2871	2.67674
OsmiR-89	2.3954	3.89565	5.12678		1.26026	1.96186	2.35805
OsmiR-230	1.35392	16.1647	21.3136		0.437141	4.01478	4.4137
OsmiR-33	2.29125	4.02998	5.3572		1.19613	2.01077	2.42148
OsmiR-129	15.4659	29.9114	39.8622		3.95102	4.90262	5.31695
OsmiR-190	1.51014	2.05977	2.76501		0.594683	1.04248	1.46728
OsmiR-30	0.208295	0.761219	1.03688		-2.2633	-0.393617	0.0522452
osa-miR1428e	1.09355	94.0329	128.342		0.129019	6.55509	7.00385
OsmiR-231	2.60369	5.77631	7.89179		1.38056	2.53015	2.98035
OsmiR-166	1.1977	1.43288	1.95855		0.260264	0.51892	0.969783
OsmiR-67	0.468664	0.671664	0.921669		-1.09337	-0.574189	-0.11768
osa-miR1882e	13.0185	28.4785	39.2861		3.70249	4.8318	5.29595
osa-miR166l	660.14	1396.66	1931.88		9.36663	10.4478	10.9158
OsmiR-84	0.104148	0.582108	0.80646		-3.2633	-0.78064	-0.310325
osa-miR1874	5.20738	15.2244	21.1408		2.38056	3.92831	4.40196
OsmiR-196	3.07235	5.10464	7.14293		1.61934	2.35181	2.83652
OsmiR-221	0.364517	0.492553	0.691252		-1.45594	-1.02165	-0.532717
osa-miR1432	4.1659	47.106	66.6482		2.05863	5.55784	6.05849
OsmiR-15	0.937328	1.65677	2.36178		-0.0933733	0.728374	1.23987
OsmiR-192	0.260369	0.402998	0.576043		-1.94137	-1.31115	-0.795752
osa-miR171i	36.9724	93.3165	133.527		5.20838	6.54406	7.06099
OsmiR-42	1.14562	1.56722	2.24657		0.196133	0.648203	1.16772
OsmiR-181	0.833181	1.16422	1.67052		-0.263298	0.21936	0.740301
OsmiR-27	0.729033	0.761219	1.09448		-0.455943	-0.393617	0.130248
osa-miR166j	3.43687	10.8362	15.6108		1.7811	3.43778	3.96447
OsmiR-108	0.260369	0.358221	0.518439		-1.94137	-1.48108	-0.947755
OsmiR-29	1.30185	2.28366	3.34105		0.380558	1.19135	1.7403
OsmiR-63	1.45807	3.13443	4.60834		0.544057	1.6482	2.20425
OsmiR-31	0.364517	0.626886	0.921669		-1.45594	-0.673725	-0.11768
OsmiR-110	1.14562	1.20899	1.78573		0.196133	0.273808	0.836517
OsmiR-124	0.104148	6.0002	8.87106		-3.2633	2.58501	3.14911
OsmiR-3	0.572812	1.16422	1.72813		-0.803867	0.21936	0.789211
OsmiR-66	2.08295	1.97021	2.93782		1.05863	0.978352	1.55475
OsmiR-187	5.41568	7.52263	11.2328		2.43714	2.91124	3.48965
OsmiR-134	1.51014	2.77621	4.14751		0.594683	1.47312	2.05225
OsmiR-217	11.4042	15.3139	22.9841		3.51149	3.93677	4.52257
OsmiR-126	0.520738	0.805996	1.20969		-0.94137	-0.311155	0.274638
OsmiR-68	2.75991	60.6736	91.8212		1.46462	5.923	6.52076
OsmiR-47	0.989402	1.25377	1.90094		-0.0153708	0.326275	0.926714
OsmiR-2	0.208295	0.447776	0.691252		-2.2633	-1.15915	-0.532717
OsmiR-75	0.520738	1.7911	2.76501		-0.94137	0.840848	1.46728
OsmiR-26	38.7429	57.7631	90.0355		5.27586	5.85208	6.49242
OsmiR-98	0.260369	0.626886	0.979273		-1.94137	-0.673725	-0.0302169
osa-miR1883a	31.9733	40.3446	64.8048		4.9988	5.3343	6.01803
OsmiR-210	0.104148	0.17911	0.288021		-3.2633	-2.48108	-1.79575
osa-miR164c	0.0520738	0.17911	0.288021		-4.2633	-2.48108	-1.79575
OsmiR-91	4.06176	6.71664	10.8296		2.0221	2.74774	3.43691
OsmiR-141	0.312443	0.671664	1.09448		-1.67834	-0.574189	0.130248
osa-miR168a	1318.14	3605.13	5892		10.3643	11.8158	12.5245
OsmiR-169	0.312443	0.492553	0.80646		-1.67834	-1.02165	-0.310325
OsmiR-186	0.833181	0.805996	1.3249		-0.263298	-0.311155	0.405882
OsmiR-32	0.729033	0.805996	1.3249		-0.455943	-0.311155	0.405882
OsmiR-150	0	0.447776	0.748856		-6.64386	-1.15915	-0.41724
OsmiR-158	0.520738	1.20899	2.07375		-0.94137	0.273808	1.05225
OsmiR-40	0.312443	0.268665	0.460834		-1.67834	-1.89612	-1.11768
osa-miR528	2.34332	10.478	18.8366		1.22855	3.38928	4.23547
OsmiR-184	0.156221	0.223888	0.40323		-2.67834	-2.15915	-1.31032
OsmiR-81	3.28065	5.64197	10.196		1.71398	2.4962	3.34993
OsmiR-209	0.729033	0.895552	1.67052		-0.455943	-0.159152	0.740301
OsmiR-61	0.0520738	0.17911	0.345626		-4.2633	-2.48108	-1.53272
OsmiR-16	0.624886	0.537331	1.03688		-0.678336	-0.896117	0.0522452
OsmiR-59	0.364517	0.358221	0.691252		-1.45594	-1.48108	-0.532717
OsmiR-90	0.104148	0.358221	0.691252		-3.2633	-1.48108	-0.532717
OsmiR-88	0.156221	0.268665	0.518439		-2.67834	-1.89612	-0.947755
OsmiR-1	0.624886	0.582108	1.15209		-0.678336	-0.78064	0.204248
OsmiR-69	0.208295	0.313443	0.633647		-2.2633	-1.67372	-0.658248
OsmiR-128	0.104148	0.223888	0.460834		-3.2633	-2.15915	-1.11768
OsmiR-99	0.0520738	0.223888	0.460834		-4.2633	-2.15915	-1.11768
OsmiR-73	0.520738	0.582108	1.20969		-0.94137	-0.78064	0.274638
osa-miR529a	8.69633	13.5228	28.975		3.12041	3.75732	4.85673
OsmiR-143	0.41659	0.761219	1.72813		-1.2633	-0.393617	0.789211
OsmiR-125	0.208295	0.402998	0.921669		-2.2633	-1.31115	-0.11768
osa-miR169c	0.312443	8.91074	20.4495		-1.67834	3.15554	4.354
OsmiR-160	0.729033	2.01499	4.66595		-0.455943	1.01077	2.22217
OsmiR-114	0.0520738	0.223888	0.518439		-4.2633	-2.15915	-0.947755
OsmiR-10	0	0.268665	0.633647		-6.64386	-1.89612	-0.658248
OsmiR-28	1.77051	2.14932	5.06918		0.824164	1.10388	2.34175
OsmiR-111	0.572812	2.23888	5.58762		-0.803867	1.16278	2.48223
OsmiR-24	0.156221	0.17911	0.460834		-2.67834	-2.48108	-1.11768
OsmiR-188	0.104148	0.134333	0.345626		-3.2633	-2.89612	-1.53272
OsmiR-87	0.0520738	0.268665	0.691252		-4.2633	-1.89612	-0.532717
osa-miR393a	0.833181	1.47766	4.0323		-0.263298	0.563314	2.0116
OsmiR-70	0.0520738	0.358221	0.979273		-4.2633	-1.48108	-0.0302169
OsmiR-35	0.729033	0.492553	1.3825		-0.455943	-1.02165	0.467283
OsmiR-4	0	0.223888	0.633647		-6.64386	-2.15915	-0.658248
OsmiR-199	0.260369	0.17911	0.518439		-1.94137	-2.48108	-0.947755
osa-miR396a	20.3609	31.0756	90.0931		4.34773	4.95771	6.49335
OsmiR-65	0.364517	0.134333	0.460834		-1.45594	-2.89612	-1.11768
OsmiR-41	0.156221	0.134333	0.460834		-2.67834	-2.89612	-1.11768
osa-miR393b	0.781107	1.11944	4.0323		-0.356408	0.162776	2.0116
osa-miR1861g	0.156221	0.492553	1.90094		-2.67834	-1.02165	0.926714
OsmiR-131	0.156221	0.223888	0.864064		-2.67834	-2.15915	-0.210789
OsmiR-198	0.104148	0.716441	2.93782		-3.2633	-0.48108	1.55475
osa-miR156l	0.156221	1.92544	8.69825		-2.67834	0.945185	3.12072
OsmiR-37	0.156221	0.223888	1.03688		-2.67834	-2.15915	0.0522452
OsmiR-232	0.41659	1.74633	8.35262		-1.2633	0.804322	3.06223
OsmiR-74	0.0520738	1.07466	5.93324		-4.2633	0.103883	2.56882
osa-miR169ijkmq	6.24886	9.9854	56.7402		2.64359	3.31982	5.8263
OsmiR-204	0.104148	0.0447776	0.288021		-3.2633	-4.48108	-1.79575
OsmiR-162	0	0.223888	1.55532		-6.64386	-2.15915	0.637208
OsmiR-113	0.104148	0.0895552	1.03688		-3.2633	-3.48108	0.0522452
osa-miR395m	0	0.0895552	2.07375		-6.64386	-3.48108	1.05225
OsmiR-20	0.0520738	0	0.460834		-4.2633	-6.64386	-1.11768
OsmiR-52	0	0	0.460834		-6.64386	-6.64386	-1.11768

## Sheet: Table C
Table C 178 differentially expressed miRNAs
	TPM normalized between 0-1
miRNA ID	0 HAI	12 HAI	24 HAI
OsmiR-25	1	0.687909	0.442482
OsmiR-116	1	0.214972	0.691378
ptc-miR6478	1	0.250189	0.166354
OsmiR-201	1	0.00472206	0.00242988
OsmiR-9	0.709065	1	0.00861946
OsmiR-225	0.675447	1	0.331359
OsmiR-214	0.673283	1	0.406249
OsmiR-205	0.626201	1	0.49479
OsmiR-208	0.581472	1	0.402017
OsmiR-56	0.581472	1	0.257291
OsmiR-11	0.581472	1	0.428818
OsmiR-34	0.498405	1	0.643227
OsmiR-104	0.498405	1	0.918896
OsmiR-206	0.498404	1	0.160807
OsmiR-80	0.48456	1	0.536023
OsmiR-44	0.48456	1	0.964841
OsmiR-154	0.465178	1	0.900518
OsmiR-135	0.452256	1	0.929106
OsmiR-191	0.438847	1	0.679636
OsmiR-185	0.427407	1	0.615739
OsmiR-45	0.426413	1	0.600345
OsmiR-55	0.419422	1	0.885755
OsmiR-94	0.417467	1	0.890622
OsmiR-19	0.408602	1	0.834457
OsmiR-140	0.387648	1	0.428818
OsmiR-60	0.387648	1	0.714697
OsmiR-182	0.387648	1	0.612597
OsmiR-85	0.387648	1	0.571757
OsmiR-163	0.373803	1	0.872951
OsmiR-79	0.33227	1	0.367558
OsmiR-93	0.319239	1	0.60539
OsmiR-100	0.315479	1	0.855355
OsmiR-159	0.290736	1	0.361815
OsmiR-147	0.281926	1	0.818653
osa-miR6248	0.246685	1	0.89662
OsmiR-139	0.193824	1	0.321614
OsmiR-82	0.193824	1	0.857636
OsmiR-102	0.166135	1	0.367558
OsmiR-21	0.166135	1	0.735117
osa-miR1320-3p	0.162812	1	0.720414
osa-miR531c	0.16067	1	0.304687
osa-miR1866	0.141543	1	0.512043
OsmiR-7	0.129216	1	0.765747
OsmiR-122	0.0482285	1	0.918536
osa-miR160ab	0.0159307	1	0.607982
OsmiR-203	0.0118971	1	0.947567
OsmiR-49	0.00848864	1	0.52585
OsmiR-142	0	1	0.643227
OsmiR-167	0	1	0.257291
OsmiR-46	0	1	0.735117
OsmiR-149	0.484281	0.999425	1
OsmiR-151	0.193713	0.999425	1
OsmiR-148	0	0.98933	1
osa-miR166e	0.312409	0.973092	1
OsmiR-54	0.112999	0.971663	1
OsmiR-132	0.200887	0.950071	1
OsmiR-215	0.471648	0.946315	1
OsmiR-176	0.482129	0.932797	1
OsmiR-71	0.429396	0.913363	1
OsmiR-175	0.498849	0.913205	1
OsmiR-173	0.495737	0.902706	1
OsmiR-72	0.325437	0.901703	1
OsmiR-117	0.428207	0.900067	1
OsmiR-219	0.435367	0.89172	1
OsmiR-137	0	0.888378	1
osa-miR1876	0.348643	0.884117	1
OsmiR-130	0.451996	0.88333	1
osa-miR827	0.206846	0.882731	1
OsmiR-164	0.180798	0.880975	1
OsmiR-220	0.421863	0.880975	1
OsmiR-195	0.180798	0.855064	1
OsmiR-171	0.301331	0.851362	1
OsmiR-222	0.380628	0.850972	1
osa-miR390	0.39473	0.85071	1
osa-miR820abc	0.428207	0.849944	1
OsmiR-57	0.369815	0.847997	1
OsmiR-119	0.376663	0.842108	1
OsmiR-174	0.451996	0.825914	1
OsmiR-50	0.421228	0.803514	1
OsmiR-39	0.442379	0.802139	1
OsmiR-38	0.0152358	0.799166	1
osa-miR1867	0.249111	0.788372	1
OsmiR-101	0.00422426	0.780963	1
OsmiR-5	0.258283	0.77733	1
osa-miR1320-5p	0.063438	0.77733	1
OsmiR-216	0.410905	0.77733	1
OsmiR-144	0.301331	0.77733	1
OsmiR-6	0.338997	0.77733	1
osa-miR159b	0.301939	0.776629	1
OsmiR-123	0.493627	0.767102	1
osa-miR159f	0.308336	0.765868	1
OsmiR-89	0.467232	0.759862	1
OsmiR-230	0.0635237	0.758422	1
OsmiR-33	0.427695	0.752255	1
OsmiR-129	0.387985	0.750371	1
OsmiR-30	0.200887	0.734145	1
osa-miR1428e	0.00852057	0.732672	1
OsmiR-231	0.329924	0.731939	1
osa-miR1882e	0.331375	0.724901	1
osa-miR166l	0.341709	0.722954	1
OsmiR-84	0.129142	0.721807	1
osa-miR1874	0.246319	0.720143	1
OsmiR-196	0.430125	0.714643	1
osa-miR1432	0.0625059	0.706786	1
OsmiR-15	0.396874	0.701493	1
OsmiR-192	0.451996	0.699597	1
osa-miR171i	0.276891	0.69886	1
OsmiR-181	0.498754	0.696917	1
osa-miR166j	0.22016	0.694148	1
OsmiR-29	0.389652	0.683515	1
OsmiR-63	0.316397	0.680164	1
OsmiR-31	0.395496	0.680164	1
OsmiR-124	0.0117402	0.676378	1
OsmiR-3	0.331464	0.673686	1
OsmiR-187	0.482129	0.6697	1
OsmiR-134	0.364108	0.669368	1
OsmiR-217	0.496176	0.666283	1
OsmiR-126	0.430472	0.666283	1
OsmiR-68	0.0300574	0.66078	1
OsmiR-2	0.301331	0.647775	1
OsmiR-75	0.188332	0.647775	1
OsmiR-26	0.430307	0.641559	1
OsmiR-98	0.26588	0.640155	1
osa-miR1883a	0.493379	0.622555	1
OsmiR-210	0.361597	0.621864	1
osa-miR164c	0.180798	0.621864	1
OsmiR-91	0.37506	0.62021	1
OsmiR-141	0.285471	0.613682	1
osa-miR168a	0.223718	0.611869	1
OsmiR-169	0.387425	0.61076	1
OsmiR-150	0	0.597947	1
OsmiR-158	0.251109	0.582998	1
osa-miR528	0.124403	0.556255	1
OsmiR-184	0.387425	0.555236	1
OsmiR-81	0.32176	0.553354	1
OsmiR-209	0.43641	0.53609	1
OsmiR-61	0.150665	0.51822	1
OsmiR-90	0.150665	0.51822	1
OsmiR-88	0.301331	0.51822	1
OsmiR-69	0.328724	0.494665	1
OsmiR-128	0.225998	0.485832	1
OsmiR-99	0.112999	0.485832	1
OsmiR-73	0.430472	0.481205	1
osa-miR529a	0.300132	0.466707	1
OsmiR-143	0.241064	0.440487	1
OsmiR-125	0.225998	0.437248	1
osa-miR169c	0.0152787	0.435743	1
OsmiR-160	0.156245	0.43185	1
OsmiR-114	0.100444	0.43185	1
OsmiR-10	0	0.423998	1
OsmiR-28	0.34927	0.423998	1
OsmiR-111	0.102515	0.400686	1
OsmiR-24	0.338997	0.388665	1
OsmiR-188	0.301331	0.388665	1
OsmiR-87	0.0753326	0.388665	1
osa-miR393a	0.206627	0.366456	1
OsmiR-70	0.053176	0.365803	1
OsmiR-35	0.527328	0.356276	1
OsmiR-4	0	0.353332	1
OsmiR-199	0.502218	0.34548	1
osa-miR396a	0.225998	0.344928	1
OsmiR-65	0.790993	0.291499	1
OsmiR-41	0.338997	0.291499	1
osa-miR393b	0.193713	0.277618	1
osa-miR1861g	0.0821811	0.25911	1
OsmiR-131	0.180798	0.25911	1
OsmiR-198	0.0354507	0.243868	1
osa-miR156l	0.0179601	0.221359	1
OsmiR-37	0.150665	0.215925	1
OsmiR-232	0.0498754	0.209075	1
OsmiR-74	0.00877662	0.181126	1
osa-miR169ijkmq	0.110131	0.175984	1
OsmiR-204	0.361597	0.155466	1
OsmiR-162	0	0.14395	1
OsmiR-113	0.100444	0.0863701	1
osa-miR395m	0	0.043185	1
OsmiR-20	0.112999	0	1
OsmiR-52	0	0	1
