# Supplementary material for: Genome-Wide Dissection of the MicroRNA Expression Profile in Rice Embryo during Early Stages of Seed Germination
Source: PLoS One. 2015 Dec 17;10(12):e0145424. doi: 10.1371/journal.pone.0145424 (PMC4683037; doi:10.1371/journal.pone.0145424)
Supplement: S3 File — Expression profiles of all predicted miRNA-target pairs (Table A). Oppositely expressed miRNA-target pairs (Table B). (XLSX) [file pone.0145424.s007.xlsx]

## Sheet: Table A
Table A Expression profiles of all predicted miRNA-target pairs
	TPM value			TPM normalized between 0-1					GCRMA of RNA data			GCRMA normalized between 0-1			Correlation
miRNA ID	0 HAI	12 HAI	24 HAI	0 HAI	12 HAI	24 HAI		Target	0 HAI	12 HAI	24 HAI	0 HAI	12 HAI	24 HAI
osa-miR169ijkmq	6.24886	9.9854	56.7402	0.110131	0.175984	1		LOC_Os12g42400	127.18	73.3685	59.0403	1	0.576886	0.464225	-0.710924
OsmiR-105	1.45807	2.41799	2.01615	0.603008	1	0.833813		LOC_Os12g42340	4.94877	4.94877	4.94877	1	1	1	1
osa-miR1320-5p	0.208295	2.55232	3.28344	0.063438	0.77733	1		LOC_Os12g42220	8.55331	7.09031	9.77986	0.874584	0.724991	1	0.177895
osa-miR167abc	100.607	156.632	135.024	0.642312	1	0.862049		LOC_Os12g41950	285.622	668.152	494.748	0.427481	1	0.740472	0.997007
osa-miR166j	3.43687	10.8362	15.6108	0.22016	0.694148	1		LOC_Os12g41860	176.533	286.634	295.507	0.597391	0.969974	1	0.945141
osa-miR166l	660.14	1396.66	1931.88	0.341709	0.722954	1		LOC_Os12g41860	176.533	286.634	295.507	0.597391	0.969974	1	0.933954
osa-miR164c	0.0520738	0.17911	0.288021	0.180798	0.621864	1		LOC_Os12g41680	6.68274	6.38005	11.0263	0.606072	0.57862	1	0.810275
osa-miR164abf	1.82258	2.5971	2.7074	0.673185	0.959259	1		LOC_Os12g41680	6.68274	6.38005	11.0263	0.606072	0.57862	1	0.548005
OsmiR-118	31.9212	61.5244	50.3462	0.518839	1	0.818312		LOC_Os12g41060	0	0	0	0	0	0	0
OsmiR-118	31.9212	61.5244	50.3462	0.518839	1	0.818312		LOC_Os12g40940	0	0	0	0	0	0	0
OsmiR-102	0.0520738	0.313443	0.115209	0.166135	1	0.367558		LOC_Os12g40920	13.5291	13.0451	12.7851	1	0.964225	0.945007	-0.394659
OsmiR-193	0.312443	0.492553	0.460834	0.634333	1	0.935603		LOC_Os12g40920	13.5291	13.0451	12.7851	1	0.964225	0.945007	-0.86921
OsmiR-32	0.729033	0.805996	1.3249	0.550256	0.608346	1		LOC_Os12g40700	0	0	0	0	0	0	0
OsmiR-119	0.260369	0.582108	0.691252	0.376663	0.842108	1		LOC_Os12g40700	0	0	0	0	0	0	0
OsmiR-66	2.08295	1.97021	2.93782	0.709013	0.670638	1		LOC_Os12g39860	1673.15	5051.75	5787.14	0.289115	0.872928	1	0.552406
OsmiR-115	19.5798	35.5534	33.8713	0.550714	1	0.952689		LOC_Os12g39400	13.1888	7.9419	8.26916	1	0.602171	0.626985	-0.999189
OsmiR-193	0.312443	0.492553	0.460834	0.634333	1	0.935603		LOC_Os12g37510	5.60489	5.60754	7.00541	0.800079	0.800459	1	0.351842
OsmiR-2	0.208295	0.447776	0.691252	0.301331	0.647775	1		LOC_Os12g37480	0	0	0	0	0	0	0
OsmiR-3	0.572812	1.16422	1.72813	0.331464	0.673686	1		LOC_Os12g37480	0	0	0	0	0	0	0
OsmiR-16	0.624886	0.537331	1.03688	0.602661	0.51822	1		LOC_Os12g37480	0	0	0	0	0	0	0
OsmiR-129	15.4659	29.9114	39.8622	0.387985	0.750371	1		LOC_Os12g37480	0	0	0	0	0	0	0
OsmiR-157	1.14562	1.29855	1.09448	0.882233	1	0.842849		LOC_Os12g37480	0	0	0	0	0	0	0
OsmiR-176	0.833181	1.61199	1.72813	0.482129	0.932797	1		LOC_Os12g37480	0	0	0	0	0	0	0
OsmiR-199	0.260369	0.17911	0.518439	0.502218	0.34548	1		LOC_Os12g37480	0	0	0	0	0	0	0
OsmiR-208	0.41659	0.716441	0.288021	0.581472	1	0.402017		LOC_Os12g37480	0	0	0	0	0	0	0
OsmiR-224	1.40599	2.37321	2.24657	0.592443	1	0.946636		LOC_Os12g37480	0	0	0	0	0	0	0
OsmiR-29	1.30185	2.28366	3.34105	0.389652	0.683515	1		LOC_Os12g37440	0	0	0	0	0	0	0
OsmiR-149	1.56221	3.22399	3.22584	0.484281	0.999425	1		LOC_Os12g35895	0	0	0	0	0	0	0
OsmiR-223	2.3954	3.62698	3.80188	0.630055	0.953996	1		LOC_Os12g35895	0	0	0	0	0	0	0
OsmiR-115	19.5798	35.5534	33.8713	0.550714	1	0.952689		LOC_Os12g35880	0	0	0	0	0	0	0
OsmiR-110	1.14562	1.20899	1.78573	0.641542	0.67703	1		LOC_Os12g35480	0	0	0	0	0	0	0
OsmiR-112	0.520738	0.940329	0.80646	0.553783	1	0.857636		LOC_Os12g35480	0	0	0	0	0	0	0
OsmiR-211	0.676959	0.761219	0.921669	0.734493	0.825914	1		LOC_Os12g35480	0	0	0	0	0	0	0
OsmiR-70	0.0520738	0.358221	0.979273	0.053176	0.365803	1		LOC_Os12g31860	71.1927	221.724	160.184	0.321087	1	0.722447	0.421292
OsmiR-98	0.260369	0.626886	0.979273	0.26588	0.640155	1		LOC_Os12g31860	71.1927	221.724	160.184	0.321087	1	0.722447	0.597072
OsmiR-102	0.0520738	0.313443	0.115209	0.166135	1	0.367558		LOC_Os12g31860	71.1927	221.724	160.184	0.321087	1	0.722447	0.92303
OsmiR-220	2.1871	4.56731	5.18439	0.421863	0.880975	1		LOC_Os12g31860	71.1927	221.724	160.184	0.321087	1	0.722447	0.816833
OsmiR-222	2.08295	4.65687	5.47241	0.380628	0.850972	1		LOC_Os12g31860	71.1927	221.724	160.184	0.321087	1	0.722447	0.795306
osa-miR396a	20.3609	31.0756	90.0931	0.225998	0.344928	1		LOC_Os12g29980	10.6528	104.075	147.28	0.0723301	0.706645	1	0.831196
OsmiR-136	21.6106	38.8222	41.9935	0.514618	0.924479	1		LOC_Os12g28880	14.3566	13.2267	12.4903	1	0.921301	0.870007	-0.967057
OsmiR-133	11.9249	19.0752	15.8988	0.625151	1	0.833477		LOC_Os12g26990	0	0	0	0	0	0	0
osa-miR535	307.912	550.988	467.459	0.558837	1	0.848401		LOC_Os12g22160	0	0	0	0	0	0	0
OsmiR-40	0.312443	0.268665	0.460834	0.677994	0.582998	1		LOC_Os12g21789	549.717	62.0347	77.3435	1	0.112848	0.140697	-0.273388
OsmiR-101	0.0520738	9.62718	12.3273	0.00422426	0.780963	1		LOC_Os12g21734	0	0	0	0	0	0	0
OsmiR-231	2.60369	5.77631	7.89179	0.329924	0.731939	1		LOC_Os12g20324	0	0	0	0	0	0	0
osa-miR531c	2.1871	13.6124	4.14751	0.16067	1	0.304687		LOC_Os12g19530	19.997	20.9049	19.6491	0.956569	1	0.939927	0.907817
OsmiR-14	0.989402	1.47766	1.3825	0.669574	1	0.935603		LOC_Os12g18729	208.409	195.719	172.006	1	0.939111	0.82533	-0.635957
OsmiR-7	0.729033	5.64197	4.32032	0.129216	1	0.765747		LOC_Os12g17600	13.2494	29.7188	90.0446	0.147143	0.330045	1	0.449101
OsmiR-124	0.104148	6.0002	8.87106	0.0117402	0.676378	1		LOC_Os12g17530	6.07679	15.5897	314.807	0.0193032	0.0495214	1	0.769235
OsmiR-46	0	0.313443	0.230417	0	1	0.735117		LOC_Os12g17280	0	0	0	0	0	0	0
OsmiR-130	0.572812	1.11944	1.26729	0.451996	0.88333	1		LOC_Os12g17280	0	0	0	0	0	0	0
osa-miR166i	304.267	415.581	442.919	0.686958	0.938276	1		LOC_Os12g16690	4.82129	4.78947	22.5104	0.21418	0.212767	1	0.651271
OsmiR-62	3.69724	5.55242	4.66595	0.665879	1	0.840345		LOC_Os12g16350	135.354	41.278	34.7443	1	0.304964	0.256692	-0.849334
OsmiR-83	5.41568	9.9854	10.0808	0.537229	0.990541	1		LOC_Os12g16350	135.354	41.278	34.7443	1	0.304964	0.256692	-0.999193
OsmiR-95	34.6812	59.1512	51.6135	0.586314	1	0.872568		LOC_Os12g16350	135.354	41.278	34.7443	1	0.304964	0.256692	-0.934647
OsmiR-135	0.364517	0.805996	0.748856	0.452256	1	0.929106		LOC_Os12g16350	135.354	41.278	34.7443	1	0.304964	0.256692	-0.984317
OsmiR-138	3.95761	6.17931	4.55074	0.640462	1	0.736448		LOC_Os12g16350	135.354	41.278	34.7443	1	0.304964	0.256692	-0.664095
OsmiR-156	96.3365	174.319	191.131	0.504034	0.91204	1		LOC_Os12g16350	135.354	41.278	34.7443	1	0.304964	0.256692	-0.994076
OsmiR-169	0.312443	0.492553	0.80646	0.387425	0.61076	1		LOC_Os12g16350	135.354	41.278	34.7443	1	0.304964	0.256692	-0.813503
OsmiR-219	7.49863	15.3587	17.2237	0.435367	0.89172	1		LOC_Os12g16350	135.354	41.278	34.7443	1	0.304964	0.256692	-0.992371
OsmiR-57	0.468664	1.07466	1.26729	0.369815	0.847997	1		LOC_Os12g16200	4.90609	5.1634	64.7587	0.0757596	0.0797329	1	0.689315
OsmiR-149	1.56221	3.22399	3.22584	0.484281	0.999425	1		LOC_Os12g15420	2894.42	963.99	896.354	1	0.333051	0.309683	-0.999584
OsmiR-223	2.3954	3.62698	3.80188	0.630055	0.953996	1		LOC_Os12g15420	2894.42	963.99	896.354	1	0.333051	0.309683	-0.99643
OsmiR-74	0.0520738	1.07466	5.93324	0.00877662	0.181126	1		LOC_Os12g15340	0	0	0	0	0	0	0
osa-miR1320-5p	0.208295	2.55232	3.28344	0.063438	0.77733	1		LOC_Os12g13940	4.0242	3.97348	4.26823	0.942828	0.930945	1	0.557626
osa-miR528	2.34332	10.478	18.8366	0.124403	0.556255	1		LOC_Os12g13295	0	0	0	0	0	0	0
OsmiR-102	0.0520738	0.313443	0.115209	0.166135	1	0.367558		LOC_Os12g13174	44.7314	38.2734	36.0211	1	0.855628	0.805276	-0.484199
OsmiR-1	0.624886	0.582108	1.15209	0.542395	0.505265	1		LOC_Os12g12934	0	0	0	0	0	0	0
OsmiR-226	1.1977	2.1941	1.72813	0.545872	1	0.787625		LOC_Os12g12090	0	0	0	0	0	0	0
OsmiR-118	31.9212	61.5244	50.3462	0.518839	1	0.818312		LOC_Os12g10770	0	0	0	0	0	0	0
OsmiR-152	1.9788	3.53743	3.57147	0.554059	0.990469	1		LOC_Os12g10420	0	0	0	0	0	0	0
osa-miR396a	20.3609	31.0756	90.0931	0.225998	0.344928	1		LOC_Os12g10180	5.03423	9.93006	7.22406	0.506968	1	0.727494	0.0822711
OsmiR-92	1.56221	2.10455	1.78573	0.742305	1	0.848512		LOC_Os12g09930	0	0	0	0	0	0	0
osa-miR159f	645.611	1603.62	2093.86	0.308336	0.765868	1		LOC_Os12g09000	60.5011	97.2665	94.8261	0.622013	1	0.97491	0.921595
OsmiR-146	4.89494	6.40319	5.24199	0.764453	1	0.818653		LOC_Os12g08090	139.374	228.639	80.2875	0.609583	1	0.351155	0.8091
osa-miR1428e	1.09355	94.0329	128.342	0.00852057	0.732672	1		LOC_Os12g07900	0	0	0	0	0	0	0
osa-miR5150	145.807	211.977	189.749	0.687842	1	0.895137		LOC_Os12g07370	37.212	14.375	16.1507	1	0.386301	0.434018	-0.96472
OsmiR-91	4.06176	6.71664	10.8296	0.37506	0.62021	1		LOC_Os12g06960	0	0	0	0	0	0	0
osa-miR164c	0.0520738	0.17911	0.288021	0.180798	0.621864	1		LOC_Os12g05260	369.62	2527.16	1313.69	0.146259	1	0.519829	0.475872
osa-miR164abf	1.82258	2.5971	2.7074	0.673185	0.959259	1		LOC_Os12g05260	369.62	2527.16	1313.69	0.146259	1	0.519829	0.758234
OsmiR-105	1.45807	2.41799	2.01615	0.603008	1	0.833813		LOC_Os12g02310	44.3834	244.634	569.725	0.0779032	0.42939	1	0.462622
OsmiR-7	0.729033	5.64197	4.32032	0.129216	1	0.765747		LOC_Os12g01922	671.084	397.892	272.914	1	0.592909	0.406677	-0.839272
osa-miR6248	0.364517	1.47766	1.3249	0.246685	1	0.89662		LOC_Os12g01620	731.105	800.583	702.951	0.913215	1	0.878049	0.358443
OsmiR-53	0.312443	0.492553	0.40323	0.634333	1	0.818653		LOC_Os12g01355	0	0	0	0	0	0	0
OsmiR-70	0.0520738	0.358221	0.979273	0.053176	0.365803	1		LOC_Os11g48070	37.0084	363.792	403.561	0.0917047	0.901453	1	0.814921
OsmiR-98	0.260369	0.626886	0.979273	0.26588	0.640155	1		LOC_Os11g48070	37.0084	363.792	403.561	0.0917047	0.901453	1	0.91583
OsmiR-220	2.1871	4.56731	5.18439	0.421863	0.880975	1		LOC_Os11g48070	37.0084	363.792	403.561	0.0917047	0.901453	1	0.995282
OsmiR-198	0.104148	0.716441	2.93782	0.0354507	0.243868	1		LOC_Os11g48000	0	0	0	0	0	0	0
OsmiR-217	11.4042	15.3139	22.9841	0.496176	0.666283	1		LOC_Os11g48000	0	0	0	0	0	0	0
OsmiR-152	1.9788	3.53743	3.57147	0.554059	0.990469	1		LOC_Os11g46820	0	0	0	0	0	0	0
osa-miR166l	660.14	1396.66	1931.88	0.341709	0.722954	1		LOC_Os11g45899	0	0	0	0	0	0	0
osa-miR396b	37.3369	43.2551	37.1548	0.863179	1	0.858968		LOC_Os11g45410	25.9277	39.1888	25.9313	0.661608	1	0.661701	0.999649
OsmiR-150	0	0.447776	0.748856	0	0.597947	1		LOC_Os11g44950	0	0	0	0	0	0	0
osa-miR168a	1318.14	3605.13	5892	0.223718	0.611869	1		LOC_Os11g44860	4.95622	4.94534	4.95179	1	0.997806	0.999106	-0.405007
osa-miR159f	645.611	1603.62	2093.86	0.308336	0.765868	1		LOC_Os11g44680	5.08999	5.03383	5.49835	0.925731	0.915518	1	0.683005
OsmiR-118	31.9212	61.5244	50.3462	0.518839	1	0.818312		LOC_Os11g44340	4.95403	4.9727	4.95863	0.996247	1	0.997172	0.910897
OsmiR-144	0.156221	0.402998	0.518439	0.301331	0.77733	1		LOC_Os11g43970	1623.65	1052.42	925.53	1	0.648185	0.570032	-0.989392
osa-miR5814	12.4977	21.6276	18.7214	0.57786	1	0.865626		LOC_Os11g43410	0	0	0	0	0	0	0
OsmiR-101	0.0520738	9.62718	12.3273	0.00422426	0.780963	1		LOC_Os11g42500	11.6565	11.32	11.3356	1	0.971134	0.972469	-0.968458
OsmiR-18	9.21706	15.7617	14.9771	0.584776	1	0.950222		LOC_Os11g42440	4.94929	4.94455	4.95196	0.999461	0.998504	1	-0.266976
osa-miR1866	1.92673	13.6124	6.97012	0.141543	1	0.512043		LOC_Os11g42230	0	0	0	0	0	0	0
OsmiR-23	1.87466	2.1941	2.41938	0.77485	0.906886	1		LOC_Os11g41910	184.103	61.3916	112.542	1	0.333463	0.611301	-0.658489
OsmiR-224	1.40599	2.37321	2.24657	0.592443	1	0.946636		LOC_Os11g41910	184.103	61.3916	112.542	1	0.333463	0.611301	-0.953209
OsmiR-199	0.260369	0.17911	0.518439	0.502218	0.34548	1		LOC_Os11g41860	0	0	0	0	0	0	0
OsmiR-15	0.937328	1.65677	2.36178	0.396874	0.701493	1		LOC_Os11g41670	0	0	0	0	0	0	0
OsmiR-89	2.3954	3.89565	5.12678	0.467232	0.759862	1		LOC_Os11g41670	0	0	0	0	0	0	0
OsmiR-55	1.14562	2.73143	2.41938	0.419422	1	0.885755		LOC_Os11g41150	10.6749	11.9787	60.126	0.177542	0.199226	1	0.352204
OsmiR-75	0.520738	1.7911	2.76501	0.188332	0.647775	1		LOC_Os11g41034	5.27245	5.1716	5.14792	1	0.980873	0.976382	-0.964444
OsmiR-103	1.09355	1.29855	1.15209	0.842132	1	0.88721		LOC_Os11g41034	5.27245	5.1716	5.14792	1	0.980873	0.976382	-0.584635
OsmiR-215	0.624886	1.25377	1.3249	0.471648	0.946315	1		LOC_Os11g40780	0	0	0	0	0	0	0
OsmiR-23	1.87466	2.1941	2.41938	0.77485	0.906886	1		LOC_Os11g40680	0	0	0	0	0	0	0
OsmiR-201	94.8264	0.447776	0.230417	1	0.00472206	0.00242988		LOC_Os11g40180	0	0	0	0	0	0	0
OsmiR-92	1.56221	2.10455	1.78573	0.742305	1	0.848512		LOC_Os11g40130	0	0	0	0	0	0	0
OsmiR-139	0.104148	0.537331	0.172813	0.193824	1	0.321614		LOC_Os11g40130	0	0	0	0	0	0	0
OsmiR-217	11.4042	15.3139	22.9841	0.496176	0.666283	1		LOC_Os11g40130	0	0	0	0	0	0	0
OsmiR-211	0.676959	0.761219	0.921669	0.734493	0.825914	1		LOC_Os11g40030	7.55353	7.4586	7.54756	1	0.987432	0.999209	0.121337
OsmiR-222	2.08295	4.65687	5.47241	0.380628	0.850972	1		LOC_Os11g40009	0	0	0	0	0	0	0
osa-miR1862e	17.5489	29.9114	27.7077	0.586695	1	0.926324		LOC_Os11g39209	28.3961	240.039	140.849	0.118298	1	0.586774	0.949378
OsmiR-101	0.0520738	9.62718	12.3273	0.00422426	0.780963	1		LOC_Os11g38959	0	0	0	0	0	0	0
osa-miR160ab	0.104148	6.53753	3.9747	0.0159307	1	0.607982		LOC_Os11g38140	54.1165	119.191	88.5952	0.454032	1	0.743305	0.996608
OsmiR-118	31.9212	61.5244	50.3462	0.518839	1	0.818312		LOC_Os11g38000	283.167	235.61	181.241	1	0.832054	0.64005	-0.585448
OsmiR-31	0.364517	0.626886	0.921669	0.395496	0.680164	1		LOC_Os11g37920	3.44854	3.42685	3.40447	1	0.993711	0.987223	-0.999697
OsmiR-230	1.35392	16.1647	21.3136	0.0635237	0.758422	1		LOC_Os11g37890	241.646	1985.51	1977.6	0.121705	1	0.996013	0.96766
OsmiR-32	0.729033	0.805996	1.3249	0.550256	0.608346	1		LOC_Os11g37610	0	0	0	0	0	0	0
OsmiR-119	0.260369	0.582108	0.691252	0.376663	0.842108	1		LOC_Os11g37610	0	0	0	0	0	0	0
OsmiR-203	0.208295	17.508	16.59	0.0118971	1	0.947567		LOC_Os11g37540	228.231	140.3	108.952	1	0.614728	0.477377	-0.954313
OsmiR-57	0.468664	1.07466	1.26729	0.369815	0.847997	1		LOC_Os11g36770	0	0	0	0	0	0	0
osa-miR390	410.446	884.581	1039.82	0.39473	0.85071	1		LOC_Os11g36140	0	0	0	0	0	0	0
OsmiR-98	0.260369	0.626886	0.979273	0.26588	0.640155	1		LOC_Os11g35340	20.5067	43.8831	26.457	0.467303	1	0.602898	0.255885
OsmiR-220	2.1871	4.56731	5.18439	0.421863	0.880975	1		LOC_Os11g35340	20.5067	43.8831	26.457	0.467303	1	0.602898	0.543681
OsmiR-222	2.08295	4.65687	5.47241	0.380628	0.850972	1		LOC_Os11g35340	20.5067	43.8831	26.457	0.467303	1	0.602898	0.512788
OsmiR-213	0.312443	0.358221	0.460834	0.677994	0.77733	1		LOC_Os11g34910	97.408	109.483	149.074	0.653419	0.73442	1	0.996748
OsmiR-219	7.49863	15.3587	17.2237	0.435367	0.89172	1		LOC_Os11g34910	97.408	109.483	149.074	0.653419	0.73442	1	0.801953
OsmiR-219	7.49863	15.3587	17.2237	0.435367	0.89172	1		LOC_Os11g34460	193.209	52.6758	49.7116	1	0.272636	0.257294	-0.986649
OsmiR-187	5.41568	7.52263	11.2328	0.482129	0.6697	1		LOC_Os11g34360	345.509	298.055	290.971	1	0.862654	0.842152	-0.846363
OsmiR-199	0.260369	0.17911	0.518439	0.502218	0.34548	1		LOC_Os11g31450	337.06	261.429	190.457	1	0.775615	0.565052	-0.715595
OsmiR-126	0.520738	0.805996	1.20969	0.430472	0.666283	1		LOC_Os11g31000	0	0	0	0	0	0	0
OsmiR-154	0.208295	0.447776	0.40323	0.465178	1	0.900518		LOC_Os11g30820	0	0	0	0	0	0	0
osa-miR529a	8.69633	13.5228	28.975	0.300132	0.466707	1		LOC_Os11g30370	26.6097	30.7754	30.0604	0.864641	1	0.976768	0.558227
osa-miR156dj	2242.66	3604.1	3772.04	0.594548	0.955477	1		LOC_Os11g30370	26.6097	30.7754	30.0604	0.864641	1	0.976768	0.966012
osa-miR156abcei	1766.45	2884.35	3313.63	0.533085	0.87045	1		LOC_Os11g30370	26.6097	30.7754	30.0604	0.864641	1	0.976768	0.907603
OsmiR-185	2.23917	5.23898	3.22584	0.427407	1	0.615739		LOC_Os11g29000	5.01813	5.13262	5.02792	0.977694	1	0.979601	0.968577
OsmiR-19	0.676959	1.65677	1.3825	0.408602	1	0.834457		LOC_Os11g27799	36.6205	53.4557	59.8281	0.612096	0.893488	1	0.855801
OsmiR-116	0.41659	0.0895552	0.288021	1	0.214972	0.691378		LOC_Os11g27430	18.1946	11.0283	10.3463	1	0.606131	0.568644	0.74857
OsmiR-47	0.989402	1.25377	1.90094	0.52048	0.659553	1		LOC_Os11g26890	1105.49	243.771	254.508	1	0.220509	0.230221	-0.716291
OsmiR-196	3.07235	5.10464	7.14293	0.430125	0.714643	1		LOC_Os11g26300	0	0	0	0	0	0	0
OsmiR-88	0.156221	0.268665	0.518439	0.301331	0.51822	1		LOC_Os11g26010	0	0	0	0	0	0	0
OsmiR-63	1.45807	3.13443	4.60834	0.316397	0.680164	1		LOC_Os11g25780	52.8275	124.06	57.8982	0.425822	1	0.466695	0.100751
OsmiR-62	3.69724	5.55242	4.66595	0.665879	1	0.840345		LOC_Os11g24170	14.4914	16.0034	14.8979	0.905519	1	0.930922	0.959266
OsmiR-115	19.5798	35.5534	33.8713	0.550714	1	0.952689		LOC_Os11g22670	0	0	0	0	0	0	0
OsmiR-88	0.156221	0.268665	0.518439	0.301331	0.51822	1		LOC_Os11g22550	0	0	0	0	0	0	0
OsmiR-125	0.208295	0.402998	0.921669	0.225998	0.437248	1		LOC_Os11g18730	0	0	0	0	0	0	0
OsmiR-209	0.729033	0.895552	1.67052	0.43641	0.53609	1		LOC_Os11g18730	0	0	0	0	0	0	0
OsmiR-103	1.09355	1.29855	1.15209	0.842132	1	0.88721		LOC_Os11g18110	0	0	0	0	0	0	0
OsmiR-29	1.30185	2.28366	3.34105	0.389652	0.683515	1		LOC_Os11g17280	0	0	0	0	0	0	0
OsmiR-29	1.30185	2.28366	3.34105	0.389652	0.683515	1		LOC_Os11g17260	0	0	0	0	0	0	0
OsmiR-64	26.6097	52.4345	39.6318	0.507484	1	0.755833		LOC_Os11g16950	0	0	0	0	0	0	0
OsmiR-220	2.1871	4.56731	5.18439	0.421863	0.880975	1		LOC_Os11g16530	5.25971	6.64966	11.721	0.448741	0.567327	1	0.798978
OsmiR-222	2.08295	4.65687	5.47241	0.380628	0.850972	1		LOC_Os11g16530	5.25971	6.64966	11.721	0.448741	0.567327	1	0.820326
OsmiR-71	0.989402	2.10455	2.30417	0.429396	0.913363	1		LOC_Os11g16330	350.964	86.2908	64.211	1	0.245868	0.182956	-0.997402
OsmiR-194	2.1871	3.17921	3.05303	0.687939	1	0.960311		LOC_Os11g14740	0	0	0	0	0	0	0
OsmiR-210	0.104148	0.17911	0.288021	0.361597	0.621864	1		LOC_Os11g14740	0	0	0	0	0	0	0
OsmiR-131	0.156221	0.223888	0.864064	0.180798	0.25911	1		LOC_Os11g13960	0	0	0	0	0	0	0
osa-miR820abc	89.5149	177.677	209.046	0.428207	0.849944	1		LOC_Os11g13650	0	0	0	0	0	0	0
osa-miR5795	2.70784	4.16431	3.34105	0.650248	1	0.802305		LOC_Os11g13410	59.0889	44.1317	41.6891	1	0.74687	0.705532	-0.745969
osa-miR1883a	31.9733	40.3446	64.8048	0.493379	0.622555	1		LOC_Os11g12450	0	0	0	0	0	0	0
OsmiR-93	0.729033	2.28366	1.3825	0.319239	1	0.60539		LOC_Os11g11510	0	0	0	0	0	0	0
OsmiR-72	0.468664	1.29855	1.44011	0.325437	0.901703	1		LOC_Os11g10870	5.60157	5.4811	5.46759	1	0.978493	0.976082	-0.99905
OsmiR-145	4.1659	6.26886	4.83876	0.664539	1	0.771872		LOC_Os11g10870	5.60157	5.4811	5.46759	1	0.978493	0.976082	-0.682029
OsmiR-173	0.885255	1.61199	1.78573	0.495737	0.902706	1		LOC_Os11g10870	5.60157	5.4811	5.46759	1	0.978493	0.976082	-0.995846
OsmiR-222	2.08295	4.65687	5.47241	0.380628	0.850972	1		LOC_Os11g10870	5.60157	5.4811	5.46759	1	0.978493	0.976082	-0.99009
OsmiR-230	1.35392	16.1647	21.3136	0.0635237	0.758422	1		LOC_Os11g08850	0	0	0	0	0	0	0
OsmiR-9	0.260369	0.402998	0.230417	0.64608	1	0.571757		LOC_Os11g07912	0	0	0	0	0	0	0
OsmiR-27	0.729033	0.761219	1.09448	0.666099	0.695506	1		LOC_Os11g07912	0	0	0	0	0	0	0
OsmiR-38	0.312443	0.358221	0.460834	0.677994	0.77733	1		LOC_Os11g07912	0	0	0	0	0	0	0
OsmiR-229	0.520738	0.492553	0.345626	1	0.945875	0.663723		LOC_Os11g07912	0	0	0	0	0	0	0
OsmiR-225	5.98849	8.86596	2.93782	0.675447	1	0.331359		LOC_Os11g07870	44.9454	62.377	72.4506	0.620359	0.860959	1	-0.377623
OsmiR-43	6.19678	10.5675	11.06	0.560287	0.955469	1		LOC_Os11g07450	158.566	191.847	187.01	0.826524	1	0.974786	0.974338
OsmiR-78	1.82258	3.0001	2.53459	0.607508	1	0.844836		LOC_Os11g07280	1339.55	3808.14	3306.99	0.35176	1	0.868399	0.978013
OsmiR-120	1.1977	2.05977	1.44011	0.581472	1	0.69916		LOC_Os11g07170	0	0	0	0	0	0	0
OsmiR-63	1.45807	3.13443	4.60834	0.316397	0.680164	1		LOC_Os11g06650	8.12507	40.9545	41.9026	0.193904	0.977375	1	0.895223
OsmiR-111	0.572812	2.23888	5.58762	0.102515	0.400686	1		LOC_Os11g06580	4.97114	4.94877	4.94877	1	0.995501	0.995501	-0.755124
OsmiR-72	0.468664	1.29855	1.44011	0.325437	0.901703	1		LOC_Os11g06470	0	0	0	0	0	0	0
OsmiR-147	0.41659	1.47766	1.20969	0.281926	1	0.818653		LOC_Os11g06390	7328.59	9628.34	9122	0.761147	1	0.947411	0.999415
OsmiR-166	1.1977	1.43288	1.95855	0.611524	0.731605	1		LOC_Os11g06340	2430.03	5719	6675.38	0.364028	0.856729	1	0.865758
OsmiR-220	2.1871	4.56731	5.18439	0.421863	0.880975	1		LOC_Os11g06220	20.7382	63.386	35.4382	0.327173	1	0.559086	0.623759
osa-miR1428e	1.09355	94.0329	128.342	0.00852057	0.732672	1		LOC_Os11g06050	0	0	0	0	0	0	0
OsmiR-226	1.1977	2.1941	1.72813	0.545872	1	0.787625		LOC_Os11g05800	4.94877	4.94877	10.7604	0.459904	0.459904	1	0.0373238
OsmiR-64	26.6097	52.4345	39.6318	0.507484	1	0.755833		LOC_Os11g05320	4.95095	5.03619	5.75518	0.860258	0.87507	1	0.101354
OsmiR-31	0.364517	0.626886	0.921669	0.395496	0.680164	1		LOC_Os11g04030	73.8394	8.82528	12.9838	1	0.11952	0.175838	-0.817157
osa-miR820abc	89.5149	177.677	209.046	0.428207	0.849944	1		LOC_Os11g03310	5.00543	4.94877	4.97977	1	0.98868	0.994873	-0.672093
OsmiR-144	0.156221	0.402998	0.518439	0.301331	0.77733	1		LOC_Os11g02720	0	0	0	0	0	0	0
OsmiR-183	2.96821	4.92553	4.66595	0.602616	1	0.947298		LOC_Os11g02660	80.0481	24.5975	22.2787	1	0.307284	0.278317	-0.987567
OsmiR-7	0.729033	5.64197	4.32032	0.129216	1	0.765747		LOC_Os11g01872	0	0	0	0	0	0	0
OsmiR-152	1.9788	3.53743	3.57147	0.554059	0.990469	1		LOC_Os11g01490	0	0	0	0	0	0	0
OsmiR-228	0.781107	0.671664	0.748856	1	0.859887	0.958711		LOC_Os10g42710	4387.27	2104.46	2195.85	1	0.479675	0.500505	0.751135
OsmiR-139	0.104148	0.537331	0.172813	0.193824	1	0.321614		LOC_Os10g42100	1534.49	2222.79	1868.35	0.690347	1	0.840546	0.93648
OsmiR-105	1.45807	2.41799	2.01615	0.603008	1	0.833813		LOC_Os10g42090	1369.76	850.921	728.968	1	0.62122	0.532188	-0.819604
OsmiR-49	0.0520738	6.13453	3.22584	0.00848864	1	0.52585		LOC_Os10g41870	4.7649	5.46578	5.31643	0.871769	1	0.972674	0.956874
osa-miR1320-5p	0.208295	2.55232	3.28344	0.063438	0.77733	1		LOC_Os10g41330	7.79859	29.7983	25.9624	0.261713	1	0.871272	0.923574
osa-miR1862d-1	5.93641	4.88076	6.39408	0.928424	0.763325	1		LOC_Os10g40960	6.82331	6.61598	8.21361	0.830732	0.80549	1	0.809032
OsmiR-16	0.624886	0.537331	1.03688	0.602661	0.51822	1		LOC_Os10g40559	50.4644	58.4918	58.3897	0.86276	1	0.998255	0.3407
OsmiR-110	1.14562	1.20899	1.78573	0.641542	0.67703	1		LOC_Os10g40559	50.4644	58.4918	58.3897	0.86276	1	0.998255	0.566684
OsmiR-157	1.14562	1.29855	1.09448	0.882233	1	0.842849		LOC_Os10g40559	50.4644	58.4918	58.3897	0.86276	1	0.998255	0.287353
osa-miR171bcde	10.1544	16.9259	15.6684	0.599931	1	0.925702		LOC_Os10g40390	37.144	345.667	488.589	0.0760231	0.707481	1	0.88216
OsmiR-24	0.156221	0.17911	0.460834	0.338997	0.388665	1		LOC_Os10g39770	10.9725	58.9725	416.097	0.0263701	0.141728	1	0.999154
OsmiR-230	1.35392	16.1647	21.3136	0.0635237	0.758422	1		LOC_Os10g39500	41.6114	195.019	110.331	0.213371	1	0.565745	0.671402
osa-miR1861g	0.156221	0.492553	1.90094	0.0821811	0.25911	1		LOC_Os10g38890	112.183	17.814	13.1489	1	0.158794	0.11721	-0.680207
OsmiR-166	1.1977	1.43288	1.95855	0.611524	0.731605	1		LOC_Os10g38540	5.61557	5.58112	5.57746	1	0.993865	0.993214	-0.793985
OsmiR-60	0.312443	0.805996	0.576043	0.387648	1	0.714697		LOC_Os10g37730	480.422	316.649	284.683	1	0.659106	0.592567	-0.803844
osa-miR167abc	100.607	156.632	135.024	0.642312	1	0.862049		LOC_Os10g37590	0	0	0	0	0	0	0
osa-miR167fghj	279.116	529.36	436.813	0.527269	1	0.825172		LOC_Os10g37590	0	0	0	0	0	0	0
OsmiR-18	9.21706	15.7617	14.9771	0.584776	1	0.950222		LOC_Os10g36924	153.027	2920.24	5553.84	0.0275534	0.525807	1	0.814279
OsmiR-206	1.24977	2.50754	0.40323	0.498404	1	0.160807		LOC_Os10g36780	16.9791	36.8617	42.5393	0.399139	0.866534	1	-0.100591
osa-miR159f	645.611	1603.62	2093.86	0.308336	0.765868	1		LOC_Os10g36270	0	0	0	0	0	0	0
osa-miR1320-5p	0.208295	2.55232	3.28344	0.063438	0.77733	1		LOC_Os10g36000	10.9172	10.5483	10.5608	1	0.966214	0.967357	-0.966555
osa-miR1425	243.757	367.982	319.243	0.662417	1	0.86755		LOC_Os10g35790	0	0	0	0	0	0	0
OsmiR-93	0.729033	2.28366	1.3825	0.319239	1	0.60539		LOC_Os10g35710	566.034	155.401	160.134	1	0.274543	0.282904	-0.82234
osa-miR1425	243.757	367.982	319.243	0.662417	1	0.86755		LOC_Os10g35640	6.04229	5.93903	5.94183	1	0.982911	0.983374	-0.930089
osa-miR1425	243.757	367.982	319.243	0.662417	1	0.86755		LOC_Os10g35444	5.90706	6.96604	7.42431	0.795637	0.938274	1	0.765615
osa-miR1425	243.757	367.982	319.243	0.662417	1	0.86755		LOC_Os10g35436	14.9769	14.4244	14.2157	1	0.963113	0.949176	-0.784756
osa-miR1425	243.757	367.982	319.243	0.662417	1	0.86755		LOC_Os10g35260	0	0	0	0	0	0	0
osa-miR1425	243.757	367.982	319.243	0.662417	1	0.86755		LOC_Os10g35240	5.71125	5.92483	5.85373	0.963952	1	0.988	0.997759
osa-miR1425	243.757	367.982	319.243	0.662417	1	0.86755		LOC_Os10g35230	0	0	0	0	0	0	0
OsmiR-116	0.41659	0.0895552	0.288021	1	0.214972	0.691378		LOC_Os10g34820	99.3572	175.998	283.478	0.350494	0.620852	1	-0.299738
osa-miR531c	2.1871	13.6124	4.14751	0.16067	1	0.304687		LOC_Os10g34420	242.474	121.411	75.1024	1	0.500717	0.309734	-0.40182
osa-miR166i	304.267	415.581	442.919	0.686958	0.938276	1		LOC_Os10g33960	13.3289	217.002	218.14	0.0611026	0.994786	1	0.983412
osa-miR166j	3.43687	10.8362	15.6108	0.22016	0.694148	1		LOC_Os10g33960	13.3289	217.002	218.14	0.0611026	0.994786	1	0.923021
osa-miR166l	660.14	1396.66	1931.88	0.341709	0.722954	1		LOC_Os10g33960	13.3289	217.002	218.14	0.0611026	0.994786	1	0.909946
osa-miR160e	9.63365	18.4931	12.7305	0.520931	1	0.688393		LOC_Os10g33940	797.693	1241.32	918.052	0.642618	1	0.739579	0.996289
osa-miR1867	5.05116	15.9856	20.2767	0.249111	0.788372	1		LOC_Os10g33930	5.10274	5.04273	5.03969	1	0.988239	0.987643	-0.972736
OsmiR-129	15.4659	29.9114	39.8622	0.387985	0.750371	1		LOC_Os10g33700	135.345	195.448	155.181	0.692487	1	0.793972	0.422097
OsmiR-171	0.364517	1.02988	1.20969	0.301331	0.851362	1		LOC_Os10g33700	135.345	195.448	155.181	0.692487	1	0.793972	0.605234
OsmiR-199	0.260369	0.17911	0.518439	0.502218	0.34548	1		LOC_Os10g33700	135.345	195.448	155.181	0.692487	1	0.793972	-0.412493
OsmiR-84	0.104148	0.582108	0.80646	0.129142	0.721807	1		LOC_Os10g32990	0	0	0	0	0	0	0
osa-miR396a	20.3609	31.0756	90.0931	0.225998	0.344928	1		LOC_Os10g32680	1198.73	99.2288	124.269	1	0.082778	0.103667	-0.602643
osa-miR1867	5.05116	15.9856	20.2767	0.249111	0.788372	1		LOC_Os10g30550	45.1118	7.80366	7.78083	1	0.172985	0.172479	-0.962074
osa-miR159f	645.611	1603.62	2093.86	0.308336	0.765868	1		LOC_Os10g28930	0	0	0	0	0	0	0
OsmiR-83	5.41568	9.9854	10.0808	0.537229	0.990541	1		LOC_Os10g28690	0	0	0	0	0	0	0
osa-miR1867	5.05116	15.9856	20.2767	0.249111	0.788372	1		LOC_Os10g28570	16.5323	21.2724	17.9492	0.77717	1	0.84378	0.516055
OsmiR-162	0	0.223888	1.55532	0	0.14395	1		LOC_Os10g26730	790.263	121.819	139.234	1	0.15415	0.176187	-0.592594
OsmiR-147	0.41659	1.47766	1.20969	0.281926	1	0.818653		LOC_Os10g26610	334.087	172.269	150.355	1	0.515642	0.450047	-0.937755
osa-miR1320-5p	0.208295	2.55232	3.28344	0.063438	0.77733	1		LOC_Os10g26400	22.7041	29.2592	23.9313	0.775966	1	0.817907	0.453811
OsmiR-64	26.6097	52.4345	39.6318	0.507484	1	0.755833		LOC_Os10g25770	2511.85	2207.6	1826.76	1	0.878877	0.727256	-0.447558
OsmiR-186	0.833181	0.805996	1.3249	0.628864	0.608346	1		LOC_Os10g25040	7.07422	25.1128	22.986	0.281697	1	0.915308	0.360644
OsmiR-133	11.9249	19.0752	15.8988	0.625151	1	0.833477		LOC_Os10g23950	0	0	0	0	0	0	0
OsmiR-88	0.156221	0.268665	0.518439	0.301331	0.51822	1		LOC_Os10g23880	0	0	0	0	0	0	0
OsmiR-18	9.21706	15.7617	14.9771	0.584776	1	0.950222		LOC_Os10g20160	9.91135	9.89756	9.89754	1	0.998609	0.998607	-0.993818
OsmiR-73	0.520738	0.582108	1.20969	0.430472	0.481205	1		LOC_Os10g19331	0	0	0	0	0	0	0
OsmiR-76	0.260369	0.313443	0.40323	0.645708	0.77733	1		LOC_Os10g19331	0	0	0	0	0	0	0
OsmiR-110	1.14562	1.20899	1.78573	0.641542	0.67703	1		LOC_Os10g19331	0	0	0	0	0	0	0
OsmiR-112	0.520738	0.940329	0.80646	0.553783	1	0.857636		LOC_Os10g19331	0	0	0	0	0	0	0
OsmiR-208	0.41659	0.716441	0.288021	0.581472	1	0.402017		LOC_Os10g19331	0	0	0	0	0	0	0
OsmiR-203	0.208295	17.508	16.59	0.0118971	1	0.947567		LOC_Os10g17510	0	0	0	0	0	0	0
OsmiR-149	1.56221	3.22399	3.22584	0.484281	0.999425	1		LOC_Os10g14920	17.9337	46.4382	38.3625	0.386185	1	0.826098	0.961224
OsmiR-223	2.3954	3.62698	3.80188	0.630055	0.953996	1		LOC_Os10g14920	17.9337	46.4382	38.3625	0.386185	1	0.826098	0.923858
OsmiR-134	1.51014	2.77621	4.14751	0.364108	0.669368	1		LOC_Os10g13694	64.4474	44.0894	29.0279	1	0.684114	0.450412	-0.994049
OsmiR-147	0.41659	1.47766	1.20969	0.281926	1	0.818653		LOC_Os10g13510	0	0	0	0	0	0	0
OsmiR-3	0.572812	1.16422	1.72813	0.331464	0.673686	1		LOC_Os10g13505	0	0	0	0	0	0	0
OsmiR-224	1.40599	2.37321	2.24657	0.592443	1	0.946636		LOC_Os10g13505	0	0	0	0	0	0	0
OsmiR-79	0.208295	0.626886	0.230417	0.33227	1	0.367558		LOC_Os10g12050	0	0	0	0	0	0	0
OsmiR-47	0.989402	1.25377	1.90094	0.52048	0.659553	1		LOC_Os10g10170	82.8975	48.573	82.0392	1	0.585941	0.989647	0.214269
OsmiR-49	0.0520738	6.13453	3.22584	0.00848864	1	0.52585		LOC_Os10g10130	0	0	0	0	0	0	0
OsmiR-88	0.156221	0.268665	0.518439	0.301331	0.51822	1		LOC_Os10g09310	0	0	0	0	0	0	0
osa-miR1425	243.757	367.982	319.243	0.662417	1	0.86755		LOC_Os10g08580	215.047	409.511	132.451	0.52513	1	0.323436	0.588297
OsmiR-60	0.312443	0.805996	0.576043	0.387648	1	0.714697		LOC_Os10g08550	13502.2	30730.8	35753.6	0.377647	0.859517	1	0.7641
OsmiR-88	0.156221	0.268665	0.518439	0.301331	0.51822	1		LOC_Os10g07978	5.50287	5.16332	5.11758	1	0.938297	0.929984	-0.8079
osa-miR531c	2.1871	13.6124	4.14751	0.16067	1	0.304687		LOC_Os10g07229	5.1857	13.3271	53.3666	0.0971714	0.249728	1	-0.202553
OsmiR-221	0.364517	0.492553	0.691252	0.527328	0.712553	1		LOC_Os10g07229	5.1857	13.3271	53.3666	0.0971714	0.249728	1	0.971129
OsmiR-133	11.9249	19.0752	15.8988	0.625151	1	0.833477		LOC_Os10g07000	0	0	0	0	0	0	0
OsmiR-204	0.104148	0.0447776	0.288021	0.361597	0.155466	1		LOC_Os10g06540	2774.98	884.541	831.251	1	0.318756	0.299552	-0.306397
osa-miR159f	645.611	1603.62	2093.86	0.308336	0.765868	1		LOC_Os10g05230	1285.75	571.239	450.098	1	0.444283	0.350066	-0.979122
OsmiR-9	0.260369	0.402998	0.230417	0.64608	1	0.571757		LOC_Os10g04580	259.228	83.8212	84.5758	1	0.323349	0.32626	-0.356214
OsmiR-27	0.729033	0.761219	1.09448	0.666099	0.695506	1		LOC_Os10g04580	259.228	83.8212	84.5758	1	0.323349	0.32626	-0.564214
OsmiR-38	0.312443	0.358221	0.460834	0.677994	0.77733	1		LOC_Os10g04580	259.228	83.8212	84.5758	1	0.323349	0.32626	-0.735113
OsmiR-45	0.572812	1.34333	0.80646	0.426413	1	0.600345		LOC_Os10g04580	259.228	83.8212	84.5758	1	0.323349	0.32626	-0.736256
OsmiR-51	1.61429	2.5971	2.18896	0.621573	1	0.842849		LOC_Os10g04580	259.228	83.8212	84.5758	1	0.323349	0.32626	-0.912131
OsmiR-67	0.468664	0.671664	0.921669	0.508495	0.728747	1		LOC_Os10g04580	259.228	83.8212	84.5758	1	0.323349	0.32626	-0.832512
OsmiR-168	2.44747	4.74642	4.66595	0.515645	1	0.983045		LOC_Os10g04580	259.228	83.8212	84.5758	1	0.323349	0.32626	-0.999633
OsmiR-229	0.520738	0.492553	0.345626	1	0.945875	0.663723		LOC_Os10g04580	259.228	83.8212	84.5758	1	0.323349	0.32626	0.621227
OsmiR-133	11.9249	19.0752	15.8988	0.625151	1	0.833477		LOC_Os10g04140	0	0	0	0	0	0	0
OsmiR-28	1.77051	2.14932	5.06918	0.34927	0.423998	1		LOC_Os10g02940	0	0	0	0	0	0	0
OsmiR-159	0.41659	1.43288	0.518439	0.290736	1	0.361815		LOC_Os10g01440	0	0	0	0	0	0	0
osa-miR6248	0.364517	1.47766	1.3249	0.246685	1	0.89662		LOC_Os09g40000	1181.94	1171.41	1014.45	1	0.99109	0.858294	-0.437523
OsmiR-51	1.61429	2.5971	2.18896	0.621573	1	0.842849		LOC_Os09g39960	200.785	97.2466	102.075	1	0.484332	0.50838	-0.926893
OsmiR-19	0.676959	1.65677	1.3825	0.408602	1	0.834457		LOC_Os09g39310	153.846	77.937	70.8356	1	0.506592	0.460434	-0.938691
OsmiR-221	0.364517	0.492553	0.691252	0.527328	0.712553	1		LOC_Os09g39130	10.0048	13.3359	9.08983	0.750217	1	0.681605	-0.324426
OsmiR-151	0.156221	0.805996	0.80646	0.193713	0.999425	1		LOC_Os09g38390	0	0	0	0	0	0	0
osa-miR171bcde	10.1544	16.9259	15.6684	0.599931	1	0.925702		LOC_Os09g38330	44.0262	57.92	55.8019	0.76012	1	0.963431	0.999438
osa-miR171h	4.68664	8.28385	8.81346	0.53176	0.939909	1		LOC_Os09g38030	3447.91	6294.28	5576.51	0.547785	1	0.885965	0.934806
osa-miR167abc	100.607	156.632	135.024	0.642312	1	0.862049		LOC_Os09g37890	4.94892	4.94891	5.01272	0.987271	0.987269	1	0.130762
osa-miR167fghj	279.116	529.36	436.813	0.527269	1	0.825172		LOC_Os09g37890	4.94892	4.94891	5.01272	0.987271	0.987269	1	0.148527
osa-miR535	307.912	550.988	467.459	0.558837	1	0.848401		LOC_Os09g37770	5.69361	5.02145	4.973	1	0.881946	0.873435	-0.919041
OsmiR-36	2.86406	3.0001	3.16824	0.903992	0.94693	1		LOC_Os09g37700	80.543	276.877	269.66	0.290898	1	0.973933	0.815691
osa-miR159b	1695.89	4362.05	5616.65	0.301939	0.776629	1		LOC_Os09g36650	0	0	0	0	0	0	0
osa-miR159f	645.611	1603.62	2093.86	0.308336	0.765868	1		LOC_Os09g36650	0	0	0	0	0	0	0
osa-miR531c	2.1871	13.6124	4.14751	0.16067	1	0.304687		LOC_Os09g36600	228.76	738.881	1347.95	0.16971	0.548153	1	0.109912
OsmiR-62	3.69724	5.55242	4.66595	0.665879	1	0.840345		LOC_Os09g36320	62.0452	10.9321	10.3636	1	0.176196	0.167033	-0.873918
OsmiR-83	5.41568	9.9854	10.0808	0.537229	0.990541	1		LOC_Os09g36320	62.0452	10.9321	10.3636	1	0.176196	0.167033	-0.999966
OsmiR-169	0.312443	0.492553	0.80646	0.387425	0.61076	1		LOC_Os09g36320	62.0452	10.9321	10.3636	1	0.176196	0.167033	-0.784362
OsmiR-125	0.208295	0.402998	0.921669	0.225998	0.437248	1		LOC_Os09g36080	0	0	0	0	0	0	0
OsmiR-209	0.729033	0.895552	1.67052	0.43641	0.53609	1		LOC_Os09g36080	0	0	0	0	0	0	0
OsmiR-70	0.0520738	0.358221	0.979273	0.053176	0.365803	1		LOC_Os09g35830	134.673	92.7614	63.0183	1	0.688792	0.467937	-0.957854
OsmiR-220	2.1871	4.56731	5.18439	0.421863	0.880975	1		LOC_Os09g35830	134.673	92.7614	63.0183	1	0.688792	0.467937	-0.973742
OsmiR-222	2.08295	4.65687	5.47241	0.380628	0.850972	1		LOC_Os09g35830	134.673	92.7614	63.0183	1	0.688792	0.467937	-0.981379
OsmiR-2	0.208295	0.447776	0.691252	0.301331	0.647775	1		LOC_Os09g35690	967.073	172.468	405.722	1	0.17834	0.419536	-0.683718
OsmiR-16	0.624886	0.537331	1.03688	0.602661	0.51822	1		LOC_Os09g35690	967.073	172.468	405.722	1	0.17834	0.419536	-0.0691119
OsmiR-157	1.14562	1.29855	1.09448	0.882233	1	0.842849		LOC_Os09g35690	967.073	172.468	405.722	1	0.17834	0.419536	-0.539596
OsmiR-9	0.260369	0.402998	0.230417	0.64608	1	0.571757		LOC_Os09g34250	7.10065	15.8202	69.3039	0.102457	0.228273	1	-0.528561
OsmiR-51	1.61429	2.5971	2.18896	0.621573	1	0.842849		LOC_Os09g34250	7.10065	15.8202	69.3039	0.102457	0.228273	1	0.225384
OsmiR-168	2.44747	4.74642	4.66595	0.515645	1	0.983045		LOC_Os09g34250	7.10065	15.8202	69.3039	0.102457	0.228273	1	0.583123
OsmiR-193	0.312443	0.492553	0.460834	0.634333	1	0.935603		LOC_Os09g33930	1208.12	528.114	617.068	1	0.437136	0.510766	-0.998984
osa-miR528	2.34332	10.478	18.8366	0.124403	0.556255	1		LOC_Os09g33800	4379.96	1151.99	1629.54	1	0.263014	0.372044	-0.78449
OsmiR-219	7.49863	15.3587	17.2237	0.435367	0.89172	1		LOC_Os09g33710	5.78976	5.9492	11.5201	0.502579	0.516419	1	0.666643
osa-miR529a	8.69633	13.5228	28.975	0.300132	0.466707	1		LOC_Os09g32944	0	0	0	0	0	0	0
osa-miR156dj	2242.66	3604.1	3772.04	0.594548	0.955477	1		LOC_Os09g32944	0	0	0	0	0	0	0
osa-miR156abcei	1766.45	2884.35	3313.63	0.533085	0.87045	1		LOC_Os09g32944	0	0	0	0	0	0	0
OsmiR-164	0.156221	0.761219	0.864064	0.180798	0.880975	1		LOC_Os09g32450	56.489	73.7923	77.0284	0.733353	0.957988	1	0.999926
OsmiR-50	34.577	65.9574	82.0861	0.421228	0.803514	1		LOC_Os09g32270	31.3767	21.6338	17.171	1	0.689485	0.547253	-0.999605
OsmiR-166	1.1977	1.43288	1.95855	0.611524	0.731605	1		LOC_Os09g32100	0	0	0	0	0	0	0
OsmiR-199	0.260369	0.17911	0.518439	0.502218	0.34548	1		LOC_Os09g31506	0	0	0	0	0	0	0
OsmiR-71	0.989402	2.10455	2.30417	0.429396	0.913363	1		LOC_Os09g31502	2.3019	2.26448	2.26391	1	0.983744	0.983494	-0.991807
osa-miR529a	8.69633	13.5228	28.975	0.300132	0.466707	1		LOC_Os09g31438	28.5472	31.1463	29.1928	0.916551	1	0.937278	-0.0529107
osa-miR156dj	2242.66	3604.1	3772.04	0.594548	0.955477	1		LOC_Os09g31438	28.5472	31.1463	29.1928	0.916551	1	0.937278	0.616386
osa-miR156abcei	1766.45	2884.35	3313.63	0.533085	0.87045	1		LOC_Os09g31438	28.5472	31.1463	29.1928	0.916551	1	0.937278	0.472704
OsmiR-180	4.00968	7.52263	7.66137	0.523364	0.981891	1		LOC_Os09g31280	73.2922	110.772	95.9545	0.66165	1	0.866236	0.906084
OsmiR-189	4.27005	5.46286	6.85491	0.622919	0.796927	1		LOC_Os09g31200	232.67	324.55	415.26	0.560299	0.781557	1	0.99884
OsmiR-34	0.312443	0.626886	0.40323	0.498405	1	0.643227		LOC_Os09g31140	4.64462	8.25008	8.98077	0.517174	0.918638	1	0.605088
OsmiR-166	1.1977	1.43288	1.95855	0.611524	0.731605	1		LOC_Os09g31140	4.64462	8.25008	8.98077	0.517174	0.918638	1	0.83508
OsmiR-219	7.49863	15.3587	17.2237	0.435367	0.89172	1		LOC_Os09g30454	5.52786	5.54241	5.48597	0.997375	1	0.989817	-0.438937
OsmiR-146	4.89494	6.40319	5.24199	0.764453	1	0.818653		LOC_Os09g30410	4.50509	7.45068	22.8474	0.197182	0.326107	1	-0.151446
OsmiR-76	0.260369	0.313443	0.40323	0.645708	0.77733	1		LOC_Os09g30140	1397.11	571.564	670.237	1	0.409105	0.479732	-0.710532
OsmiR-208	0.41659	0.716441	0.288021	0.581472	1	0.402017		LOC_Os09g30140	1397.11	571.564	670.237	1	0.409105	0.479732	-0.330185
osa-miR531c	2.1871	13.6124	4.14751	0.16067	1	0.304687		LOC_Os09g30030	0	0	0	0	0	0	0
osa-miR396b	37.3369	43.2551	37.1548	0.863179	1	0.858968		LOC_Os09g29584	0	0	0	0	0	0	0
OsmiR-217	11.4042	15.3139	22.9841	0.496176	0.666283	1		LOC_Os09g29480	40.9101	130.237	127.122	0.314121	1	0.976084	0.7387
OsmiR-9	0.260369	0.402998	0.230417	0.64608	1	0.571757		LOC_Os09g29370	0	0	0	0	0	0	0
OsmiR-51	1.61429	2.5971	2.18896	0.621573	1	0.842849		LOC_Os09g29370	0	0	0	0	0	0	0
osa-miR160e	9.63365	18.4931	12.7305	0.520931	1	0.688393		LOC_Os09g29160	8.15613	6.66169	7.41837	1	0.81677	0.909545	-0.986469
OsmiR-14	0.989402	1.47766	1.3825	0.669574	1	0.935603		LOC_Os09g29070	400.702	764.149	928.553	0.431533	0.822946	1	0.880395
OsmiR-129	15.4659	29.9114	39.8622	0.387985	0.750371	1		LOC_Os09g28830	0	0	0	0	0	0	0
OsmiR-199	0.260369	0.17911	0.518439	0.502218	0.34548	1		LOC_Os09g28830	0	0	0	0	0	0	0
OsmiR-106	3.85346	4.16431	4.83876	0.796374	0.860616	1		LOC_Os09g28710	0	0	0	0	0	0	0
OsmiR-183	2.96821	4.92553	4.66595	0.602616	1	0.947298		LOC_Os09g28710	0	0	0	0	0	0	0
OsmiR-224	1.40599	2.37321	2.24657	0.592443	1	0.946636		LOC_Os09g28710	0	0	0	0	0	0	0
OsmiR-230	1.35392	16.1647	21.3136	0.0635237	0.758422	1		LOC_Os09g26530	0	0	0	0	0	0	0
OsmiR-64	26.6097	52.4345	39.6318	0.507484	1	0.755833		LOC_Os09g26420	6928.22	9935.4	8620.58	0.697327	1	0.867663	0.997726
OsmiR-227	1.77051	2.73143	2.7074	0.648198	1	0.991202		LOC_Os09g25260	9.67848	9.4228	9.38132	1	0.973583	0.969298	-0.988596
OsmiR-24	0.156221	0.17911	0.460834	0.338997	0.388665	1		LOC_Os09g24870	0	0	0	0	0	0	0
OsmiR-29	1.30185	2.28366	3.34105	0.389652	0.683515	1		LOC_Os09g24390	0	0	0	0	0	0	0
OsmiR-91	4.06176	6.71664	10.8296	0.37506	0.62021	1		LOC_Os09g24260	2639.01	4594.25	4472.33	0.574416	1	0.973464	0.762888
OsmiR-117	0.468664	0.985107	1.09448	0.428207	0.900067	1		LOC_Os09g24260	2639.01	4594.25	4472.33	0.574416	1	0.973464	0.97589
OsmiR-123	4.32213	6.71664	8.75585	0.493627	0.767102	1		LOC_Os09g24260	2639.01	4594.25	4472.33	0.574416	1	0.973464	0.861264
OsmiR-92	1.56221	2.10455	1.78573	0.742305	1	0.848512		LOC_Os09g22505	75.0789	423.546	286.335	0.177263	1	0.676044	0.9752
osa-miR1876	288.437	731.442	827.313	0.348643	0.884117	1		LOC_Os09g21670	0	0	0	0	0	0	0
osa-miR1866	1.92673	13.6124	6.97012	0.141543	1	0.512043		LOC_Os09g21110	509.579	754.235	817.221	0.623551	0.922926	1	0.698533
OsmiR-156	96.3365	174.319	191.131	0.504034	0.91204	1		LOC_Os09g17970	0	0	0	0	0	0	0
OsmiR-168	2.44747	4.74642	4.66595	0.515645	1	0.983045		LOC_Os09g17830	0	0	0	0	0	0	0
OsmiR-196	3.07235	5.10464	7.14293	0.430125	0.714643	1		LOC_Os09g17490	0	0	0	0	0	0	0
OsmiR-20	0.0520738	0	0.460834	0.112999	0	1		LOC_Os09g17360	0	0	0	0	0	0	0
OsmiR-84	0.104148	0.582108	0.80646	0.129142	0.721807	1		LOC_Os09g17360	0	0	0	0	0	0	0
OsmiR-186	0.833181	0.805996	1.3249	0.628864	0.608346	1		LOC_Os09g17360	0	0	0	0	0	0	0
OsmiR-228	0.781107	0.671664	0.748856	1	0.859887	0.958711		LOC_Os09g17360	0	0	0	0	0	0	0
OsmiR-84	0.104148	0.582108	0.80646	0.129142	0.721807	1		LOC_Os09g17344	0	0	0	0	0	0	0
OsmiR-141	0.312443	0.671664	1.09448	0.285471	0.613682	1		LOC_Os09g17344	0	0	0	0	0	0	0
OsmiR-200	0.729033	0.985107	1.20969	0.602661	0.814346	1		LOC_Os09g17344	0	0	0	0	0	0	0
OsmiR-157	1.14562	1.29855	1.09448	0.882233	1	0.842849		LOC_Os09g16910	1594.15	222.953	127.372	1	0.139857	0.0798993	-0.220291
OsmiR-23	1.87466	2.1941	2.41938	0.77485	0.906886	1		LOC_Os09g15639	196.073	44.8592	52.8548	1	0.228789	0.269568	-0.891058
OsmiR-160	0.729033	2.01499	4.66595	0.156245	0.43185	1		LOC_Os09g15560	4.24926	15.5774	51.8433	0.0819637	0.300471	1	0.995377
OsmiR-97	0.989402	1.20899	0.864064	0.818368	1	0.714697		LOC_Os09g14860	0	0	0	0	0	0	0
OsmiR-17	4.89494	7.47786	6.45168	0.654591	1	0.862772		LOC_Os09g14560	0	0	0	0	0	0	0
OsmiR-35	0.729033	0.492553	1.3825	0.527328	0.356276	1		LOC_Os09g14560	0	0	0	0	0	0	0
OsmiR-102	0.0520738	0.313443	0.115209	0.166135	1	0.367558		LOC_Os09g14560	0	0	0	0	0	0	0
OsmiR-170	0.729033	1.11944	1.20969	0.602661	0.925393	1		LOC_Os09g14560	0	0	0	0	0	0	0
OsmiR-202	2.23917	3.31354	2.99542	0.675765	1	0.903995		LOC_Os09g14560	0	0	0	0	0	0	0
OsmiR-212	1.24977	2.01499	2.18896	0.570942	0.920523	1		LOC_Os09g14560	0	0	0	0	0	0	0
OsmiR-23	1.87466	2.1941	2.41938	0.77485	0.906886	1		LOC_Os09g13440	0	0	0	0	0	0	0
OsmiR-72	0.468664	1.29855	1.44011	0.325437	0.901703	1		LOC_Os09g13440	0	0	0	0	0	0	0
OsmiR-134	1.51014	2.77621	4.14751	0.364108	0.669368	1		LOC_Os09g13440	0	0	0	0	0	0	0
OsmiR-145	4.1659	6.26886	4.83876	0.664539	1	0.771872		LOC_Os09g13440	0	0	0	0	0	0	0
OsmiR-173	0.885255	1.61199	1.78573	0.495737	0.902706	1		LOC_Os09g13440	0	0	0	0	0	0	0
OsmiR-27	0.729033	0.761219	1.09448	0.666099	0.695506	1		LOC_Os09g12230	14.8291	551.031	1190.54	0.0124557	0.46284	1	0.923652
OsmiR-193	0.312443	0.492553	0.460834	0.634333	1	0.935603		LOC_Os09g12230	14.8291	551.031	1190.54	0.0124557	0.46284	1	0.738472
osa-miR6248	0.364517	1.47766	1.3249	0.246685	1	0.89662		LOC_Os09g10200	0	0	0	0	0	0	0
OsmiR-51	1.61429	2.5971	2.18896	0.621573	1	0.842849		LOC_Os09g09820	0	0	0	0	0	0	0
OsmiR-159	0.41659	1.43288	0.518439	0.290736	1	0.361815		LOC_Os09g09820	0	0	0	0	0	0	0
OsmiR-72	0.468664	1.29855	1.44011	0.325437	0.901703	1		LOC_Os09g09520	5.3242	5.28499	5.20013	1	0.992636	0.976696	-0.826643
OsmiR-145	4.1659	6.26886	4.83876	0.664539	1	0.771872		LOC_Os09g09520	5.3242	5.28499	5.20013	1	0.992636	0.976696	-0.109042
OsmiR-173	0.885255	1.61199	1.78573	0.495737	0.902706	1		LOC_Os09g09520	5.3242	5.28499	5.20013	1	0.992636	0.976696	-0.852475
OsmiR-222	2.08295	4.65687	5.47241	0.380628	0.850972	1		LOC_Os09g09520	5.3242	5.28499	5.20013	1	0.992636	0.976696	-0.877402
OsmiR-126	0.520738	0.805996	1.20969	0.430472	0.666283	1		LOC_Os09g08390	2043	2138.65	1282.87	0.955277	1	0.599852	-0.864402
OsmiR-161	37.4931	58.2108	62.9615	0.595493	0.924547	1		LOC_Os09g08180	0	0	0	0	0	0	0
OsmiR-63	1.45807	3.13443	4.60834	0.316397	0.680164	1		LOC_Os09g07900	3891.32	1177.23	1047.36	1	0.302527	0.269154	-0.902152
OsmiR-70	0.0520738	0.358221	0.979273	0.053176	0.365803	1		LOC_Os09g07900	3891.32	1177.23	1047.36	1	0.302527	0.269154	-0.779593
OsmiR-49	0.0520738	6.13453	3.22584	0.00848864	1	0.52585		LOC_Os09g07610	0	0	0	0	0	0	0
OsmiR-135	0.364517	0.805996	0.748856	0.452256	1	0.929106		LOC_Os09g07320	398.549	120.927	70.2286	1	0.303419	0.176211	-0.965564
OsmiR-169	0.312443	0.492553	0.80646	0.387425	0.61076	1		LOC_Os09g07320	398.549	120.927	70.2286	1	0.303419	0.176211	-0.860375
osa-miR1867	5.05116	15.9856	20.2767	0.249111	0.788372	1		LOC_Os09g04850	0	0	0	0	0	0	0
OsmiR-63	1.45807	3.13443	4.60834	0.316397	0.680164	1		LOC_Os09g04830	0	0	0	0	0	0	0
OsmiR-84	0.104148	0.582108	0.80646	0.129142	0.721807	1		LOC_Os09g03939	0	0	0	0	0	0	0
OsmiR-91	4.06176	6.71664	10.8296	0.37506	0.62021	1		LOC_Os09g03939	0	0	0	0	0	0	0
OsmiR-123	4.32213	6.71664	8.75585	0.493627	0.767102	1		LOC_Os09g03939	0	0	0	0	0	0	0
OsmiR-187	5.41568	7.52263	11.2328	0.482129	0.6697	1		LOC_Os09g03939	0	0	0	0	0	0	0
OsmiR-188	0.104148	0.134333	0.345626	0.301331	0.388665	1		LOC_Os09g03939	0	0	0	0	0	0	0
osa-miR156dj	2242.66	3604.1	3772.04	0.594548	0.955477	1		LOC_Os09g03670	0	0	0	0	0	0	0
osa-miR156abcei	1766.45	2884.35	3313.63	0.533085	0.87045	1		LOC_Os09g03670	0	0	0	0	0	0	0
OsmiR-170	0.729033	1.11944	1.20969	0.602661	0.925393	1		LOC_Os09g02620	0	0	0	0	0	0	0
OsmiR-193	0.312443	0.492553	0.460834	0.634333	1	0.935603		LOC_Os09g02620	0	0	0	0	0	0	0
OsmiR-212	1.24977	2.01499	2.18896	0.570942	0.920523	1		LOC_Os09g02620	0	0	0	0	0	0	0
OsmiR-133	11.9249	19.0752	15.8988	0.625151	1	0.833477		LOC_Os09g02480	0	0	0	0	0	0	0
OsmiR-209	0.729033	0.895552	1.67052	0.43641	0.53609	1		LOC_Os09g01590	543.267	125.913	177.042	1	0.23177	0.325883	-0.545961
OsmiR-204	0.104148	0.0447776	0.288021	0.361597	0.155466	1		LOC_Os09g01290	59.3761	36.5584	29.3409	1	0.615709	0.494154	-0.496528
OsmiR-50	34.577	65.9574	82.0861	0.421228	0.803514	1		LOC_Os08g45200	5.59749	5.04934	4.80889	1	0.902072	0.859116	-0.999266
OsmiR-229	0.520738	0.492553	0.345626	1	0.945875	0.663723		LOC_Os08g44850	8.94618	93.5097	286.132	0.0312659	0.326807	1	-0.988505
osa-miR528	2.34332	10.478	18.8366	0.124403	0.556255	1		LOC_Os08g44770	1083.56	680.939	1211.64	0.894287	0.561997	1	0.23888
OsmiR-22	0.468664	0.895552	0.691252	0.523325	1	0.771872		LOC_Os08g43680	4.5268	22.2922	23.9074	0.189347	0.932438	1	0.839712
osa-miR160ab	0.104148	6.53753	3.9747	0.0159307	1	0.607982		LOC_Os08g43570	0	0	0	0	0	0	0
OsmiR-125	0.208295	0.402998	0.921669	0.225998	0.437248	1		LOC_Os08g43430	10.0679	29.4431	117.153	0.085938	0.251322	1	0.99534
OsmiR-209	0.729033	0.895552	1.67052	0.43641	0.53609	1		LOC_Os08g43430	10.0679	29.4431	117.153	0.085938	0.251322	1	0.999991
osa-miR528	2.34332	10.478	18.8366	0.124403	0.556255	1		LOC_Os08g42640	97.0268	213.609	196.31	0.454226	1	0.919016	0.784219
OsmiR-34	0.312443	0.626886	0.40323	0.498405	1	0.643227		LOC_Os08g42490	6.52648	6.51132	6.53196	0.999161	0.99684	1	-0.855925
OsmiR-166	1.1977	1.43288	1.95855	0.611524	0.731605	1		LOC_Os08g42490	6.52648	6.51132	6.53196	0.999161	0.99684	1	0.458316
osa-miR529a	8.69633	13.5228	28.975	0.300132	0.466707	1		LOC_Os08g41940	6.63863	6.4956	6.82958	0.97204	0.951098	1	0.783344
osa-miR156dj	2242.66	3604.1	3772.04	0.594548	0.955477	1		LOC_Os08g41940	6.63863	6.4956	6.82958	0.97204	0.951098	1	0.181928
osa-miR156abcei	1766.45	2884.35	3313.63	0.533085	0.87045	1		LOC_Os08g41940	6.63863	6.4956	6.82958	0.97204	0.951098	1	0.347342
OsmiR-83	5.41568	9.9854	10.0808	0.537229	0.990541	1		LOC_Os08g41080	0	0	0	0	0	0	0
OsmiR-93	0.729033	2.28366	1.3825	0.319239	1	0.60539		LOC_Os08g41010	2684.17	3152.97	2634.7	0.851315	1	0.835624	0.868579
OsmiR-70	0.0520738	0.358221	0.979273	0.053176	0.365803	1		LOC_Os08g41000	0	0	0	0	0	0	0
OsmiR-98	0.260369	0.626886	0.979273	0.26588	0.640155	1		LOC_Os08g41000	0	0	0	0	0	0	0
OsmiR-220	2.1871	4.56731	5.18439	0.421863	0.880975	1		LOC_Os08g41000	0	0	0	0	0	0	0
OsmiR-161	37.4931	58.2108	62.9615	0.595493	0.924547	1		LOC_Os08g40770	0	0	0	0	0	0	0
osa-miR529a	8.69633	13.5228	28.975	0.300132	0.466707	1		LOC_Os08g40690	95.5746	1338.91	2340.78	0.0408303	0.571995	1	0.937374
OsmiR-220	2.1871	4.56731	5.18439	0.421863	0.880975	1		LOC_Os08g40600	0	0	0	0	0	0	0
OsmiR-193	0.312443	0.492553	0.460834	0.634333	1	0.935603		LOC_Os08g40440	0	0	0	0	0	0	0
OsmiR-163	0.468664	1.25377	1.09448	0.373803	1	0.872951		LOC_Os08g40130	4.95225	4.98417	4.96399	0.993595	1	0.995951	0.886102
OsmiR-92	1.56221	2.10455	1.78573	0.742305	1	0.848512		LOC_Os08g40090	760.768	940.515	961.051	0.7916	0.978632	1	0.753109
osa-miR529a	8.69633	13.5228	28.975	0.300132	0.466707	1		LOC_Os08g39890	5.66244	8.18777	14.0981	0.401645	0.58077	1	0.997816
osa-miR156dj	2242.66	3604.1	3772.04	0.594548	0.955477	1		LOC_Os08g39890	5.66244	8.18777	14.0981	0.401645	0.58077	1	0.795494
osa-miR156abcei	1766.45	2884.35	3313.63	0.533085	0.87045	1		LOC_Os08g39890	5.66244	8.18777	14.0981	0.401645	0.58077	1	0.887371
OsmiR-29	1.30185	2.28366	3.34105	0.389652	0.683515	1		LOC_Os08g39410	0	0	0	0	0	0	0
OsmiR-21	0.0520738	0.313443	0.230417	0.166135	1	0.735117		LOC_Os08g39240	0	0	0	0	0	0	0
OsmiR-23	1.87466	2.1941	2.41938	0.77485	0.906886	1		LOC_Os08g39240	0	0	0	0	0	0	0
OsmiR-106	3.85346	4.16431	4.83876	0.796374	0.860616	1		LOC_Os08g39240	0	0	0	0	0	0	0
OsmiR-110	1.14562	1.20899	1.78573	0.641542	0.67703	1		LOC_Os08g39240	0	0	0	0	0	0	0
OsmiR-112	0.520738	0.940329	0.80646	0.553783	1	0.857636		LOC_Os08g39240	0	0	0	0	0	0	0
OsmiR-129	15.4659	29.9114	39.8622	0.387985	0.750371	1		LOC_Os08g39240	0	0	0	0	0	0	0
OsmiR-183	2.96821	4.92553	4.66595	0.602616	1	0.947298		LOC_Os08g39240	0	0	0	0	0	0	0
OsmiR-199	0.260369	0.17911	0.518439	0.502218	0.34548	1		LOC_Os08g39240	0	0	0	0	0	0	0
OsmiR-211	0.676959	0.761219	0.921669	0.734493	0.825914	1		LOC_Os08g39240	0	0	0	0	0	0	0
OsmiR-112	0.520738	0.940329	0.80646	0.553783	1	0.857636		LOC_Os08g38620	902.816	252.18	179.616	1	0.279326	0.19895	-0.91758
OsmiR-129	15.4659	29.9114	39.8622	0.387985	0.750371	1		LOC_Os08g38620	902.816	252.18	179.616	1	0.279326	0.19895	-0.947204
OsmiR-199	0.260369	0.17911	0.518439	0.502218	0.34548	1		LOC_Os08g38620	902.816	252.18	179.616	1	0.279326	0.19895	-0.374125
osa-miR1878	10.1544	18.9409	16.0716	0.536109	1	0.848512		LOC_Os08g37380	116.574	26.7915	27.315	1	0.229825	0.234315	-0.948959
osa-miR169c	0.312443	8.91074	20.4495	0.0152787	0.435743	1		LOC_Os08g36450	335.274	45.2465	38.2371	1	0.134954	0.114048	-0.83259
OsmiR-222	2.08295	4.65687	5.47241	0.380628	0.850972	1		LOC_Os08g36150	1774.09	1059.93	1274.53	1	0.597451	0.718416	-0.862924
osa-miR166e	9.78988	30.4935	31.3367	0.312409	0.973092	1		LOC_Os08g34740	694.744	102.465	65.877	1	0.147486	0.0948219	-0.99985
OsmiR-88	0.156221	0.268665	0.518439	0.301331	0.51822	1		LOC_Os08g34500	6.22819	4.95177	4.94907	1	0.795058	0.794623	-0.740314
ptc-miR6478	387.481	96.9435	64.4592	1	0.250189	0.166354		LOC_Os08g34300	15.692	11.2468	11.2693	1	0.716725	0.718154	0.995412
OsmiR-197	6.5613	9.71673	10.7144	0.612381	0.906886	1		LOC_Os08g33045	0	0	0	0	0	0	0
OsmiR-126	0.520738	0.805996	1.20969	0.430472	0.666283	1		LOC_Os08g32910	29.6573	42.7933	86.2918	0.343686	0.495914	1	0.979818
OsmiR-110	1.14562	1.20899	1.78573	0.641542	0.67703	1		LOC_Os08g32500	5.96039	25.7655	72.2434	0.0825043	0.356649	1	0.978987
OsmiR-193	0.312443	0.492553	0.460834	0.634333	1	0.935603		LOC_Os08g31910	0	0	0	0	0	0	0
OsmiR-217	11.4042	15.3139	22.9841	0.496176	0.666283	1		LOC_Os08g28710	386.156	8.70725	6.31723	1	0.0225485	0.0163593	-0.762604
OsmiR-40	0.312443	0.268665	0.460834	0.677994	0.582998	1		LOC_Os08g26860	0	0	0	0	0	0	0
OsmiR-91	4.06176	6.71664	10.8296	0.37506	0.62021	1		LOC_Os08g26860	0	0	0	0	0	0	0
OsmiR-99	0.0520738	0.223888	0.460834	0.112999	0.485832	1		LOC_Os08g26860	0	0	0	0	0	0	0
OsmiR-107	0.260369	0.17911	0.172813	1	0.687909	0.663723		LOC_Os08g26860	0	0	0	0	0	0	0
OsmiR-117	0.468664	0.985107	1.09448	0.428207	0.900067	1		LOC_Os08g26860	0	0	0	0	0	0	0
OsmiR-123	4.32213	6.71664	8.75585	0.493627	0.767102	1		LOC_Os08g26860	0	0	0	0	0	0	0
OsmiR-130	0.572812	1.11944	1.26729	0.451996	0.88333	1		LOC_Os08g26860	0	0	0	0	0	0	0
OsmiR-141	0.312443	0.671664	1.09448	0.285471	0.613682	1		LOC_Os08g26860	0	0	0	0	0	0	0
OsmiR-190	1.51014	2.05977	2.76501	0.546162	0.744942	1		LOC_Os08g26860	0	0	0	0	0	0	0
OsmiR-194	2.1871	3.17921	3.05303	0.687939	1	0.960311		LOC_Os08g26860	0	0	0	0	0	0	0
OsmiR-200	0.729033	0.985107	1.20969	0.602661	0.814346	1		LOC_Os08g26860	0	0	0	0	0	0	0
OsmiR-210	0.104148	0.17911	0.288021	0.361597	0.621864	1		LOC_Os08g26860	0	0	0	0	0	0	0
OsmiR-214	0.572812	0.850774	0.345626	0.673283	1	0.406249		LOC_Os08g26860	0	0	0	0	0	0	0
OsmiR-113	0.104148	0.0895552	1.03688	0.100444	0.0863701	1		LOC_Os08g25799	914.368	707.326	588.336	1	0.773568	0.643435	-0.770149
OsmiR-161	37.4931	58.2108	62.9615	0.595493	0.924547	1		LOC_Os08g24560	0	0	0	0	0	0	0
OsmiR-42	1.14562	1.56722	2.24657	0.509944	0.697604	1		LOC_Os08g23870	13734.8	27.4991	7.62773	1	0.00200214	0.000555357	-0.792009
OsmiR-104	0.312443	0.626886	0.576043	0.498405	1	0.918896		LOC_Os08g23870	13734.8	27.4991	7.62773	1	0.00200214	0.000555357	-0.988404
OsmiR-155	0.989402	1.65677	1.78573	0.554059	0.927782	1		LOC_Os08g23870	13734.8	27.4991	7.62773	1	0.00200214	0.000555357	-0.988744
OsmiR-182	0.364517	0.940329	0.576043	0.387648	1	0.612597		LOC_Os08g23870	13734.8	27.4991	7.62773	1	0.00200214	0.000555357	-0.779556
OsmiR-117	0.468664	0.985107	1.09448	0.428207	0.900067	1		LOC_Os08g23829	0	0	0	0	0	0	0
OsmiR-141	0.312443	0.671664	1.09448	0.285471	0.613682	1		LOC_Os08g23829	0	0	0	0	0	0	0
OsmiR-190	1.51014	2.05977	2.76501	0.546162	0.744942	1		LOC_Os08g23829	0	0	0	0	0	0	0
OsmiR-194	2.1871	3.17921	3.05303	0.687939	1	0.960311		LOC_Os08g23829	0	0	0	0	0	0	0
OsmiR-52	0	0	0.460834	0	0	1		LOC_Os08g23710	10212.3	9655.01	9485.83	1	0.945426	0.928861	-0.680171
OsmiR-161	37.4931	58.2108	62.9615	0.595493	0.924547	1		LOC_Os08g23050	0	0	0	0	0	0	0
OsmiR-97	0.989402	1.20899	0.864064	0.818368	1	0.714697		LOC_Os08g21000	5.2841	5.16863	5.16652	1	0.978146	0.977748	-0.14037
OsmiR-161	37.4931	58.2108	62.9615	0.595493	0.924547	1		LOC_Os08g20849	0	0	0	0	0	0	0
OsmiR-70	0.0520738	0.358221	0.979273	0.053176	0.365803	1		LOC_Os08g20570	4.88219	11.0468	82.2904	0.0593288	0.134241	1	0.966835
OsmiR-220	2.1871	4.56731	5.18439	0.421863	0.880975	1		LOC_Os08g20570	4.88219	11.0468	82.2904	0.0593288	0.134241	1	0.711409
OsmiR-226	1.1977	2.1941	1.72813	0.545872	1	0.787625		LOC_Os08g20420	0	0	0	0	0	0	0
OsmiR-161	37.4931	58.2108	62.9615	0.595493	0.924547	1		LOC_Os08g20350	0	0	0	0	0	0	0
OsmiR-63	1.45807	3.13443	4.60834	0.316397	0.680164	1		LOC_Os08g20000	66.0978	30.5452	33.6826	1	0.462121	0.509588	-0.843894
OsmiR-29	1.30185	2.28366	3.34105	0.389652	0.683515	1		LOC_Os08g18840	0	0	0	0	0	0	0
OsmiR-29	1.30185	2.28366	3.34105	0.389652	0.683515	1		LOC_Os08g18830	0	0	0	0	0	0	0
OsmiR-29	1.30185	2.28366	3.34105	0.389652	0.683515	1		LOC_Os08g18820	0	0	0	0	0	0	0
OsmiR-29	1.30185	2.28366	3.34105	0.389652	0.683515	1		LOC_Os08g18780	0	0	0	0	0	0	0
OsmiR-29	1.30185	2.28366	3.34105	0.389652	0.683515	1		LOC_Os08g18770	0	0	0	0	0	0	0
OsmiR-29	1.30185	2.28366	3.34105	0.389652	0.683515	1		LOC_Os08g18760	0	0	0	0	0	0	0
OsmiR-29	1.30185	2.28366	3.34105	0.389652	0.683515	1		LOC_Os08g18740	0	0	0	0	0	0	0
osa-miR1425	243.757	367.982	319.243	0.662417	1	0.86755		LOC_Os08g17970	0	0	0	0	0	0	0
osa-miR319b	2737	4444.62	4538.07	0.60312	0.979409	1		LOC_Os08g16660	8.93334	36.3895	52.4338	0.170374	0.694009	1	0.946951
OsmiR-101	0.0520738	9.62718	12.3273	0.00422426	0.780963	1		LOC_Os08g15444	36.317	44.1924	35.5958	0.821792	1	0.805474	0.234843
OsmiR-206	1.24977	2.50754	0.40323	0.498404	1	0.160807		LOC_Os08g15010	0	0	0	0	0	0	0
OsmiR-220	2.1871	4.56731	5.18439	0.421863	0.880975	1		LOC_Os08g14660	191.786	295.994	216.227	0.647939	1	0.730511	0.525723
OsmiR-133	11.9249	19.0752	15.8988	0.625151	1	0.833477		LOC_Os08g13140	0	0	0	0	0	0	0
OsmiR-152	1.9788	3.53743	3.57147	0.554059	0.990469	1		LOC_Os08g12350	0	0	0	0	0	0	0
OsmiR-63	1.45807	3.13443	4.60834	0.316397	0.680164	1		LOC_Os08g11050	4.95039	4.95108	4.96473	0.997111	0.99725	1	0.868737
osa-miR156dj	2242.66	3604.1	3772.04	0.594548	0.955477	1		LOC_Os08g10550	19.0298	13.1912	10.2081	1	0.693188	0.536426	-0.971677
osa-miR164abf	1.82258	2.5971	2.7074	0.673185	0.959259	1		LOC_Os08g10080	5.85337	5.74252	5.82399	1	0.981064	0.994982	-0.619106
OsmiR-131	0.156221	0.223888	0.864064	0.180798	0.25911	1		LOC_Os08g09250	9636.83	1080.43	1398.98	1	0.112115	0.14517	-0.545917
OsmiR-193	0.312443	0.492553	0.460834	0.634333	1	0.935603		LOC_Os08g08160	0	0	0	0	0	0	0
OsmiR-23	1.87466	2.1941	2.41938	0.77485	0.906886	1		LOC_Os08g07930	0	0	0	0	0	0	0
OsmiR-72	0.468664	1.29855	1.44011	0.325437	0.901703	1		LOC_Os08g07930	0	0	0	0	0	0	0
OsmiR-145	4.1659	6.26886	4.83876	0.664539	1	0.771872		LOC_Os08g07930	0	0	0	0	0	0	0
OsmiR-173	0.885255	1.61199	1.78573	0.495737	0.902706	1		LOC_Os08g07930	0	0	0	0	0	0	0
OsmiR-222	2.08295	4.65687	5.47241	0.380628	0.850972	1		LOC_Os08g07930	0	0	0	0	0	0	0
OsmiR-70	0.0520738	0.358221	0.979273	0.053176	0.365803	1		LOC_Os08g07480	6.32872	6.22206	6.08301	1	0.983147	0.961176	-0.993084
ptc-miR6478	387.481	96.9435	64.4592	1	0.250189	0.166354		LOC_Os08g07380	0	0	0	0	0	0	0
OsmiR-133	11.9249	19.0752	15.8988	0.625151	1	0.833477		LOC_Os08g07350	0	0	0	0	0	0	0
OsmiR-42	1.14562	1.56722	2.24657	0.509944	0.697604	1		LOC_Os08g06500	7.69262	9.00917	6.60248	0.853866	1	0.732862	-0.567691
OsmiR-59	0.364517	0.358221	0.691252	0.527328	0.51822	1		LOC_Os08g06500	7.69262	9.00917	6.60248	0.853866	1	0.732862	-0.846548
OsmiR-47	0.989402	1.25377	1.90094	0.52048	0.659553	1		LOC_Os08g06230	464.202	274.18	219.618	1	0.590647	0.473109	-0.853905
OsmiR-47	0.989402	1.25377	1.90094	0.52048	0.659553	1		LOC_Os08g05640	793.976	300.284	314.4	1	0.378202	0.395981	-0.706269
OsmiR-9	0.260369	0.402998	0.230417	0.64608	1	0.571757		LOC_Os08g04920	307.45	315.531	244.452	0.974388	1	0.77473	0.710872
OsmiR-51	1.61429	2.5971	2.18896	0.621573	1	0.842849		LOC_Os08g04920	307.45	315.531	244.452	0.974388	1	0.77473	0.00649549
OsmiR-197	6.5613	9.71673	10.7144	0.612381	0.906886	1		LOC_Os08g04830	13.0734	12.9735	11.2026	1	0.992359	0.856899	-0.719616
osa-miR528	2.34332	10.478	18.8366	0.124403	0.556255	1		LOC_Os08g04310	6.48462	6.45423	12.5884	0.515128	0.512714	1	0.86779
OsmiR-51	1.61429	2.5971	2.18896	0.621573	1	0.842849		LOC_Os08g04300	7.47234	8.00171	11.9108	0.627359	0.671803	1	0.205451
OsmiR-63	1.45807	3.13443	4.60834	0.316397	0.680164	1		LOC_Os08g02730	0	0	0	0	0	0	0
OsmiR-231	2.60369	5.77631	7.89179	0.329924	0.731939	1		LOC_Os08g02230	6.95967	8.12296	87.4097	0.0796212	0.0929297	1	0.810439
osa-miR1425	243.757	367.982	319.243	0.662417	1	0.86755		LOC_Os08g01870	37.7134	36.9259	33.3281	1	0.97912	0.883721	-0.288717
osa-miR1425	243.757	367.982	319.243	0.662417	1	0.86755		LOC_Os08g01650	5.02846	5.09587	5.19879	0.967236	0.980202	1	0.503334
osa-miR1425	243.757	367.982	319.243	0.662417	1	0.86755		LOC_Os08g01640	0	0	0	0	0	0	0
OsmiR-116	0.41659	0.0895552	0.288021	1	0.214972	0.691378		LOC_Os07g48850	7.07475	8.1269	7.47158	0.870534	1	0.919364	-0.999836
osa-miR393b	0.781107	1.11944	4.0323	0.193713	0.277618	1		LOC_Os07g48620	5.41362	5.45063	5.46385	0.990806	0.99758	1	0.767601
osa-miR393a	0.833181	1.47766	4.0323	0.206627	0.366456	1		LOC_Os07g48620	5.41362	5.45063	5.46385	0.990806	0.99758	1	0.825977
OsmiR-122	5.51982	114.451	105.128	0.0482285	1	0.918536		LOC_Os07g46940	0	0	0	0	0	0	0
OsmiR-226	1.1977	2.1941	1.72813	0.545872	1	0.787625		LOC_Os07g46820	5.67774	7.91029	5.67684	0.717766	1	0.717654	0.846576
OsmiR-147	0.41659	1.47766	1.20969	0.281926	1	0.818653		LOC_Os07g46780	4.95648	4.84618	4.82382	1	0.977746	0.973236	-0.919759
OsmiR-56	0.260369	0.447776	0.115209	0.581472	1	0.257291		LOC_Os07g46690	179.541	178.526	152.794	1	0.994348	0.851029	0.807857
osa-miR6248	0.364517	1.47766	1.3249	0.246685	1	0.89662		LOC_Os07g46540	14.6475	110.123	327.067	0.0447842	0.336697	1	0.643808
osa-miR1432	4.1659	47.106	66.6482	0.0625059	0.706786	1		LOC_Os07g45170	128.302	27.4455	28.6938	1	0.213914	0.223643	-0.948775
OsmiR-225	5.98849	8.86596	2.93782	0.675447	1	0.331359		LOC_Os07g45070	0	0	0	0	0	0	0
OsmiR-141	0.312443	0.671664	1.09448	0.285471	0.613682	1		LOC_Os07g45000	516.298	611.89	404.298	0.843775	1	0.660736	-0.577869
OsmiR-146	4.89494	6.40319	5.24199	0.764453	1	0.818653		LOC_Os07g44744	0	0	0	0	0	0	0
OsmiR-201	94.8264	0.447776	0.230417	1	0.00472206	0.00242988		LOC_Os07g44299	0	0	0	0	0	0	0
OsmiR-70	0.0520738	0.358221	0.979273	0.053176	0.365803	1		LOC_Os07g43770	12.8907	21.1071	50.7943	0.253782	0.41554	1	0.992512
OsmiR-98	0.260369	0.626886	0.979273	0.26588	0.640155	1		LOC_Os07g43770	12.8907	21.1071	50.7943	0.253782	0.41554	1	0.946872
OsmiR-220	2.1871	4.56731	5.18439	0.421863	0.880975	1		LOC_Os07g43770	12.8907	21.1071	50.7943	0.253782	0.41554	1	0.800011
osa-miR1428e	1.09355	94.0329	128.342	0.00852057	0.732672	1		LOC_Os07g43460	105.598	131.558	143.017	0.738364	0.919879	1	0.999205
OsmiR-64	26.6097	52.4345	39.6318	0.507484	1	0.755833		LOC_Os07g42714	45.3578	198.468	157.356	0.228539	1	0.792853	0.967337
OsmiR-123	4.32213	6.71664	8.75585	0.493627	0.767102	1		LOC_Os07g42300	7950.74	6766.91	6235.15	1	0.851105	0.784223	-0.985621
osa-miR169ijkmq	6.24886	9.9854	56.7402	0.110131	0.175984	1		LOC_Os07g41720	5.52117	6.06154	6.61758	0.834318	0.915975	1	0.900928
OsmiR-163	0.468664	1.25377	1.09448	0.373803	1	0.872951		LOC_Os07g41720	5.52117	6.06154	6.61758	0.834318	0.915975	1	0.748527
OsmiR-23	1.87466	2.1941	2.41938	0.77485	0.906886	1		LOC_Os07g41070	0	0	0	0	0	0	0
OsmiR-72	0.468664	1.29855	1.44011	0.325437	0.901703	1		LOC_Os07g41070	0	0	0	0	0	0	0
OsmiR-106	3.85346	4.16431	4.83876	0.796374	0.860616	1		LOC_Os07g41070	0	0	0	0	0	0	0
OsmiR-134	1.51014	2.77621	4.14751	0.364108	0.669368	1		LOC_Os07g41070	0	0	0	0	0	0	0
OsmiR-145	4.1659	6.26886	4.83876	0.664539	1	0.771872		LOC_Os07g41070	0	0	0	0	0	0	0
OsmiR-173	0.885255	1.61199	1.78573	0.495737	0.902706	1		LOC_Os07g41070	0	0	0	0	0	0	0
OsmiR-183	2.96821	4.92553	4.66595	0.602616	1	0.947298		LOC_Os07g41070	0	0	0	0	0	0	0
OsmiR-222	2.08295	4.65687	5.47241	0.380628	0.850972	1		LOC_Os07g41070	0	0	0	0	0	0	0
OsmiR-224	1.40599	2.37321	2.24657	0.592443	1	0.946636		LOC_Os07g41070	0	0	0	0	0	0	0
OsmiR-226	1.1977	2.1941	1.72813	0.545872	1	0.787625		LOC_Os07g41070	0	0	0	0	0	0	0
OsmiR-9	0.260369	0.402998	0.230417	0.64608	1	0.571757		LOC_Os07g41060	4.81109	4.73522	4.73971	1	0.98423	0.985163	-0.401586
OsmiR-38	0.312443	0.358221	0.460834	0.677994	0.77733	1		LOC_Os07g41060	4.81109	4.73522	4.73971	1	0.98423	0.985163	-0.700999
OsmiR-45	0.572812	1.34333	0.80646	0.426413	1	0.600345		LOC_Os07g41060	4.81109	4.73522	4.73971	1	0.98423	0.985163	-0.768541
OsmiR-59	0.364517	0.358221	0.691252	0.527328	0.51822	1		LOC_Os07g41060	4.81109	4.73522	4.73971	1	0.98423	0.985163	-0.438835
OsmiR-94	0.729033	1.74633	1.55532	0.417467	1	0.890622		LOC_Os07g41060	4.81109	4.73522	4.73971	1	0.98423	0.985163	-0.992223
OsmiR-102	0.0520738	0.313443	0.115209	0.166135	1	0.367558		LOC_Os07g41060	4.81109	4.73522	4.73971	1	0.98423	0.985163	-0.724255
OsmiR-229	0.520738	0.492553	0.345626	1	0.945875	0.663723		LOC_Os07g41060	4.81109	4.73522	4.73971	1	0.98423	0.985163	0.58207
osa-miR396b	37.3369	43.2551	37.1548	0.863179	1	0.858968		LOC_Os07g40820	0	0	0	0	0	0	0
osa-miR396a	20.3609	31.0756	90.0931	0.225998	0.344928	1		LOC_Os07g40820	0	0	0	0	0	0	0
OsmiR-147	0.41659	1.47766	1.20969	0.281926	1	0.818653		LOC_Os07g40550	715.258	889.53	526.974	0.804085	1	0.592418	0.22113
OsmiR-83	5.41568	9.9854	10.0808	0.537229	0.990541	1		LOC_Os07g40450	431.804	889.53	526.974	0.485429	1	0.592418	0.647295
osa-miR156l	0.156221	1.92544	8.69825	0.0179601	0.221359	1		LOC_Os07g40390	0	0	0	0	0	0	0
OsmiR-16	0.624886	0.537331	1.03688	0.602661	0.51822	1		LOC_Os07g38970	1473.26	2893.93	3670.34	0.401396	0.788464	1	0.65534
OsmiR-110	1.14562	1.20899	1.78573	0.641542	0.67703	1		LOC_Os07g38970	1473.26	2893.93	3670.34	0.401396	0.788464	1	0.824573
OsmiR-112	0.520738	0.940329	0.80646	0.553783	1	0.857636		LOC_Os07g38970	1473.26	2893.93	3670.34	0.401396	0.788464	1	0.78164
OsmiR-211	0.676959	0.761219	0.921669	0.734493	0.825914	1		LOC_Os07g38970	1473.26	2893.93	3670.34	0.401396	0.788464	1	0.940883
OsmiR-95	34.6812	59.1512	51.6135	0.586314	1	0.872568		LOC_Os07g38960	0	0	0	0	0	0	0
osa-miR1867	5.05116	15.9856	20.2767	0.249111	0.788372	1		LOC_Os07g38530	870.081	836.271	738.96	1	0.961141	0.8493	-0.868108
osa-miR528	2.34332	10.478	18.8366	0.124403	0.556255	1		LOC_Os07g38290	20.2808	22.8369	20.2587	0.888069	1	0.887105	-0.0152675
OsmiR-23	1.87466	2.1941	2.41938	0.77485	0.906886	1		LOC_Os07g37680	180.62	97.0994	83.1256	1	0.537591	0.460225	-0.9579
OsmiR-106	3.85346	4.16431	4.83876	0.796374	0.860616	1		LOC_Os07g37680	180.62	97.0994	83.1256	1	0.537591	0.460225	-0.825002
OsmiR-183	2.96821	4.92553	4.66595	0.602616	1	0.947298		LOC_Os07g37680	180.62	97.0994	83.1256	1	0.537591	0.460225	-0.967583
OsmiR-224	1.40599	2.37321	2.24657	0.592443	1	0.946636		LOC_Os07g37680	180.62	97.0994	83.1256	1	0.537591	0.460225	-0.967998
osa-miR156l	0.156221	1.92544	8.69825	0.0179601	0.221359	1		LOC_Os07g37580	13.2283	7.33928	8.89313	1	0.554818	0.672282	-0.447249
osa-miR1862abc	67.3835	113.466	93.8374	0.593863	1	0.827006		LOC_Os07g37560	59.6285	44.2106	60.5279	0.985141	0.730417	1	-0.791251
osa-miR160ab	0.104148	6.53753	3.9747	0.0159307	1	0.607982		LOC_Os07g37130	4.8985	11.8698	13.0104	0.376506	0.912333	1	0.859242
OsmiR-146	4.89494	6.40319	5.24199	0.764453	1	0.818653		LOC_Os07g36570	5.57589	9.81783	7.65514	0.567935	1	0.779718	0.958028
OsmiR-29	1.30185	2.28366	3.34105	0.389652	0.683515	1		LOC_Os07g36090	690.185	526.152	502.438	1	0.762335	0.727976	-0.909483
OsmiR-50	34.577	65.9574	82.0861	0.421228	0.803514	1		LOC_Os07g36090	690.185	526.152	502.438	1	0.762335	0.727976	-0.974995
OsmiR-98	0.260369	0.626886	0.979273	0.26588	0.640155	1		LOC_Os07g36090	690.185	526.152	502.438	1	0.762335	0.727976	-0.922606
OsmiR-222	2.08295	4.65687	5.47241	0.380628	0.850972	1		LOC_Os07g36090	690.185	526.152	502.438	1	0.762335	0.727976	-0.993239
OsmiR-29	1.30185	2.28366	3.34105	0.389652	0.683515	1		LOC_Os07g36080	0	0	0	0	0	0	0
OsmiR-50	34.577	65.9574	82.0861	0.421228	0.803514	1		LOC_Os07g36080	0	0	0	0	0	0	0
OsmiR-70	0.0520738	0.358221	0.979273	0.053176	0.365803	1		LOC_Os07g36080	0	0	0	0	0	0	0
OsmiR-98	0.260369	0.626886	0.979273	0.26588	0.640155	1		LOC_Os07g36080	0	0	0	0	0	0	0
OsmiR-219	7.49863	15.3587	17.2237	0.435367	0.89172	1		LOC_Os07g35870	831.031	430.982	356.153	1	0.518611	0.428568	-0.999401
OsmiR-23	1.87466	2.1941	2.41938	0.77485	0.906886	1		LOC_Os07g34690	5.71306	5.96304	8.1734	0.698982	0.729566	1	0.862483
OsmiR-72	0.468664	1.29855	1.44011	0.325437	0.901703	1		LOC_Os07g34690	5.71306	5.96304	8.1734	0.698982	0.729566	1	0.6826
OsmiR-106	3.85346	4.16431	4.83876	0.796374	0.860616	1		LOC_Os07g34690	5.71306	5.96304	8.1734	0.698982	0.729566	1	0.975624
OsmiR-134	1.51014	2.77621	4.14751	0.364108	0.669368	1		LOC_Os07g34690	5.71306	5.96304	8.1734	0.698982	0.729566	1	0.917863
OsmiR-222	2.08295	4.65687	5.47241	0.380628	0.850972	1		LOC_Os07g34690	5.71306	5.96304	8.1734	0.698982	0.729566	1	0.750367
OsmiR-224	1.40599	2.37321	2.24657	0.592443	1	0.946636		LOC_Os07g34690	5.71306	5.96304	8.1734	0.698982	0.729566	1	0.475282
OsmiR-120	1.1977	2.05977	1.44011	0.581472	1	0.69916		LOC_Os07g34250	4.9911	4.9652	4.99078	1	0.994811	0.999937	-0.964935
osa-miR166j	3.43687	10.8362	15.6108	0.22016	0.694148	1		LOC_Os07g33120	4.02167	3.9819	3.97517	1	0.990109	0.988437	-0.964944
osa-miR162b	34.9936	51.6733	46.1986	0.677208	1	0.894052		LOC_Os07g32650	50.1501	28.1993	24.6253	1	0.562298	0.491031	-0.897182
OsmiR-146	4.89494	6.40319	5.24199	0.764453	1	0.818653		LOC_Os07g32450	1793.81	588.669	580.21	1	0.328168	0.323452	-0.673571
osa-miR156dj	2242.66	3604.1	3772.04	0.594548	0.955477	1		LOC_Os07g32170	5.50886	6.88286	6.14486	0.800373	1	0.892778	0.785858
osa-miR156abcei	1766.45	2884.35	3313.63	0.533085	0.87045	1		LOC_Os07g32170	5.50886	6.88286	6.14486	0.800373	1	0.892778	0.668577
OsmiR-106	3.85346	4.16431	4.83876	0.796374	0.860616	1		LOC_Os07g32020	5.13532	7.56139	8.67811	0.591756	0.871318	1	0.913032
OsmiR-224	1.40599	2.37321	2.24657	0.592443	1	0.946636		LOC_Os07g32020	5.13532	7.56139	8.67811	0.591756	0.871318	1	0.90724
OsmiR-149	1.56221	3.22399	3.22584	0.484281	0.999425	1		LOC_Os07g31870	0	0	0	0	0	0	0
OsmiR-231	2.60369	5.77631	7.89179	0.329924	0.731939	1		LOC_Os07g31870	0	0	0	0	0	0	0
OsmiR-164	0.156221	0.761219	0.864064	0.180798	0.880975	1		LOC_Os07g31400	101.787	74.4641	56.0106	1	0.731569	0.550273	-0.961788
OsmiR-131	0.156221	0.223888	0.864064	0.180798	0.25911	1		LOC_Os07g31010	0	0	0	0	0	0	0
OsmiR-62	3.69724	5.55242	4.66595	0.665879	1	0.840345		LOC_Os07g30690	0	0	0	0	0	0	0
OsmiR-95	34.6812	59.1512	51.6135	0.586314	1	0.872568		LOC_Os07g30690	0	0	0	0	0	0	0
OsmiR-135	0.364517	0.805996	0.748856	0.452256	1	0.929106		LOC_Os07g30690	0	0	0	0	0	0	0
OsmiR-156	96.3365	174.319	191.131	0.504034	0.91204	1		LOC_Os07g30690	0	0	0	0	0	0	0
OsmiR-161	37.4931	58.2108	62.9615	0.595493	0.924547	1		LOC_Os07g30690	0	0	0	0	0	0	0
OsmiR-169	0.312443	0.492553	0.80646	0.387425	0.61076	1		LOC_Os07g30690	0	0	0	0	0	0	0
osa-miR167abc	100.607	156.632	135.024	0.642312	1	0.862049		LOC_Os07g29820	29.9114	68.7242	34.1974	0.435238	1	0.497603	0.85044
osa-miR167fghj	279.116	529.36	436.813	0.527269	1	0.825172		LOC_Os07g29820	29.9114	68.7242	34.1974	0.435238	1	0.497603	0.840866
OsmiR-133	11.9249	19.0752	15.8988	0.625151	1	0.833477		LOC_Os07g29030	0	0	0	0	0	0	0
OsmiR-219	7.49863	15.3587	17.2237	0.435367	0.89172	1		LOC_Os07g28570	0	0	0	0	0	0	0
OsmiR-217	11.4042	15.3139	22.9841	0.496176	0.666283	1		LOC_Os07g28090	0	0	0	0	0	0	0
OsmiR-149	1.56221	3.22399	3.22584	0.484281	0.999425	1		LOC_Os07g25700	251.443	69.3299	57.3262	1	0.275728	0.227989	-0.998529
OsmiR-133	11.9249	19.0752	15.8988	0.625151	1	0.833477		LOC_Os07g18520	0	0	0	0	0	0	0
OsmiR-133	11.9249	19.0752	15.8988	0.625151	1	0.833477		LOC_Os07g15310	0	0	0	0	0	0	0
OsmiR-97	0.989402	1.20899	0.864064	0.818368	1	0.714697		LOC_Os07g15050	0	0	0	0	0	0	0
OsmiR-20	0.0520738	0	0.460834	0.112999	0	1		LOC_Os07g14430	0	0	0	0	0	0	0
OsmiR-32	0.729033	0.805996	1.3249	0.550256	0.608346	1		LOC_Os07g14430	0	0	0	0	0	0	0
OsmiR-40	0.312443	0.268665	0.460834	0.677994	0.582998	1		LOC_Os07g14430	0	0	0	0	0	0	0
OsmiR-46	0	0.313443	0.230417	0	1	0.735117		LOC_Os07g14430	0	0	0	0	0	0	0
OsmiR-84	0.104148	0.582108	0.80646	0.129142	0.721807	1		LOC_Os07g14430	0	0	0	0	0	0	0
OsmiR-91	4.06176	6.71664	10.8296	0.37506	0.62021	1		LOC_Os07g14430	0	0	0	0	0	0	0
OsmiR-99	0.0520738	0.223888	0.460834	0.112999	0.485832	1		LOC_Os07g14430	0	0	0	0	0	0	0
OsmiR-107	0.260369	0.17911	0.172813	1	0.687909	0.663723		LOC_Os07g14430	0	0	0	0	0	0	0
OsmiR-117	0.468664	0.985107	1.09448	0.428207	0.900067	1		LOC_Os07g14430	0	0	0	0	0	0	0
OsmiR-119	0.260369	0.582108	0.691252	0.376663	0.842108	1		LOC_Os07g14430	0	0	0	0	0	0	0
OsmiR-123	4.32213	6.71664	8.75585	0.493627	0.767102	1		LOC_Os07g14430	0	0	0	0	0	0	0
OsmiR-141	0.312443	0.671664	1.09448	0.285471	0.613682	1		LOC_Os07g14430	0	0	0	0	0	0	0
OsmiR-143	0.41659	0.761219	1.72813	0.241064	0.440487	1		LOC_Os07g14430	0	0	0	0	0	0	0
OsmiR-188	0.104148	0.134333	0.345626	0.301331	0.388665	1		LOC_Os07g14430	0	0	0	0	0	0	0
OsmiR-190	1.51014	2.05977	2.76501	0.546162	0.744942	1		LOC_Os07g14430	0	0	0	0	0	0	0
OsmiR-194	2.1871	3.17921	3.05303	0.687939	1	0.960311		LOC_Os07g14430	0	0	0	0	0	0	0
OsmiR-200	0.729033	0.985107	1.20969	0.602661	0.814346	1		LOC_Os07g14430	0	0	0	0	0	0	0
OsmiR-210	0.104148	0.17911	0.288021	0.361597	0.621864	1		LOC_Os07g14430	0	0	0	0	0	0	0
OsmiR-214	0.572812	0.850774	0.345626	0.673283	1	0.406249		LOC_Os07g14430	0	0	0	0	0	0	0
OsmiR-152	1.9788	3.53743	3.57147	0.554059	0.990469	1		LOC_Os07g13120	0	0	0	0	0	0	0
osa-miR1320-5p	0.208295	2.55232	3.28344	0.063438	0.77733	1		LOC_Os07g12330	14.3208	23.9323	21.79	0.598386	1	0.910485	0.903267
OsmiR-63	1.45807	3.13443	4.60834	0.316397	0.680164	1		LOC_Os07g10150	419.102	3299.23	2642.02	0.12703	1	0.800799	0.760972
ptc-miR6478	387.481	96.9435	64.4592	1	0.250189	0.166354		LOC_Os07g09760	0	0	0	0	0	0	0
OsmiR-133	11.9249	19.0752	15.8988	0.625151	1	0.833477		LOC_Os07g09460	0	0	0	0	0	0	0
osa-miR1862abc	67.3835	113.466	93.8374	0.593863	1	0.827006		LOC_Os07g09310	0	0	0	0	0	0	0
OsmiR-217	11.4042	15.3139	22.9841	0.496176	0.666283	1		LOC_Os07g09050	314.88	52.699	56.5749	1	0.167362	0.179671	-0.750598
OsmiR-217	11.4042	15.3139	22.9841	0.496176	0.666283	1		LOC_Os07g08669	119.656	76.5461	37.4093	1	0.639717	0.31264	-0.977355
OsmiR-161	37.4931	58.2108	62.9615	0.595493	0.924547	1		LOC_Os07g07654	47.4163	114.78	91.633	0.413106	1	0.798336	0.867197
OsmiR-199	0.260369	0.17911	0.518439	0.502218	0.34548	1		LOC_Os07g07370	0	0	0	0	0	0	0
OsmiR-219	7.49863	15.3587	17.2237	0.435367	0.89172	1		LOC_Os07g07370	0	0	0	0	0	0	0
OsmiR-204	0.104148	0.0447776	0.288021	0.361597	0.155466	1		LOC_Os07g07310	33.2709	43.5228	53.4992	0.621895	0.813523	1	0.719493
OsmiR-56	0.260369	0.447776	0.115209	0.581472	1	0.257291		LOC_Os07g07230	0	0	0	0	0	0	0
OsmiR-100	2.65576	8.41818	7.20054	0.315479	1	0.855355		LOC_Os07g07030	714.444	210.265	127.583	1	0.294306	0.178577	-0.94528
osa-miR6248	0.364517	1.47766	1.3249	0.246685	1	0.89662		LOC_Os07g06990	11.2456	21.9373	21.5907	0.512622	1	0.984197	0.995164
OsmiR-125	0.208295	0.402998	0.921669	0.225998	0.437248	1		LOC_Os07g06670	111.284	169.624	91.8272	0.65606	1	0.541357	-0.478622
OsmiR-29	1.30185	2.28366	3.34105	0.389652	0.683515	1		LOC_Os07g05790	0	0	0	0	0	0	0
OsmiR-53	0.312443	0.492553	0.40323	0.634333	1	0.818653		LOC_Os07g05750	0	0	0	0	0	0	0
osa-miR319b	2737	4444.62	4538.07	0.60312	0.979409	1		LOC_Os07g05720	0	0	0	0	0	0	0
OsmiR-23	1.87466	2.1941	2.41938	0.77485	0.906886	1		LOC_Os07g05420	6.65079	8.03333	15.8176	0.420467	0.507872	1	0.885728
OsmiR-106	3.85346	4.16431	4.83876	0.796374	0.860616	1		LOC_Os07g05420	6.65079	8.03333	15.8176	0.420467	0.507872	1	0.985013
OsmiR-183	2.96821	4.92553	4.66595	0.602616	1	0.947298		LOC_Os07g05420	6.65079	8.03333	15.8176	0.420467	0.507872	1	0.515457
OsmiR-60	0.312443	0.805996	0.576043	0.387648	1	0.714697		LOC_Os07g05145	0	0	0	0	0	0	0
OsmiR-100	2.65576	8.41818	7.20054	0.315479	1	0.855355		LOC_Os07g05024	4.77651	7.01387	6.05851	0.681009	1	0.863789	0.971887
OsmiR-185	2.23917	5.23898	3.22584	0.427407	1	0.615739		LOC_Os07g05010	39.5643	560.496	353.579	0.0705879	1	0.630832	0.951356
OsmiR-149	1.56221	3.22399	3.22584	0.484281	0.999425	1		LOC_Os07g04160	6.42296	6.79105	17.4404	0.368281	0.389387	1	0.526078
osa-miR6248	0.364517	1.47766	1.3249	0.246685	1	0.89662		LOC_Os07g03130	1038.09	443.288	371.083	1	0.427024	0.357468	-0.974635
OsmiR-176	0.833181	1.61199	1.72813	0.482129	0.932797	1		LOC_Os07g03110	12.8587	109.913	34.76	0.11699	1	0.316251	0.581696
OsmiR-163	0.468664	1.25377	1.09448	0.373803	1	0.872951		LOC_Os07g03040	6.07174	5.91154	5.81755	1	0.973614	0.958135	-0.843295
OsmiR-129	15.4659	29.9114	39.8622	0.387985	0.750371	1		LOC_Os07g02480	0	0	0	0	0	0	0
OsmiR-220	2.1871	4.56731	5.18439	0.421863	0.880975	1		LOC_Os07g02480	0	0	0	0	0	0	0
OsmiR-20	0.0520738	0	0.460834	0.112999	0	1		LOC_Os07g02100	28.3062	120.829	201.296	0.14062	0.600258	1	0.785578
OsmiR-32	0.729033	0.805996	1.3249	0.550256	0.608346	1		LOC_Os07g02100	28.3062	120.829	201.296	0.14062	0.600258	1	0.902696
OsmiR-99	0.0520738	0.223888	0.460834	0.112999	0.485832	1		LOC_Os07g02100	28.3062	120.829	201.296	0.14062	0.600258	1	0.991307
OsmiR-130	0.572812	1.11944	1.26729	0.451996	0.88333	1		LOC_Os07g02100	28.3062	120.829	201.296	0.14062	0.600258	1	0.961084
OsmiR-186	0.833181	0.805996	1.3249	0.628864	0.608346	1		LOC_Os07g02100	28.3062	120.829	201.296	0.14062	0.600258	1	0.819435
OsmiR-188	0.104148	0.134333	0.345626	0.301331	0.388665	1		LOC_Os07g02100	28.3062	120.829	201.296	0.14062	0.600258	1	0.900945
OsmiR-228	0.781107	0.671664	0.748856	1	0.859887	0.958711		LOC_Os07g02100	28.3062	120.829	201.296	0.14062	0.600258	1	-0.325022
OsmiR-75	0.520738	1.7911	2.76501	0.188332	0.647775	1		LOC_Os07g01880	0	0	0	0	0	0	0
OsmiR-159	0.41659	1.43288	0.518439	0.290736	1	0.361815		LOC_Os07g01560	0	0	0	0	0	0	0
OsmiR-133	11.9249	19.0752	15.8988	0.625151	1	0.833477		LOC_Os07g01390	0	0	0	0	0	0	0
OsmiR-225	5.98849	8.86596	2.93782	0.675447	1	0.331359		LOC_Os07g01114	71.3279	145.798	116.757	0.489225	1	0.800816	0.371247
osa-miR1867	5.05116	15.9856	20.2767	0.249111	0.788372	1		LOC_Os06g51400	208.949	127.372	107.666	1	0.609581	0.515273	-0.995744
OsmiR-101	0.0520738	9.62718	12.3273	0.00422426	0.780963	1		LOC_Os06g51370	0	0	0	0	0	0	0
OsmiR-31	0.364517	0.626886	0.921669	0.395496	0.680164	1		LOC_Os06g51150	7757.84	5357.73	5976.5	1	0.690621	0.770382	-0.690886
osa-miR171i	36.9724	93.3165	133.527	0.276891	0.69886	1		LOC_Os06g50330	1845.57	364.669	230.24	1	0.197591	0.124753	-0.938559
OsmiR-96	10.6231	19.0305	20.5647	0.516567	0.925393	1		LOC_Os06g50146	417.992	641.308	615.923	0.651781	1	0.960418	0.969449
OsmiR-207	23.3811	38.3744	39.1133	0.597779	0.981108	1		LOC_Os06g50146	417.992	641.308	615.923	0.651781	1	0.960418	0.989415
OsmiR-146	4.89494	6.40319	5.24199	0.764453	1	0.818653		LOC_Os06g50070	0	0	0	0	0	0	0
osa-miR164abf	1.82258	2.5971	2.7074	0.673185	0.959259	1		LOC_Os06g49660	0	0	0	0	0	0	0
OsmiR-122	5.51982	114.451	105.128	0.0482285	1	0.918536		LOC_Os06g49650	5.10894	5.14367	5.23033	0.97679	0.983432	1	0.665244
OsmiR-8	2.55162	3.17921	2.01615	0.802595	1	0.634168		LOC_Os06g49480	5227.81	6534.58	6406.48	0.800022	1	0.980396	0.13433
OsmiR-180	4.00968	7.52263	7.66137	0.523364	0.981891	1		LOC_Os06g49430	857.363	1576.98	1148.27	0.543673	1	0.728146	0.785536
osa-miR156dj	2242.66	3604.1	3772.04	0.594548	0.955477	1		LOC_Os06g49010	5.44406	74.2727	49.2627	0.0732983	1	0.663269	0.892742
osa-miR156abcei	1766.45	2884.35	3313.63	0.533085	0.87045	1		LOC_Os06g49010	5.44406	74.2727	49.2627	0.0732983	1	0.663269	0.802579
OsmiR-56	0.260369	0.447776	0.115209	0.581472	1	0.257291		LOC_Os06g48640	428.962	167.065	179.608	1	0.389464	0.418703	-0.115419
OsmiR-219	7.49863	15.3587	17.2237	0.435367	0.89172	1		LOC_Os06g48240	16.8525	16.6468	17.8728	0.942908	0.9314	1	0.52097
OsmiR-43	6.19678	10.5675	11.06	0.560287	0.955469	1		LOC_Os06g48200	2071.54	14282	10998	0.145045	1	0.770057	0.937645
OsmiR-31	0.364517	0.626886	0.921669	0.395496	0.680164	1		LOC_Os06g48030	69.6671	1445.99	2364.84	0.0294596	0.611455	1	0.989046
OsmiR-9	0.260369	0.402998	0.230417	0.64608	1	0.571757		LOC_Os06g47850	27.4897	5.94879	5.37115	1	0.2164	0.195388	-0.331192
OsmiR-51	1.61429	2.5971	2.18896	0.621573	1	0.842849		LOC_Os06g47850	27.4897	5.94879	5.37115	1	0.2164	0.195388	-0.900887
OsmiR-193	0.312443	0.492553	0.460834	0.634333	1	0.935603		LOC_Os06g47850	27.4897	5.94879	5.37115	1	0.2164	0.195388	-0.982264
osa-miR160e	9.63365	18.4931	12.7305	0.520931	1	0.688393		LOC_Os06g47150	219.738	277.311	238.227	0.79239	1	0.859063	0.999499
OsmiR-161	37.4931	58.2108	62.9615	0.595493	0.924547	1		LOC_Os06g46670	6.27965	58.9058	73.6396	0.0852755	0.79992	1	0.999447
osa-miR159f	645.611	1603.62	2093.86	0.308336	0.765868	1		LOC_Os06g46560	0	0	0	0	0	0	0
osa-miR395m	0	0.0895552	2.07375	0	0.043185	1		LOC_Os06g46480	7.45655	7.00338	6.78008	1	0.939225	0.909279	-0.778121
osa-miR167abc	100.607	156.632	135.024	0.642312	1	0.862049		LOC_Os06g46410	253.289	1191.97	654.035	0.212496	1	0.5487	0.976883
osa-miR164c	0.0520738	0.17911	0.288021	0.180798	0.621864	1		LOC_Os06g46270	7.81947	59.5755	234.716	0.0333146	0.253819	1	0.939874
osa-miR164abf	1.82258	2.5971	2.7074	0.673185	0.959259	1		LOC_Os06g46270	7.81947	59.5755	234.716	0.0333146	0.253819	1	0.756285
OsmiR-88	0.156221	0.268665	0.518439	0.301331	0.51822	1		LOC_Os06g46149	0	0	0	0	0	0	0
osa-miR156dj	2242.66	3604.1	3772.04	0.594548	0.955477	1		LOC_Os06g45310	79.8492	48.6419	59.5509	1	0.609172	0.745792	-0.899622
osa-miR156abcei	1766.45	2884.35	3313.63	0.533085	0.87045	1		LOC_Os06g45310	79.8492	48.6419	59.5509	1	0.609172	0.745792	-0.811733
OsmiR-151	0.156221	0.805996	0.80646	0.193713	0.999425	1		LOC_Os06g45040	39.061	19.7771	15.1809	1	0.506313	0.388647	-0.983527
OsmiR-222	2.08295	4.65687	5.47241	0.380628	0.850972	1		LOC_Os06g44750	43.3437	283.787	97.6847	0.152733	1	0.344219	0.486599
osa-miR5150	145.807	211.977	189.749	0.687842	1	0.895137		LOC_Os06g43875	0	0	0	0	0	0	0
OsmiR-156	96.3365	174.319	191.131	0.504034	0.91204	1		LOC_Os06g43690	369.436	511.278	362.694	0.722575	1	0.709388	0.311189
OsmiR-199	0.260369	0.17911	0.518439	0.502218	0.34548	1		LOC_Os06g43660	2189.13	7447.44	6980.07	0.293943	1	0.937244	0.210261
OsmiR-150	0	0.447776	0.748856	0	0.597947	1		LOC_Os06g43170	10.5542	47.2642	43.6109	0.223303	1	0.922706	0.876897
OsmiR-166	1.1977	1.43288	1.95855	0.611524	0.731605	1		LOC_Os06g42560	201.971	100.058	69.0237	1	0.495407	0.34175	-0.870019
OsmiR-44	0.260369	0.537331	0.518439	0.48456	1	0.964841		LOC_Os06g40940	0	0	0	0	0	0	0
OsmiR-96	10.6231	19.0305	20.5647	0.516567	0.925393	1		LOC_Os06g40784	0	0	0	0	0	0	0
OsmiR-207	23.3811	38.3744	39.1133	0.597779	0.981108	1		LOC_Os06g40784	0	0	0	0	0	0	0
OsmiR-161	37.4931	58.2108	62.9615	0.595493	0.924547	1		LOC_Os06g40410	0	0	0	0	0	0	0
osa-miR159b	1695.89	4362.05	5616.65	0.301939	0.776629	1		LOC_Os06g40330	764.547	259.529	153.396	1	0.339455	0.200637	-0.987945
osa-miR159f	645.611	1603.62	2093.86	0.308336	0.765868	1		LOC_Os06g40330	764.547	259.529	153.396	1	0.339455	0.200637	-0.984551
OsmiR-215	0.624886	1.25377	1.3249	0.471648	0.946315	1		LOC_Os06g40280	0	0	0	0	0	0	0
osa-miR1428e	1.09355	94.0329	128.342	0.00852057	0.732672	1		LOC_Os06g39600	850.799	1292.18	777.814	0.658421	1	0.601939	0.128137
OsmiR-96	10.6231	19.0305	20.5647	0.516567	0.925393	1		LOC_Os06g38210	0	0	0	0	0	0	0
OsmiR-207	23.3811	38.3744	39.1133	0.597779	0.981108	1		LOC_Os06g38210	0	0	0	0	0	0	0
osa-miR528	2.34332	10.478	18.8366	0.124403	0.556255	1		LOC_Os06g37150	4.65942	12.8689	4.64784	0.362068	1	0.361168	-0.00906278
OsmiR-78	1.82258	3.0001	2.53459	0.607508	1	0.844836		LOC_Os06g36560	1311.24	1147.54	1431.19	0.916184	0.801806	1	-0.472494
OsmiR-19	0.676959	1.65677	1.3825	0.408602	1	0.834457		LOC_Os06g36520	5.48857	9.23686	11.3455	0.483765	0.814142	1	0.803232
OsmiR-118	31.9212	61.5244	50.3462	0.518839	1	0.818312		LOC_Os06g35910	110.559	101.54	87.8076	1	0.918427	0.794214	-0.518363
OsmiR-143	0.41659	0.761219	1.72813	0.241064	0.440487	1		LOC_Os06g33880	277.783	294.597	536.237	0.518023	0.549378	1	0.980451
OsmiR-189	4.27005	5.46286	6.85491	0.622919	0.796927	1		LOC_Os06g33170	0	0	0	0	0	0	0
osa-miR1425	243.757	367.982	319.243	0.662417	1	0.86755		LOC_Os06g32944	6.80969	6.79673	6.66759	1	0.998098	0.979133	-0.204751
OsmiR-58	1.92673	2.77621	2.82261	0.682606	0.983561	1		LOC_Os06g32860	0	0	0	0	0	0	0
osa-miR6248	0.364517	1.47766	1.3249	0.246685	1	0.89662		LOC_Os06g30700	0	0	0	0	0	0	0
OsmiR-230	1.35392	16.1647	21.3136	0.0635237	0.758422	1		LOC_Os06g28870	9.99607	9.33954	9.33954	1	0.93432	0.93432	-0.968646
OsmiR-47	0.989402	1.25377	1.90094	0.52048	0.659553	1		LOC_Os06g28550	0	0	0	0	0	0	0
osa-miR396b	37.3369	43.2551	37.1548	0.863179	1	0.858968		LOC_Os06g28060	238.05	122.591	96.1397	1	0.51498	0.403863	-0.315693
OsmiR-70	0.0520738	0.358221	0.979273	0.053176	0.365803	1		LOC_Os06g28050	6.19981	6.15626	6.23103	0.994991	0.988	1	0.582814
OsmiR-98	0.260369	0.626886	0.979273	0.26588	0.640155	1		LOC_Os06g28050	6.19981	6.15626	6.23103	0.994991	0.988	1	0.405212
OsmiR-163	0.468664	1.25377	1.09448	0.373803	1	0.872951		LOC_Os06g28050	6.19981	6.15626	6.23103	0.994991	0.988	1	-0.284178
OsmiR-220	2.1871	4.56731	5.18439	0.421863	0.880975	1		LOC_Os06g28050	6.19981	6.15626	6.23103	0.994991	0.988	1	0.100985
OsmiR-76	0.260369	0.313443	0.40323	0.645708	0.77733	1		LOC_Os06g24490	0	0	0	0	0	0	0
OsmiR-153	2.08295	2.77621	3.28344	0.63438	0.845517	1		LOC_Os06g24490	0	0	0	0	0	0	0
OsmiR-221	0.364517	0.492553	0.691252	0.527328	0.712553	1		LOC_Os06g24490	0	0	0	0	0	0	0
osa-miR164c	0.0520738	0.17911	0.288021	0.180798	0.621864	1		LOC_Os06g23650	0	0	0	0	0	0	0
osa-miR164abf	1.82258	2.5971	2.7074	0.673185	0.959259	1		LOC_Os06g23650	0	0	0	0	0	0	0
OsmiR-161	37.4931	58.2108	62.9615	0.595493	0.924547	1		LOC_Os06g23504	42.5435	99.7439	87.1805	0.426527	1	0.874044	0.926114
OsmiR-42	1.14562	1.56722	2.24657	0.509944	0.697604	1		LOC_Os06g23274	20.4998	47.431	85.6678	0.239294	0.553662	1	0.999404
OsmiR-67	0.468664	0.671664	0.921669	0.508495	0.728747	1		LOC_Os06g23274	20.4998	47.431	85.6678	0.239294	0.553662	1	0.9992
OsmiR-94	0.729033	1.74633	1.55532	0.417467	1	0.890622		LOC_Os06g23274	20.4998	47.431	85.6678	0.239294	0.553662	1	0.695995
OsmiR-104	0.312443	0.626886	0.576043	0.498405	1	0.918896		LOC_Os06g23274	20.4998	47.431	85.6678	0.239294	0.553662	1	0.714693
OsmiR-155	0.989402	1.65677	1.78573	0.554059	0.927782	1		LOC_Os06g23274	20.4998	47.431	85.6678	0.239294	0.553662	1	0.890666
OsmiR-182	0.364517	0.940329	0.576043	0.387648	1	0.612597		LOC_Os06g23274	20.4998	47.431	85.6678	0.239294	0.553662	1	0.268451
OsmiR-218	0.676959	0.940329	0.979273	0.691288	0.960232	1		LOC_Os06g23274	20.4998	47.431	85.6678	0.239294	0.553662	1	0.875298
OsmiR-197	6.5613	9.71673	10.7144	0.612381	0.906886	1		LOC_Os06g23160	2067.68	1437.33	1291.24	1	0.695141	0.624487	-0.998531
OsmiR-141	0.312443	0.671664	1.09448	0.285471	0.613682	1		LOC_Os06g22430	0	0	0	0	0	0	0
OsmiR-194	2.1871	3.17921	3.05303	0.687939	1	0.960311		LOC_Os06g22430	0	0	0	0	0	0	0
OsmiR-200	0.729033	0.985107	1.20969	0.602661	0.814346	1		LOC_Os06g22430	0	0	0	0	0	0	0
osa-miR171i	36.9724	93.3165	133.527	0.276891	0.69886	1		LOC_Os06g21380	48.3261	11.3807	6.16863	1	0.235499	0.127646	-0.951171
OsmiR-147	0.41659	1.47766	1.20969	0.281926	1	0.818653		LOC_Os06g20090	381.548	556.98	449.113	0.68503	1	0.806335	0.917047
OsmiR-125	0.208295	0.402998	0.921669	0.225998	0.437248	1		LOC_Os06g19060	0	0	0	0	0	0	0
OsmiR-29	1.30185	2.28366	3.34105	0.389652	0.683515	1		LOC_Os06g18820	4.96297	5.03907	7.34492	0.675702	0.686062	1	0.889707
OsmiR-50	34.577	65.9574	82.0861	0.421228	0.803514	1		LOC_Os06g18820	4.96297	5.03907	7.34492	0.675702	0.686062	1	0.778356
OsmiR-105	1.45807	2.41799	2.01615	0.603008	1	0.833813		LOC_Os06g18820	4.96297	5.03907	7.34492	0.675702	0.686062	1	0.121508
OsmiR-129	15.4659	29.9114	39.8622	0.387985	0.750371	1		LOC_Os06g18820	4.96297	5.03907	7.34492	0.675702	0.686062	1	0.824509
OsmiR-171	0.364517	1.02988	1.20969	0.301331	0.851362	1		LOC_Os06g16330	5.63905	6.21374	5.80617	0.907514	1	0.934408	0.570279
OsmiR-72	0.468664	1.29855	1.44011	0.325437	0.901703	1		LOC_Os06g15760	72.1735	228.697	544.661	0.132511	0.419888	1	0.836061
OsmiR-207	23.3811	38.3744	39.1133	0.597779	0.981108	1		LOC_Os06g15710	0	0	0	0	0	0	0
OsmiR-118	31.9212	61.5244	50.3462	0.518839	1	0.818312		LOC_Os06g15170	0	0	0	0	0	0	0
OsmiR-219	7.49863	15.3587	17.2237	0.435367	0.89172	1		LOC_Os06g14780	6.72212	7.37174	6.65177	0.911878	1	0.902334	0.250495
OsmiR-135	0.364517	0.805996	0.748856	0.452256	1	0.929106		LOC_Os06g14390	36.1687	77.8755	64.3166	0.464442	1	0.82589	0.979051
OsmiR-75	0.520738	1.7911	2.76501	0.188332	0.647775	1		LOC_Os06g13810	1166.82	3953.19	4696.26	0.248458	0.841773	1	0.969784
OsmiR-163	0.468664	1.25377	1.09448	0.373803	1	0.872951		LOC_Os06g13650	204.578	592.258	487.926	0.345421	1	0.823841	0.997554
OsmiR-34	0.312443	0.626886	0.40323	0.498405	1	0.643227		LOC_Os06g13190	82.9641	411.542	282.68	0.201593	1	0.686879	0.934784
OsmiR-166	1.1977	1.43288	1.95855	0.611524	0.731605	1		LOC_Os06g13190	82.9641	411.542	282.68	0.201593	1	0.686879	0.41733
OsmiR-118	31.9212	61.5244	50.3462	0.518839	1	0.818312		LOC_Os06g13120	0	0	0	0	0	0	0
OsmiR-26	38.7429	57.7631	90.0355	0.430307	0.641559	1		LOC_Os06g12590	102.529	723.142	601.726	0.141783	1	0.832099	0.654473
OsmiR-63	1.45807	3.13443	4.60834	0.316397	0.680164	1		LOC_Os06g11880	0	0	0	0	0	0	0
OsmiR-66	2.08295	1.97021	2.93782	0.709013	0.670638	1		LOC_Os06g11800	1700.76	2115.53	2668.96	0.637239	0.792643	1	0.853651
OsmiR-62	3.69724	5.55242	4.66595	0.665879	1	0.840345		LOC_Os06g11500	52.4658	67.0196	71.4515	0.734286	0.937974	1	0.749821
OsmiR-95	34.6812	59.1512	51.6135	0.586314	1	0.872568		LOC_Os06g11500	52.4658	67.0196	71.4515	0.734286	0.937974	1	0.862573
OsmiR-138	3.95761	6.17931	4.55074	0.640462	1	0.736448		LOC_Os06g11500	52.4658	67.0196	71.4515	0.734286	0.937974	1	0.530637
OsmiR-169	0.312443	0.492553	0.80646	0.387425	0.61076	1		LOC_Os06g11500	52.4658	67.0196	71.4515	0.734286	0.937974	1	0.898825
osa-miR1867	5.05116	15.9856	20.2767	0.249111	0.788372	1		LOC_Os06g10890	576.084	22.3204	8.39939	1	0.038745	0.0145802	-0.967582
osa-miR396b	37.3369	43.2551	37.1548	0.863179	1	0.858968		LOC_Os06g10310	0	0	0	0	0	0	0
OsmiR-29	1.30185	2.28366	3.34105	0.389652	0.683515	1		LOC_Os06g09780	0	0	0	0	0	0	0
OsmiR-29	1.30185	2.28366	3.34105	0.389652	0.683515	1		LOC_Os06g08570	49.95	80.5703	58.6633	0.619955	1	0.728101	0.255518
OsmiR-50	34.577	65.9574	82.0861	0.421228	0.803514	1		LOC_Os06g08570	49.95	80.5703	58.6633	0.619955	1	0.728101	0.446673
osa-miR156dj	2242.66	3604.1	3772.04	0.594548	0.955477	1		LOC_Os06g06850	0	0	0	0	0	0	0
OsmiR-23	1.87466	2.1941	2.41938	0.77485	0.906886	1		LOC_Os06g06600	879.245	271.292	196.196	1	0.308551	0.223142	-0.948061
OsmiR-72	0.468664	1.29855	1.44011	0.325437	0.901703	1		LOC_Os06g06600	879.245	271.292	196.196	1	0.308551	0.223142	-0.999392
OsmiR-145	4.1659	6.26886	4.83876	0.664539	1	0.771872		LOC_Os06g06600	879.245	271.292	196.196	1	0.308551	0.223142	-0.675624
OsmiR-173	0.885255	1.61199	1.78573	0.495737	0.902706	1		LOC_Os06g06600	879.245	271.292	196.196	1	0.308551	0.223142	-0.996602
osa-miR528	2.34332	10.478	18.8366	0.124403	0.556255	1		LOC_Os06g06050	5.90024	5.80595	5.76249	1	0.98402	0.976654	-0.976393
osa-miR531c	2.1871	13.6124	4.14751	0.16067	1	0.304687		LOC_Os06g05940	0	0	0	0	0	0	0
osa-miR531c	2.1871	13.6124	4.14751	0.16067	1	0.304687		LOC_Os06g05070	5.66937	5.58241	5.94973	0.952879	0.938262	1	-0.55716
OsmiR-78	1.82258	3.0001	2.53459	0.607508	1	0.844836		LOC_Os06g04920	158.956	49.9133	32.164	1	0.314007	0.202345	-0.861313
OsmiR-31	0.364517	0.626886	0.921669	0.395496	0.680164	1		LOC_Os06g04560	291.135	1274.26	1490.94	0.195269	0.854672	1	0.926076
osa-miR390	410.446	884.581	1039.82	0.39473	0.85071	1		LOC_Os06g03970	12.5001	292.188	348.361	0.0358826	0.838752	1	0.996621
osa-miR167abc	100.607	156.632	135.024	0.642312	1	0.862049		LOC_Os06g03830	0	0	0	0	0	0	0
osa-miR396b	37.3369	43.2551	37.1548	0.863179	1	0.858968		LOC_Os06g02560	128.211	385.732	252.913	0.332384	1	0.65567	0.861974
osa-miR171bcde	10.1544	16.9259	15.6684	0.599931	1	0.925702		LOC_Os06g02304	0	0	0	0	0	0	0
OsmiR-194	2.1871	3.17921	3.05303	0.687939	1	0.960311		LOC_Os06g02260	971.528	1395.5	1029.48	0.696188	1	0.737717	0.694029
osa-miR171bcde	10.1544	16.9259	15.6684	0.599931	1	0.925702		LOC_Os06g01620	4.93418	24.7689	45.9348	0.107417	0.539218	1	0.753246
osa-miR171i	36.9724	93.3165	133.527	0.276891	0.69886	1		LOC_Os06g01620	4.93418	24.7689	45.9348	0.107417	0.539218	1	0.993404
OsmiR-122	5.51982	114.451	105.128	0.0482285	1	0.918536		LOC_Os05g52070	0	0	0	0	0	0	0
OsmiR-122	5.51982	114.451	105.128	0.0482285	1	0.918536		LOC_Os05g52060	0	0	0	0	0	0	0
OsmiR-193	0.312443	0.492553	0.460834	0.634333	1	0.935603		LOC_Os05g51140	1765.24	1696.16	1736.26	1	0.960865	0.983585	-0.900165
OsmiR-201	94.8264	0.447776	0.230417	1	0.00472206	0.00242988		LOC_Os05g50660	347.554	107.611	81.3994	1	0.309623	0.234206	0.996177
OsmiR-102	0.0520738	0.313443	0.115209	0.166135	1	0.367558		LOC_Os05g50440	0	0	0	0	0	0	0
OsmiR-193	0.312443	0.492553	0.460834	0.634333	1	0.935603		LOC_Os05g50440	0	0	0	0	0	0	0
OsmiR-78	1.82258	3.0001	2.53459	0.607508	1	0.844836		LOC_Os05g49760	5.47498	17.6621	113.427	0.0482688	0.155713	1	0.22167
osa-miR5150	145.807	211.977	189.749	0.687842	1	0.895137		LOC_Os05g48380	505.575	118.748	95.2382	1	0.234877	0.188376	-0.925894
OsmiR-102	0.0520738	0.313443	0.115209	0.166135	1	0.367558		LOC_Os05g48260	77.8188	83.4701	59.5713	0.932296	1	0.713684	0.495328
OsmiR-214	0.572812	0.850774	0.345626	0.673283	1	0.406249		LOC_Os05g48240	1154.21	3733.01	3403.88	0.309189	1	0.911833	0.174589
OsmiR-223	2.3954	3.62698	3.80188	0.630055	0.953996	1		LOC_Os05g46420	0	0	0	0	0	0	0
OsmiR-22	0.468664	0.895552	0.691252	0.523325	1	0.771872		LOC_Os05g45850	0	0	0	0	0	0	0
OsmiR-62	3.69724	5.55242	4.66595	0.665879	1	0.840345		LOC_Os05g45750	1046.1	169.569	139.222	1	0.162096	0.133087	-0.864081
OsmiR-62	3.69724	5.55242	4.66595	0.665879	1	0.840345		LOC_Os05g45670	4.97567	4.95227	4.97544	1	0.995296	0.999953	-0.857426
OsmiR-95	34.6812	59.1512	51.6135	0.586314	1	0.872568		LOC_Os05g45670	4.97567	4.95227	4.97544	1	0.995296	0.999953	-0.743108
OsmiR-135	0.364517	0.805996	0.748856	0.452256	1	0.929106		LOC_Os05g45670	4.97567	4.95227	4.97544	1	0.995296	0.999953	-0.606389
OsmiR-156	96.3365	174.319	191.131	0.504034	0.91204	1		LOC_Os05g45670	4.97567	4.95227	4.97544	1	0.995296	0.999953	-0.3572
OsmiR-169	0.312443	0.492553	0.80646	0.387425	0.61076	1		LOC_Os05g45670	4.97567	4.95227	4.97544	1	0.995296	0.999953	0.14595
OsmiR-152	1.9788	3.53743	3.57147	0.554059	0.990469	1		LOC_Os05g44060	111.331	231.639	80.7573	0.480626	1	0.348635	0.307006
OsmiR-47	0.989402	1.25377	1.90094	0.52048	0.659553	1		LOC_Os05g43910	5.00996	5.41994	4.93924	0.924357	1	0.911309	-0.36584
osa-miR5795	2.70784	4.16431	3.34105	0.650248	1	0.802305		LOC_Os05g43590	0	0	0	0	0	0	0
OsmiR-34	0.312443	0.626886	0.40323	0.498405	1	0.643227		LOC_Os05g43110	0	0	0	0	0	0	0
OsmiR-166	1.1977	1.43288	1.95855	0.611524	0.731605	1		LOC_Os05g43110	0	0	0	0	0	0	0
osa-miR159b	1695.89	4362.05	5616.65	0.301939	0.776629	1		LOC_Os05g42240	12.8146	12.5106	12.6031	1	0.976282	0.983498	-0.813921
osa-miR1882e	13.0185	28.4785	39.2861	0.331375	0.724901	1		LOC_Os05g42220	12.6942	5.54964	4.76047	1	0.437178	0.375011	-0.945624
osa-miR160ab	0.104148	6.53753	3.9747	0.0159307	1	0.607982		LOC_Os05g41640	208.657	313.458	589.911	0.353709	0.531365	1	0.376589
OsmiR-229	0.520738	0.492553	0.345626	1	0.945875	0.663723		LOC_Os05g41190	8.36511	8.66153	28.2109	0.296521	0.307028	1	-0.990574
osa-miR6248	0.364517	1.47766	1.3249	0.246685	1	0.89662		LOC_Os05g41180	149.581	1694.25	1853.81	0.0806882	0.913928	1	0.977658
osa-miR159b	1695.89	4362.05	5616.65	0.301939	0.776629	1		LOC_Os05g41166	11.8765	11.4021	11.3935	1	0.960056	0.959334	-0.954402
osa-miR159f	645.611	1603.62	2093.86	0.308336	0.765868	1		LOC_Os05g41166	11.8765	11.4021	11.3935	1	0.960056	0.959334	-0.948056
OsmiR-21	0.0520738	0.313443	0.230417	0.166135	1	0.735117		LOC_Os05g41060	13810.8	9829.27	9692.84	1	0.711706	0.701828	-0.940993
osa-miR393b	0.781107	1.11944	4.0323	0.193713	0.277618	1		LOC_Os05g41010	45.6149	250.343	180.984	0.18221	1	0.722943	0.275231
osa-miR393a	0.833181	1.47766	4.0323	0.206627	0.366456	1		LOC_Os05g41010	45.6149	250.343	180.984	0.18221	1	0.722943	0.366898
osa-miR820abc	89.5149	177.677	209.046	0.428207	0.849944	1		LOC_Os05g40740	0	0	0	0	0	0	0
osa-miR1425	243.757	367.982	319.243	0.662417	1	0.86755		LOC_Os05g40700	4.12167	4.03341	4.03053	1	0.978587	0.977888	-0.909909
OsmiR-139	0.104148	0.537331	0.172813	0.193824	1	0.321614		LOC_Os05g39540	0	0	0	0	0	0	0
OsmiR-92	1.56221	2.10455	1.78573	0.742305	1	0.848512		LOC_Os05g38860	7.02798	6.78342	12.8084	0.548702	0.529609	1	-0.136539
OsmiR-89	2.3954	3.89565	5.12678	0.467232	0.759862	1		LOC_Os05g38270	331.612	44.5094	62.5455	1	0.134221	0.18861	-0.866383
OsmiR-47	0.989402	1.25377	1.90094	0.52048	0.659553	1		LOC_Os05g37970	3326.79	855.023	1598.71	1	0.257012	0.480556	-0.489692
OsmiR-164	0.156221	0.761219	0.864064	0.180798	0.880975	1		LOC_Os05g35340	0	0	0	0	0	0	0
OsmiR-139	0.104148	0.537331	0.172813	0.193824	1	0.321614		LOC_Os05g34700	1117.1	2050.6	2281.72	0.489587	0.898707	1	0.464501
osa-miR171bcde	10.1544	16.9259	15.6684	0.599931	1	0.925702		LOC_Os05g34460	203.18	202.37	169.286	1	0.996011	0.833183	-0.360761
osa-miR390	410.446	884.581	1039.82	0.39473	0.85071	1		LOC_Os05g34270	331.586	381.993	352.391	0.868042	1	0.922507	0.650155
OsmiR-110	1.14562	1.20899	1.78573	0.641542	0.67703	1		LOC_Os05g34260	227.05	304.116	299.663	0.746589	1	0.985357	0.532941
OsmiR-112	0.520738	0.940329	0.80646	0.553783	1	0.857636		LOC_Os05g34260	227.05	304.116	299.663	0.746589	1	0.985357	0.964796
OsmiR-110	1.14562	1.20899	1.78573	0.641542	0.67703	1		LOC_Os05g33810	640.788	154.909	141.674	1	0.241748	0.221094	-0.594646
osa-miR390	410.446	884.581	1039.82	0.39473	0.85071	1		LOC_Os05g33160	0	0	0	0	0	0	0
OsmiR-63	1.45807	3.13443	4.60834	0.316397	0.680164	1		LOC_Os05g31740	8.13266	6.2802	6.30089	1	0.772219	0.774763	-0.87938
OsmiR-29	1.30185	2.28366	3.34105	0.389652	0.683515	1		LOC_Os05g31330	0	0	0	0	0	0	0
OsmiR-115	19.5798	35.5534	33.8713	0.550714	1	0.952689		LOC_Os05g28980	1819.06	687.271	639.145	1	0.377817	0.351361	-0.991299
OsmiR-163	0.468664	1.25377	1.09448	0.373803	1	0.872951		LOC_Os05g25890	9.40111	9.4617	9.18643	0.993597	1	0.970907	-0.119211
OsmiR-160	0.729033	2.01499	4.66595	0.156245	0.43185	1		LOC_Os05g25770	4.53338	10.2525	12.1328	0.373648	0.845028	1	0.886371
OsmiR-19	0.676959	1.65677	1.3825	0.408602	1	0.834457		LOC_Os05g25075	0	0	0	0	0	0	0
osa-miR6248	0.364517	1.47766	1.3249	0.246685	1	0.89662		LOC_Os05g24710	0	0	0	0	0	0	0
OsmiR-95	34.6812	59.1512	51.6135	0.586314	1	0.872568		LOC_Os05g23990	9.06278	8.69461	10.1191	0.895611	0.859227	1	-0.0334658
OsmiR-135	0.364517	0.805996	0.748856	0.452256	1	0.929106		LOC_Os05g23990	9.06278	8.69461	10.1191	0.895611	0.859227	1	0.152127
OsmiR-156	96.3365	174.319	191.131	0.504034	0.91204	1		LOC_Os05g23990	9.06278	8.69461	10.1191	0.895611	0.859227	1	0.425001
OsmiR-169	0.312443	0.492553	0.80646	0.387425	0.61076	1		LOC_Os05g23990	9.06278	8.69461	10.1191	0.895611	0.859227	1	0.813825
OsmiR-120	1.1977	2.05977	1.44011	0.581472	1	0.69916		LOC_Os05g23960	0	0	0	0	0	0	0
OsmiR-96	10.6231	19.0305	20.5647	0.516567	0.925393	1		LOC_Os05g23850	1142.62	258.044	195.115	1	0.225835	0.170761	-0.99644
OsmiR-42	1.14562	1.56722	2.24657	0.509944	0.697604	1		LOC_Os05g23840	17.8258	19.8988	19.9062	0.895491	0.999626	1	0.793138
OsmiR-104	0.312443	0.626886	0.576043	0.498405	1	0.918896		LOC_Os05g23840	17.8258	19.8988	19.9062	0.895491	0.999626	1	0.988121
OsmiR-39	2.3954	4.34342	5.4148	0.442379	0.802139	1		LOC_Os05g22990	158.611	281.708	175.073	0.563034	1	0.621469	0.285533
OsmiR-72	0.468664	1.29855	1.44011	0.325437	0.901703	1		LOC_Os05g22540	0	0	0	0	0	0	0
OsmiR-156	96.3365	174.319	191.131	0.504034	0.91204	1		LOC_Os05g21120	0	0	0	0	0	0	0
OsmiR-230	1.35392	16.1647	21.3136	0.0635237	0.758422	1		LOC_Os05g20110	0	0	0	0	0	0	0
OsmiR-133	11.9249	19.0752	15.8988	0.625151	1	0.833477		LOC_Os05g19280	1062.39	170.509	163.308	1	0.160496	0.153717	-0.893254
OsmiR-62	3.69724	5.55242	4.66595	0.665879	1	0.840345		LOC_Os05g18850	18.5441	7.37336	6.99764	1	0.397612	0.377352	-0.864496
OsmiR-118	31.9212	61.5244	50.3462	0.518839	1	0.818312		LOC_Os05g18294	0	0	0	0	0	0	0
OsmiR-72	0.468664	1.29855	1.44011	0.325437	0.901703	1		LOC_Os05g16780	0	0	0	0	0	0	0
OsmiR-161	37.4931	58.2108	62.9615	0.595493	0.924547	1		LOC_Os05g16390	0	0	0	0	0	0	0
OsmiR-146	4.89494	6.40319	5.24199	0.764453	1	0.818653		LOC_Os05g15510	26.9316	25.3101	95.6163	0.281663	0.264705	1	-0.316763
OsmiR-49	0.0520738	6.13453	3.22584	0.00848864	1	0.52585		LOC_Os05g15220	0	0	0	0	0	0	0
OsmiR-170	0.729033	1.11944	1.20969	0.602661	0.925393	1		LOC_Os05g13940	33.1746	213.169	974.67	0.0340367	0.218709	1	0.772156
OsmiR-202	2.23917	3.31354	2.99542	0.675765	1	0.903995		LOC_Os05g13940	33.1746	213.169	974.67	0.0340367	0.218709	1	0.400713
OsmiR-23	1.87466	2.1941	2.41938	0.77485	0.906886	1		LOC_Os05g13320	6.39817	6.23688	6.19479	1	0.974792	0.968213	-0.974392
osa-miR1862abc	67.3835	113.466	93.8374	0.593863	1	0.827006		LOC_Os05g12400	12.3293	5.67291	7.4597	1	0.460118	0.605041	-0.984556
OsmiR-62	3.69724	5.55242	4.66595	0.665879	1	0.840345		LOC_Os05g11560	22.5164	124.687	122.634	0.180583	1	0.983531	0.886796
OsmiR-169	0.312443	0.492553	0.80646	0.387425	0.61076	1		LOC_Os05g11560	22.5164	124.687	122.634	0.180583	1	0.983531	0.767227
OsmiR-28	1.77051	2.14932	5.06918	0.34927	0.423998	1		LOC_Os05g11510	5.47805	40.7706	15.3238	0.134363	1	0.375856	-0.144254
OsmiR-146	4.89494	6.40319	5.24199	0.764453	1	0.818653		LOC_Os05g10910	0	0	0	0	0	0	0
osa-miR396a	20.3609	31.0756	90.0931	0.225998	0.344928	1		LOC_Os05g10580	0	0	0	0	0	0	0
OsmiR-106	3.85346	4.16431	4.83876	0.796374	0.860616	1		LOC_Os05g10310	4.35741	4.2738	4.25182	1	0.980812	0.975767	-0.860323
OsmiR-134	1.51014	2.77621	4.14751	0.364108	0.669368	1		LOC_Os05g10310	4.35741	4.2738	4.25182	1	0.980812	0.975767	-0.940053
OsmiR-173	0.885255	1.61199	1.78573	0.495737	0.902706	1		LOC_Os05g10310	4.35741	4.2738	4.25182	1	0.980812	0.975767	-0.999876
OsmiR-183	2.96821	4.92553	4.66595	0.602616	1	0.947298		LOC_Os05g10310	4.35741	4.2738	4.25182	1	0.980812	0.975767	-0.948915
OsmiR-224	1.40599	2.37321	2.24657	0.592443	1	0.946636		LOC_Os05g10310	4.35741	4.2738	4.25182	1	0.980812	0.975767	-0.949434
OsmiR-226	1.1977	2.1941	1.72813	0.545872	1	0.787625		LOC_Os05g10310	4.35741	4.2738	4.25182	1	0.980812	0.975767	-0.774491
OsmiR-143	0.41659	0.761219	1.72813	0.241064	0.440487	1		LOC_Os05g09240	0	0	0	0	0	0	0
OsmiR-117	0.468664	0.985107	1.09448	0.428207	0.900067	1		LOC_Os05g09210	0	0	0	0	0	0	0
OsmiR-190	1.51014	2.05977	2.76501	0.546162	0.744942	1		LOC_Os05g09210	0	0	0	0	0	0	0
OsmiR-9	0.260369	0.402998	0.230417	0.64608	1	0.571757		LOC_Os05g07950	0	0	0	0	0	0	0
OsmiR-27	0.729033	0.761219	1.09448	0.666099	0.695506	1		LOC_Os05g07950	0	0	0	0	0	0	0
OsmiR-51	1.61429	2.5971	2.18896	0.621573	1	0.842849		LOC_Os05g07950	0	0	0	0	0	0	0
OsmiR-192	0.260369	0.402998	0.576043	0.451996	0.699597	1		LOC_Os05g07950	0	0	0	0	0	0	0
osa-miR1432	4.1659	47.106	66.6482	0.0625059	0.706786	1		LOC_Os05g07210	759.331	177.122	169.421	1	0.233261	0.223119	-0.955545
osa-miR5150	145.807	211.977	189.749	0.687842	1	0.895137		LOC_Os05g07130	89.1905	153.595	104.799	0.580687	1	0.682306	0.888648
osa-miR529a	8.69633	13.5228	28.975	0.300132	0.466707	1		LOC_Os05g07090	484.178	518.714	414.161	0.93342	1	0.798437	-0.847281
OsmiR-232	0.41659	1.74633	8.35262	0.0498754	0.209075	1		LOC_Os05g06910	98.7565	70.1232	46.4844	1	0.710062	0.470698	-0.912421
OsmiR-118	31.9212	61.5244	50.3462	0.518839	1	0.818312		LOC_Os05g06480	8.73019	8.12226	8.07804	1	0.930364	0.925299	-0.903082
osa-miR393b	0.781107	1.11944	4.0323	0.193713	0.277618	1		LOC_Os05g05800	0	0	0	0	0	0	0
osa-miR393a	0.833181	1.47766	4.0323	0.206627	0.366456	1		LOC_Os05g05800	0	0	0	0	0	0	0
OsmiR-146	4.89494	6.40319	5.24199	0.764453	1	0.818653		LOC_Os05g05720	45.0417	136.161	159.527	0.282346	0.853533	1	0.523315
OsmiR-131	0.156221	0.223888	0.864064	0.180798	0.25911	1		LOC_Os05g05250	0	0	0	0	0	0	0
OsmiR-204	0.104148	0.0447776	0.288021	0.361597	0.155466	1		LOC_Os05g05180	24.4998	284.7	195.13	0.0860547	1	0.68539	-0.0582668
OsmiR-92	1.56221	2.10455	1.78573	0.742305	1	0.848512		LOC_Os05g04170	57.7468	345.05	426.115	0.135519	0.809758	1	0.670689
OsmiR-201	94.8264	0.447776	0.230417	1	0.00472206	0.00242988		LOC_Os05g02210	12.6483	13.0699	13.4221	0.942346	0.973757	1	-0.891617
OsmiR-138	3.95761	6.17931	4.55074	0.640462	1	0.736448		LOC_Os05g01444	16.8736	85.5785	184.438	0.0914868	0.463997	1	0.156574
OsmiR-78	1.82258	3.0001	2.53459	0.607508	1	0.844836		LOC_Os05g01240	283.948	106.851	92.9016	1	0.376303	0.327178	-0.892086
OsmiR-84	0.104148	0.582108	0.80646	0.129142	0.721807	1		LOC_Os05g01060	271.665	261.622	259.222	1	0.963032	0.954197	-0.99087
osa-miR393a	0.833181	1.47766	4.0323	0.206627	0.366456	1		LOC_Os05g01050	2197.9	2171.51	1812.49	1	0.98799	0.824645	-0.991525
osa-miR820abc	89.5149	177.677	209.046	0.428207	0.849944	1		LOC_Os05g00996	0	0	0	0	0	0	0
OsmiR-36	2.86406	3.0001	3.16824	0.903992	0.94693	1		LOC_Os04g59624	0	0	0	0	0	0	0
osa-miR160e	9.63365	18.4931	12.7305	0.520931	1	0.688393		LOC_Os04g59430	4.24784	4.8409	4.99623	0.85021	0.96891	1	0.626661
OsmiR-60	0.312443	0.805996	0.576043	0.387648	1	0.714697		LOC_Os04g58730	320.375	207.684	383.119	0.836228	0.542088	1	-0.602936
OsmiR-213	0.312443	0.358221	0.460834	0.677994	0.77733	1		LOC_Os04g58730	320.375	207.684	383.119	0.836228	0.542088	1	0.546612
OsmiR-219	7.49863	15.3587	17.2237	0.435367	0.89172	1		LOC_Os04g58730	320.375	207.684	383.119	0.836228	0.542088	1	0.0187485
osa-miR5159	17.9655	27.8517	19.1822	0.645041	1	0.688729		LOC_Os04g58330	141.706	152.361	126.934	0.930072	1	0.833118	0.745227
OsmiR-9	0.260369	0.402998	0.230417	0.64608	1	0.571757		LOC_Os04g58070	0	0	0	0	0	0	0
OsmiR-51	1.61429	2.5971	2.18896	0.621573	1	0.842849		LOC_Os04g58070	0	0	0	0	0	0	0
OsmiR-229	0.520738	0.492553	0.345626	1	0.945875	0.663723		LOC_Os04g58070	0	0	0	0	0	0	0
OsmiR-118	31.9212	61.5244	50.3462	0.518839	1	0.818312		LOC_Os04g57670	17.644	16.9686	17.4125	1	0.961719	0.986878	-0.949241
osa-miR167abc	100.607	156.632	135.024	0.642312	1	0.862049		LOC_Os04g57610	372.462	1012.47	873.322	0.367876	1	0.862567	0.983091
OsmiR-185	2.23917	5.23898	3.22584	0.427407	1	0.615739		LOC_Os04g57200	93.8407	103.997	152.42	0.61567	0.682302	1	-0.0321028
OsmiR-83	5.41568	9.9854	10.0808	0.537229	0.990541	1		LOC_Os04g57154	7.63775	5.69823	5.53617	1	0.74606	0.724843	-0.998676
OsmiR-215	0.624886	1.25377	1.3249	0.471648	0.946315	1		LOC_Os04g57100	0	0	0	0	0	0	0
osa-miR396b	37.3369	43.2551	37.1548	0.863179	1	0.858968		LOC_Os04g57070	0	0	0	0	0	0	0
osa-miR396a	20.3609	31.0756	90.0931	0.225998	0.344928	1		LOC_Os04g57070	0	0	0	0	0	0	0
osa-miR396b	37.3369	43.2551	37.1548	0.863179	1	0.858968		LOC_Os04g57050	4.96003	5.05025	4.95628	0.982136	1	0.981393	0.999959
osa-miR396a	20.3609	31.0756	90.0931	0.225998	0.344928	1		LOC_Os04g57050	4.96003	5.05025	4.95628	0.982136	1	0.981393	-0.403841
OsmiR-56	0.260369	0.447776	0.115209	0.581472	1	0.257291		LOC_Os04g57020	35.4858	93.4888	155.965	0.227523	0.59942	1	-0.454511
osa-miR531c	2.1871	13.6124	4.14751	0.16067	1	0.304687		LOC_Os04g56900	7.22849	6.90332	21.7114	0.332936	0.317959	1	-0.372491
osa-miR396a	20.3609	31.0756	90.0931	0.225998	0.344928	1		LOC_Os04g56740	1762.1	1461.81	2158.75	0.816259	0.677156	1	0.832552
OsmiR-125	0.208295	0.402998	0.921669	0.225998	0.437248	1		LOC_Os04g56250	0	0	0	0	0	0	0
OsmiR-220	2.1871	4.56731	5.18439	0.421863	0.880975	1		LOC_Os04g56160	218.44	1557.18	2552.48	0.0855795	0.610063	1	0.970704
OsmiR-120	1.1977	2.05977	1.44011	0.581472	1	0.69916		LOC_Os04g55420	4.91662	4.76944	4.7459	1	0.970065	0.965275	-0.622654
osa-miR531c	2.1871	13.6124	4.14751	0.16067	1	0.304687		LOC_Os04g55240	5.48058	11.2052	9.8068	0.489111	1	0.875202	0.796331
OsmiR-207	23.3811	38.3744	39.1133	0.597779	0.981108	1		LOC_Os04g54560	0	0	0	0	0	0	0
OsmiR-136	21.6106	38.8222	41.9935	0.514618	0.924479	1		LOC_Os04g53380	311.627	463.222	294.872	0.672737	1	0.636568	0.284092
OsmiR-222	2.08295	4.65687	5.47241	0.380628	0.850972	1		LOC_Os04g53200	52.8592	103.753	120.319	0.439325	0.862318	1	0.999986
OsmiR-231	2.60369	5.77631	7.89179	0.329924	0.731939	1		LOC_Os04g52120	286.239	470.602	467.419	0.608241	1	0.993237	0.911546
osa-miR396b	37.3369	43.2551	37.1548	0.863179	1	0.858968		LOC_Os04g51190	127.98	128.223	153.255	0.835083	0.836666	1	-0.515413
osa-miR396a	20.3609	31.0756	90.0931	0.225998	0.344928	1		LOC_Os04g51190	127.98	128.223	153.255	0.835083	0.836666	1	0.990927
osa-miR169c	0.312443	8.91074	20.4495	0.0152787	0.435743	1		LOC_Os04g51009	5.06699	5.15359	5.31674	0.953026	0.969315	1	0.99586
OsmiR-175	28.2761	51.7629	56.6826	0.498849	0.913205	1		LOC_Os04g50110	7.06421	18.3141	24.7929	0.284929	0.738684	1	0.978713
osa-miR827	1.40599	6.0002	6.79731	0.206846	0.882731	1		LOC_Os04g48390	6.92107	13.769	7.39882	0.502655	1	0.537352	0.433819
osa-miR168a	1318.14	3605.13	5892	0.223718	0.611869	1		LOC_Os04g47870	1129.46	1284.24	1319	0.856301	0.973647	1	0.939209
osa-miR535	307.912	550.988	467.459	0.558837	1	0.848401		LOC_Os04g47580	5.73061	10.0914	355.654	0.0161129	0.0283741	1	0.188358
OsmiR-217	11.4042	15.3139	22.9841	0.496176	0.666283	1		LOC_Os04g46980	49.1809	655.352	586.897	0.075045	1	0.895544	0.68789
OsmiR-232	0.41659	1.74633	8.35262	0.0498754	0.209075	1		LOC_Os04g46960	5094.51	3894.06	4476.26	1	0.764364	0.878644	-0.173527
osa-miR171bcde	10.1544	16.9259	15.6684	0.599931	1	0.925702		LOC_Os04g46860	33.3908	209.295	173.511	0.159539	1	0.829026	0.999834
osa-miR171h	4.68664	8.28385	8.81346	0.53176	0.939909	1		LOC_Os04g46860	33.3908	209.295	173.511	0.159539	1	0.829026	0.951761
osa-miR171i	36.9724	93.3165	133.527	0.276891	0.69886	1		LOC_Os04g46860	33.3908	209.295	173.511	0.159539	1	0.829026	0.813245
osa-miR390	410.446	884.581	1039.82	0.39473	0.85071	1		LOC_Os04g46700	96.8275	128.843	126.866	0.751514	1	0.984655	0.957056
osa-miR156dj	2242.66	3604.1	3772.04	0.594548	0.955477	1		LOC_Os04g46580	7.16864	6.5273	6.58234	1	0.910536	0.918214	-0.984238
osa-miR156abcei	1766.45	2884.35	3313.63	0.533085	0.87045	1		LOC_Os04g46580	7.16864	6.5273	6.58234	1	0.910536	0.918214	-0.939519
OsmiR-9	0.260369	0.402998	0.230417	0.64608	1	0.571757		LOC_Os04g45665	0	0	0	0	0	0	0
OsmiR-14	0.989402	1.47766	1.3825	0.669574	1	0.935603		LOC_Os04g45665	0	0	0	0	0	0	0
OsmiR-17	4.89494	7.47786	6.45168	0.654591	1	0.862772		LOC_Os04g45665	0	0	0	0	0	0	0
OsmiR-38	0.312443	0.358221	0.460834	0.677994	0.77733	1		LOC_Os04g45665	0	0	0	0	0	0	0
OsmiR-42	1.14562	1.56722	2.24657	0.509944	0.697604	1		LOC_Os04g45665	0	0	0	0	0	0	0
OsmiR-45	0.572812	1.34333	0.80646	0.426413	1	0.600345		LOC_Os04g45665	0	0	0	0	0	0	0
OsmiR-59	0.364517	0.358221	0.691252	0.527328	0.51822	1		LOC_Os04g45665	0	0	0	0	0	0	0
OsmiR-94	0.729033	1.74633	1.55532	0.417467	1	0.890622		LOC_Os04g45665	0	0	0	0	0	0	0
OsmiR-102	0.0520738	0.313443	0.115209	0.166135	1	0.367558		LOC_Os04g45665	0	0	0	0	0	0	0
OsmiR-127	0.208295	0.313443	0.40323	0.516567	0.77733	1		LOC_Os04g45665	0	0	0	0	0	0	0
OsmiR-155	0.989402	1.65677	1.78573	0.554059	0.927782	1		LOC_Os04g45665	0	0	0	0	0	0	0
OsmiR-182	0.364517	0.940329	0.576043	0.387648	1	0.612597		LOC_Os04g45665	0	0	0	0	0	0	0
OsmiR-202	2.23917	3.31354	2.99542	0.675765	1	0.903995		LOC_Os04g45665	0	0	0	0	0	0	0
OsmiR-212	1.24977	2.01499	2.18896	0.570942	0.920523	1		LOC_Os04g45665	0	0	0	0	0	0	0
OsmiR-218	0.676959	0.940329	0.979273	0.691288	0.960232	1		LOC_Os04g45665	0	0	0	0	0	0	0
OsmiR-229	0.520738	0.492553	0.345626	1	0.945875	0.663723		LOC_Os04g45665	0	0	0	0	0	0	0
osa-miR390	410.446	884.581	1039.82	0.39473	0.85071	1		LOC_Os04g45170	70.0971	25.8216	19.9899	1	0.368369	0.285174	-0.99125
OsmiR-150	0	0.447776	0.748856	0	0.597947	1		LOC_Os04g44850	7.20336	251.176	308.245	0.0233689	0.814859	1	0.973309
OsmiR-57	0.468664	1.07466	1.26729	0.369815	0.847997	1		LOC_Os04g44640	0	0	0	0	0	0	0
OsmiR-98	0.260369	0.626886	0.979273	0.26588	0.640155	1		LOC_Os04g44354	4.47882	14.8736	24.7566	0.180914	0.600795	1	0.999995
osa-miR1867	5.05116	15.9856	20.2767	0.249111	0.788372	1		LOC_Os04g44354	4.47882	14.8736	24.7566	0.180914	0.600795	1	0.973161
osa-miR160e	9.63365	18.4931	12.7305	0.520931	1	0.688393		LOC_Os04g43910	14.5504	124.675	142.988	0.10176	0.871931	1	0.676514
OsmiR-83	5.41568	9.9854	10.0808	0.537229	0.990541	1		LOC_Os04g43800	2031.19	144.341	14.8259	1	0.0710626	0.00729914	-0.999219
OsmiR-64	26.6097	52.4345	39.6318	0.507484	1	0.755833		LOC_Os04g43730	0	0	0	0	0	0	0
OsmiR-10	0	0.268665	0.633647	0	0.423998	1		LOC_Os04g43490	7.07746	100.92	55.2224	0.0701291	1	0.547188	0.435971
OsmiR-111	0.572812	2.23888	5.58762	0.102515	0.400686	1		LOC_Os04g42430	334.696	322.664	446.617	0.749402	0.722463	1	0.91294
OsmiR-42	1.14562	1.56722	2.24657	0.509944	0.697604	1		LOC_Os04g42090	9482.94	4554.56	5219.38	1	0.48029	0.550396	-0.709096
OsmiR-94	0.729033	1.74633	1.55532	0.417467	1	0.890622		LOC_Os04g42090	9482.94	4554.56	5219.38	1	0.48029	0.550396	-0.998599
OsmiR-171	0.364517	1.02988	1.20969	0.301331	0.851362	1		LOC_Os04g40950	2224.94	13869.7	16430.4	0.135416	0.844147	1	0.999442
osa-miR164abf	1.82258	2.5971	2.7074	0.673185	0.959259	1		LOC_Os04g40780	0	0	0	0	0	0	0
OsmiR-23	1.87466	2.1941	2.41938	0.77485	0.906886	1		LOC_Os04g40740	399.998	336.138	256.11	1	0.84035	0.640279	-0.986539
OsmiR-150	0	0.447776	0.748856	0	0.597947	1		LOC_Os04g40590	0	0	0	0	0	0	0
osa-miR440	0.885255	1.07466	0.633647	0.823752	1	0.589625		LOC_Os04g40470	25.4465	7.07269	7.00222	1	0.277943	0.275174	0.0844642
OsmiR-105	1.45807	2.41799	2.01615	0.603008	1	0.833813		LOC_Os04g40250	5.29163	8.16113	6.78052	0.648395	1	0.830831	0.997415
OsmiR-73	0.520738	0.582108	1.20969	0.430472	0.481205	1		LOC_Os04g39610	5.18936	5.15241	5.15501	1	0.992879	0.99338	-0.515095
OsmiR-171	0.364517	1.02988	1.20969	0.301331	0.851362	1		LOC_Os04g39610	5.18936	5.15241	5.15501	1	0.992879	0.99338	-0.964733
osa-miR164c	0.0520738	0.17911	0.288021	0.180798	0.621864	1		LOC_Os04g38720	5.64064	5.67142	22.6575	0.248953	0.250311	1	0.843863
osa-miR164abf	1.82258	2.5971	2.7074	0.673185	0.959259	1		LOC_Os04g38720	5.64064	5.67142	22.6575	0.248953	0.250311	1	0.597033
OsmiR-59	0.364517	0.358221	0.691252	0.527328	0.51822	1		LOC_Os04g38700	188.454	240.659	178.012	0.783075	1	0.739686	-0.641394
OsmiR-33	2.29125	4.02998	5.3572	0.427695	0.752255	1		LOC_Os04g38690	0	0	0	0	0	0	0
osa-miR440	0.885255	1.07466	0.633647	0.823752	1	0.589625		LOC_Os04g38610	1315.24	421.932	391.572	1	0.320803	0.297719	0.10996
OsmiR-102	0.0520738	0.313443	0.115209	0.166135	1	0.367558		LOC_Os04g38450	4.33289	4.29493	11.8942	0.364288	0.361096	1	-0.290118
OsmiR-226	1.1977	2.1941	1.72813	0.545872	1	0.787625		LOC_Os04g38450	4.33289	4.29493	11.8942	0.364288	0.361096	1	0.0329898
OsmiR-57	0.468664	1.07466	1.26729	0.369815	0.847997	1		LOC_Os04g37950	213.648	126.645	177.975	1	0.592775	0.83303	-0.652178
OsmiR-83	5.41568	9.9854	10.0808	0.537229	0.990541	1		LOC_Os04g37820	16.3467	156.628	344.926	0.0473918	0.454091	1	0.831002
OsmiR-32	0.729033	0.805996	1.3249	0.550256	0.608346	1		LOC_Os04g37420	0	0	0	0	0	0	0
OsmiR-119	0.260369	0.582108	0.691252	0.376663	0.842108	1		LOC_Os04g37420	0	0	0	0	0	0	0
OsmiR-188	0.104148	0.134333	0.345626	0.301331	0.388665	1		LOC_Os04g37420	0	0	0	0	0	0	0
OsmiR-190	1.51014	2.05977	2.76501	0.546162	0.744942	1		LOC_Os04g37420	0	0	0	0	0	0	0
OsmiR-228	0.781107	0.671664	0.748856	1	0.859887	0.958711		LOC_Os04g37420	0	0	0	0	0	0	0
OsmiR-88	0.156221	0.268665	0.518439	0.301331	0.51822	1		LOC_Os04g36590	31.7784	23.1815	21.3197	1	0.729472	0.670888	-0.841112
OsmiR-7	0.729033	5.64197	4.32032	0.129216	1	0.765747		LOC_Os04g36058	280.243	435.713	355.811	0.643183	1	0.816617	0.961949
OsmiR-46	0	0.313443	0.230417	0	1	0.735117		LOC_Os04g35720	0	0	0	0	0	0	0
OsmiR-119	0.260369	0.582108	0.691252	0.376663	0.842108	1		LOC_Os04g35720	0	0	0	0	0	0	0
OsmiR-130	0.572812	1.11944	1.26729	0.451996	0.88333	1		LOC_Os04g35720	0	0	0	0	0	0	0
OsmiR-186	0.833181	0.805996	1.3249	0.628864	0.608346	1		LOC_Os04g35720	0	0	0	0	0	0	0
OsmiR-187	5.41568	7.52263	11.2328	0.482129	0.6697	1		LOC_Os04g35720	0	0	0	0	0	0	0
osa-miR1432	4.1659	47.106	66.6482	0.0625059	0.706786	1		LOC_Os04g35590	838.076	558.88	533.634	1	0.666861	0.636737	-0.972307
OsmiR-118	31.9212	61.5244	50.3462	0.518839	1	0.818312		LOC_Os04g34360	0	0	0	0	0	0	0
OsmiR-50	34.577	65.9574	82.0861	0.421228	0.803514	1		LOC_Os04g33880	17.2607	27.0966	40.1857	0.429523	0.674283	1	0.965089
OsmiR-161	37.4931	58.2108	62.9615	0.595493	0.924547	1		LOC_Os04g33880	17.2607	27.0966	40.1857	0.429523	0.674283	1	0.909365
OsmiR-74	0.0520738	1.07466	5.93324	0.00877662	0.181126	1		LOC_Os04g33640	624.822	20.3335	44.5393	1	0.0325429	0.0712831	-0.606517
osa-miR535	307.912	550.988	467.459	0.558837	1	0.848401		LOC_Os04g33560	0	0	0	0	0	0	0
OsmiR-14	0.989402	1.47766	1.3825	0.669574	1	0.935603		LOC_Os04g32610	0	0	0	0	0	0	0
OsmiR-45	0.572812	1.34333	0.80646	0.426413	1	0.600345		LOC_Os04g32610	0	0	0	0	0	0	0
OsmiR-59	0.364517	0.358221	0.691252	0.527328	0.51822	1		LOC_Os04g32610	0	0	0	0	0	0	0
OsmiR-94	0.729033	1.74633	1.55532	0.417467	1	0.890622		LOC_Os04g32610	0	0	0	0	0	0	0
OsmiR-155	0.989402	1.65677	1.78573	0.554059	0.927782	1		LOC_Os04g32610	0	0	0	0	0	0	0
OsmiR-218	0.676959	0.940329	0.979273	0.691288	0.960232	1		LOC_Os04g32610	0	0	0	0	0	0	0
OsmiR-36	2.86406	3.0001	3.16824	0.903992	0.94693	1		LOC_Os04g32540	7.53032	437.438	392.4	0.0172146	1	0.897042	0.777634
osa-miR393b	0.781107	1.11944	4.0323	0.193713	0.277618	1		LOC_Os04g32460	5106.36	2643.59	2152.97	1	0.517705	0.421625	-0.699008
osa-miR393a	0.833181	1.47766	4.0323	0.206627	0.366456	1		LOC_Os04g32460	5106.36	2643.59	2152.97	1	0.517705	0.421625	-0.764878
osa-miR6248	0.364517	1.47766	1.3249	0.246685	1	0.89662		LOC_Os04g32340	402.41	278.175	248.432	1	0.691272	0.617359	-0.952329
osa-miR531c	2.1871	13.6124	4.14751	0.16067	1	0.304687		LOC_Os04g31710	1033.16	23.4384	13.7164	1	0.022686	0.0132761	-0.626016
OsmiR-31	0.364517	0.626886	0.921669	0.395496	0.680164	1		LOC_Os04g31120	5.38421	5.80823	5.67726	0.926998	1	0.977451	0.649725
OsmiR-34	0.312443	0.626886	0.40323	0.498405	1	0.643227		LOC_Os04g31120	5.38421	5.80823	5.67726	0.926998	1	0.977451	0.897607
OsmiR-92	1.56221	2.10455	1.78573	0.742305	1	0.848512		LOC_Os04g30910	1553.05	884.36	701.693	1	0.569436	0.451817	-0.674939
OsmiR-160	0.729033	2.01499	4.66595	0.156245	0.43185	1		LOC_Os04g30490	163.076	260.493	81.0421	0.626027	1	0.31111	-0.622327
osa-miR390	410.446	884.581	1039.82	0.39473	0.85071	1		LOC_Os04g30330	0	0	0	0	0	0	0
osa-miR390	410.446	884.581	1039.82	0.39473	0.85071	1		LOC_Os04g30060	0	0	0	0	0	0	0
osa-miR390	410.446	884.581	1039.82	0.39473	0.85071	1		LOC_Os04g29990	0	0	0	0	0	0	0
osa-miR390	410.446	884.581	1039.82	0.39473	0.85071	1		LOC_Os04g29960	6.02162	6.52183	23.5245	0.255973	0.277236	1	0.708732
OsmiR-18	9.21706	15.7617	14.9771	0.584776	1	0.950222		LOC_Os04g29930	0	0	0	0	0	0	0
OsmiR-84	0.104148	0.582108	0.80646	0.129142	0.721807	1		LOC_Os04g29890	0	0	0	0	0	0	0
OsmiR-228	0.781107	0.671664	0.748856	1	0.859887	0.958711		LOC_Os04g29890	0	0	0	0	0	0	0
osa-miR5795	2.70784	4.16431	3.34105	0.650248	1	0.802305		LOC_Os04g28280	5.40542	8.87745	30.5378	0.177008	0.290704	1	0.0525979
OsmiR-26	38.7429	57.7631	90.0355	0.430307	0.641559	1		LOC_Os04g27840	0	0	0	0	0	0	0
OsmiR-166	1.1977	1.43288	1.95855	0.611524	0.731605	1		LOC_Os04g27300	0	0	0	0	0	0	0
OsmiR-46	0	0.313443	0.230417	0	1	0.735117		LOC_Os04g27010	0	0	0	0	0	0	0
OsmiR-119	0.260369	0.582108	0.691252	0.376663	0.842108	1		LOC_Os04g27010	0	0	0	0	0	0	0
OsmiR-130	0.572812	1.11944	1.26729	0.451996	0.88333	1		LOC_Os04g27010	0	0	0	0	0	0	0
OsmiR-187	5.41568	7.52263	11.2328	0.482129	0.6697	1		LOC_Os04g27010	0	0	0	0	0	0	0
OsmiR-57	0.468664	1.07466	1.26729	0.369815	0.847997	1		LOC_Os04g25680	0	0	0	0	0	0	0
OsmiR-227	1.77051	2.73143	2.7074	0.648198	1	0.991202		LOC_Os04g24550	729.727	351.737	359.987	1	0.482012	0.493318	-0.999996
osa-miR166j	3.43687	10.8362	15.6108	0.22016	0.694148	1		LOC_Os04g23200	0	0	0	0	0	0	0
osa-miR166l	660.14	1396.66	1931.88	0.341709	0.722954	1		LOC_Os04g23200	0	0	0	0	0	0	0
OsmiR-3	0.572812	1.16422	1.72813	0.331464	0.673686	1		LOC_Os04g20400	0	0	0	0	0	0	0
OsmiR-170	0.729033	1.11944	1.20969	0.602661	0.925393	1		LOC_Os04g20400	0	0	0	0	0	0	0
OsmiR-103	1.09355	1.29855	1.15209	0.842132	1	0.88721		LOC_Os04g20070	15.9367	11.5636	11.4277	1	0.725594	0.717066	-0.701819
OsmiR-50	34.577	65.9574	82.0861	0.421228	0.803514	1		LOC_Os04g19480	0	0	0	0	0	0	0
OsmiR-29	1.30185	2.28366	3.34105	0.389652	0.683515	1		LOC_Os04g17500	0	0	0	0	0	0	0
OsmiR-81	3.28065	5.64197	10.196	0.32176	0.553354	1		LOC_Os04g16070	0	0	0	0	0	0	0
OsmiR-129	15.4659	29.9114	39.8622	0.387985	0.750371	1		LOC_Os04g15760	0	0	0	0	0	0	0
OsmiR-171	0.364517	1.02988	1.20969	0.301331	0.851362	1		LOC_Os04g15760	0	0	0	0	0	0	0
OsmiR-199	0.260369	0.17911	0.518439	0.502218	0.34548	1		LOC_Os04g15760	0	0	0	0	0	0	0
OsmiR-230	1.35392	16.1647	21.3136	0.0635237	0.758422	1		LOC_Os04g14850	0	0	0	0	0	0	0
OsmiR-120	1.1977	2.05977	1.44011	0.581472	1	0.69916		LOC_Os04g14130	0	0	0	0	0	0	0
osa-miR396a	20.3609	31.0756	90.0931	0.225998	0.344928	1		LOC_Os04g13100	0	0	0	0	0	0	0
OsmiR-75	0.520738	1.7911	2.76501	0.188332	0.647775	1		LOC_Os04g12160	0	0	0	0	0	0	0
OsmiR-34	0.312443	0.626886	0.40323	0.498405	1	0.643227		LOC_Os04g11780	0	0	0	0	0	0	0
OsmiR-166	1.1977	1.43288	1.95855	0.611524	0.731605	1		LOC_Os04g11780	0	0	0	0	0	0	0
OsmiR-201	94.8264	0.447776	0.230417	1	0.00472206	0.00242988		LOC_Os04g11750	0	0	0	0	0	0	0
OsmiR-219	7.49863	15.3587	17.2237	0.435367	0.89172	1		LOC_Os04g09900	5.50363	116.31	161.083	0.0341664	0.722053	1	0.994841
OsmiR-174	0.833181	1.52244	1.84334	0.451996	0.825914	1		LOC_Os04g09590	0	0	0	0	0	0	0
OsmiR-133	11.9249	19.0752	15.8988	0.625151	1	0.833477		LOC_Os04g08480	0	0	0	0	0	0	0
OsmiR-9	0.260369	0.402998	0.230417	0.64608	1	0.571757		LOC_Os04g08415	6.41888	6.96034	6.36874	0.922208	1	0.915004	0.996251
OsmiR-122	5.51982	114.451	105.128	0.0482285	1	0.918536		LOC_Os04g08200	0	0	0	0	0	0	0
OsmiR-101	0.0520738	9.62718	12.3273	0.00422426	0.780963	1		LOC_Os04g08060	4.53447	11.2119	24.2274	0.187163	0.46278	1	0.879273
osa-miR166i	304.267	415.581	442.919	0.686958	0.938276	1		LOC_Os04g05700	0	0	0	0	0	0	0
OsmiR-13	3.1765	3.4031	4.14751	0.765882	0.820516	1		LOC_Os04g03884	95.1056	208.416	183.587	0.456327	1	0.88087	0.512889
OsmiR-72	0.468664	1.29855	1.44011	0.325437	0.901703	1		LOC_Os04g03840	0	0	0	0	0	0	0
OsmiR-223	2.3954	3.62698	3.80188	0.630055	0.953996	1		LOC_Os04g03796	22.7121	35.987	27.7622	0.631121	1	0.771451	0.714325
OsmiR-209	0.729033	0.895552	1.67052	0.43641	0.53609	1		LOC_Os04g03720	0	0	0	0	0	0	0
OsmiR-49	0.0520738	6.13453	3.22584	0.00848864	1	0.52585		LOC_Os04g02970	0	0	0	0	0	0	0
OsmiR-9	0.260369	0.402998	0.230417	0.64608	1	0.571757		LOC_Os04g02620	5.64986	7.98178	22.6238	0.249731	0.352805	1	-0.530893
OsmiR-231	2.60369	5.77631	7.89179	0.329924	0.731939	1		LOC_Os04g02620	5.64986	7.98178	22.6238	0.249731	0.352805	1	0.872039
OsmiR-19	0.676959	1.65677	1.3825	0.408602	1	0.834457		LOC_Os03g64110	2025.1	1643.53	1434.26	1	0.811578	0.708242	-0.807127
OsmiR-201	94.8264	0.447776	0.230417	1	0.00472206	0.00242988		LOC_Os03g63860	497.666	757.388	924.068	0.53856	0.819624	1	-0.922501
OsmiR-53	0.312443	0.492553	0.40323	0.634333	1	0.818653		LOC_Os03g63770	1597.37	3734.09	3396.05	0.427779	1	0.90947	0.93189
OsmiR-83	5.41568	9.9854	10.0808	0.537229	0.990541	1		LOC_Os03g63370	5.18382	197.193	116.609	0.026288	1	0.591344	0.900878
OsmiR-163	0.468664	1.25377	1.09448	0.373803	1	0.872951		LOC_Os03g63290	682.36	223.5	223.734	1	0.327539	0.327882	-0.981497
OsmiR-151	0.156221	0.805996	0.80646	0.193713	0.999425	1		LOC_Os03g63280	142.294	490.711	469.24	0.289976	1	0.956245	0.998453
OsmiR-219	7.49863	15.3587	17.2237	0.435367	0.89172	1		LOC_Os03g62330	7.2843	15.9464	60.0426	0.121319	0.265585	1	0.757156
OsmiR-73	0.520738	0.582108	1.20969	0.430472	0.481205	1		LOC_Os03g62080	0	0	0	0	0	0	0
OsmiR-112	0.520738	0.940329	0.80646	0.553783	1	0.857636		LOC_Os03g62080	0	0	0	0	0	0	0
OsmiR-211	0.676959	0.761219	0.921669	0.734493	0.825914	1		LOC_Os03g62080	0	0	0	0	0	0	0
OsmiR-176	0.833181	1.61199	1.72813	0.482129	0.932797	1		LOC_Os03g62070	0	0	0	0	0	0	0
OsmiR-219	7.49863	15.3587	17.2237	0.435367	0.89172	1		LOC_Os03g60890	12.6905	8.94661	8.65936	1	0.704984	0.682349	-0.993074
osa-miR1878	10.1544	18.9409	16.0716	0.536109	1	0.848512		LOC_Os03g60820	118.805	186.647	255.431	0.465115	0.730713	1	0.657333
OsmiR-149	1.56221	3.22399	3.22584	0.484281	0.999425	1		LOC_Os03g60750	91.9584	70.8744	56.9531	1	0.770722	0.619336	-0.919086
OsmiR-162	0	0.223888	1.55532	0	0.14395	1		LOC_Os03g60720	1195.15	10197.1	4697.06	0.117205	1	0.460629	0.00607782
OsmiR-97	0.989402	1.20899	0.864064	0.818368	1	0.714697		LOC_Os03g60670	0	0	0	0	0	0	0
OsmiR-101	0.0520738	9.62718	12.3273	0.00422426	0.780963	1		LOC_Os03g60650	190.215	117.635	131.393	1	0.618433	0.690762	-0.924812
osa-miR1432	4.1659	47.106	66.6482	0.0625059	0.706786	1		LOC_Os03g59790	0	0	0	0	0	0	0
osa-miR1432	4.1659	47.106	66.6482	0.0625059	0.706786	1		LOC_Os03g59770	6.74947	6.38486	6.34709	1	0.945978	0.940383	-0.97466
OsmiR-120	1.1977	2.05977	1.44011	0.581472	1	0.69916		LOC_Os03g59620	118.758	46.5997	28.6893	1	0.392393	0.241579	-0.573505
ptc-miR6478	387.481	96.9435	64.4592	1	0.250189	0.166354		LOC_Os03g59190	0	0	0	0	0	0	0
OsmiR-194	2.1871	3.17921	3.05303	0.687939	1	0.960311		LOC_Os03g58920	1344.58	112.893	62.4138	1	0.0839614	0.0464189	-0.988493
OsmiR-210	0.104148	0.17911	0.288021	0.361597	0.621864	1		LOC_Os03g58920	1344.58	112.893	62.4138	1	0.0839614	0.0464189	-0.828133
OsmiR-36	2.86406	3.0001	3.16824	0.903992	0.94693	1		LOC_Os03g58290	0	0	0	0	0	0	0
OsmiR-19	0.676959	1.65677	1.3825	0.408602	1	0.834457		LOC_Os03g58050	409.144	439.999	623.211	0.65651	0.70602	1	0.373316
OsmiR-106	3.85346	4.16431	4.83876	0.796374	0.860616	1		LOC_Os03g57940	759.587	275.158	304.695	1	0.362247	0.401132	-0.705319
OsmiR-183	2.96821	4.92553	4.66595	0.602616	1	0.947298		LOC_Os03g57940	759.587	275.158	304.695	1	0.362247	0.401132	-0.99769
OsmiR-224	1.40599	2.37321	2.24657	0.592443	1	0.946636		LOC_Os03g57940	759.587	275.158	304.695	1	0.362247	0.401132	-0.997801
OsmiR-55	1.14562	2.73143	2.41938	0.419422	1	0.885755		LOC_Os03g57569	5.76913	5.46478	5.40856	1	0.947244	0.9375	-0.945323
osa-miR319b	2737	4444.62	4538.07	0.60312	0.979409	1		LOC_Os03g57190	9.33864	81.6626	72.4344	0.114356	1	0.886996	0.98665
osa-miR166e	9.78988	30.4935	31.3367	0.312409	0.973092	1		LOC_Os03g57120	293.482	785.133	887.581	0.330653	0.884576	1	0.99189
osa-miR162b	34.9936	51.6733	46.1986	0.677208	1	0.894052		LOC_Os03g57100	1242.27	2246.23	2210.33	0.553044	1	0.984018	0.956432
OsmiR-193	0.312443	0.492553	0.460834	0.634333	1	0.935603		LOC_Os03g56930	0	0	0	0	0	0	0
osa-miR162b	34.9936	51.6733	46.1986	0.677208	1	0.894052		LOC_Os03g56370	0	0	0	0	0	0	0
OsmiR-191	1.04148	2.37321	1.61292	0.438847	1	0.679636		LOC_Os03g56310	167.046	36.9668	62.3647	1	0.221297	0.373339	-0.913068
OsmiR-98	0.260369	0.626886	0.979273	0.26588	0.640155	1		LOC_Os03g56110	0	0	0	0	0	0	0
OsmiR-91	4.06176	6.71664	10.8296	0.37506	0.62021	1		LOC_Os03g55740	0	0	0	0	0	0	0
OsmiR-123	4.32213	6.71664	8.75585	0.493627	0.767102	1		LOC_Os03g55740	0	0	0	0	0	0	0
OsmiR-230	1.35392	16.1647	21.3136	0.0635237	0.758422	1		LOC_Os03g55480	0	0	0	0	0	0	0
OsmiR-135	0.364517	0.805996	0.748856	0.452256	1	0.929106		LOC_Os03g54900	438.313	364.78	262.156	1	0.832235	0.598103	-0.739864
OsmiR-201	94.8264	0.447776	0.230417	1	0.00472206	0.00242988		LOC_Os03g54760	433.576	365.504	288.004	1	0.842997	0.664251	0.847798
OsmiR-55	1.14562	2.73143	2.41938	0.419422	1	0.885755		LOC_Os03g54150	0	0	0	0	0	0	0
OsmiR-159	0.41659	1.43288	0.518439	0.290736	1	0.361815		LOC_Os03g53480	0	0	0	0	0	0	0
OsmiR-42	1.14562	1.56722	2.24657	0.509944	0.697604	1		LOC_Os03g53310	1689.76	2133.08	1977.33	0.792167	1	0.926984	0.53056
OsmiR-155	0.989402	1.65677	1.78573	0.554059	0.927782	1		LOC_Os03g53310	1689.76	2133.08	1977.33	0.792167	1	0.926984	0.875167
OsmiR-13	3.1765	3.4031	4.14751	0.765882	0.820516	1		LOC_Os03g53280	59.9036	145.803	173.194	0.345876	0.84185	1	0.831796
osa-miR395m	0	0.0895552	2.07375	0	0.043185	1		LOC_Os03g53230	569.848	808.096	1646.05	0.34619	0.490929	1	0.984878
osa-miR393b	0.781107	1.11944	4.0323	0.193713	0.277618	1		LOC_Os03g52320	28.7669	325.011	263.573	0.0885107	1	0.810967	0.408325
osa-miR393a	0.833181	1.47766	4.0323	0.206627	0.366456	1		LOC_Os03g52320	28.7669	325.011	263.573	0.0885107	1	0.810967	0.494676
osa-miR1862abc	67.3835	113.466	93.8374	0.593863	1	0.827006		LOC_Os03g52280	1133.12	469.611	474.755	1	0.414438	0.418979	-0.908315
osa-miR1862e	17.5489	29.9114	27.7077	0.586695	1	0.926324		LOC_Os03g52280	1133.12	469.611	474.755	1	0.414438	0.418979	-0.987044
osa-miR1862d-1	5.93641	4.88076	6.39408	0.928424	0.763325	1		LOC_Os03g52280	1133.12	469.611	474.755	1	0.414438	0.418979	0.228994
osa-miR6248	0.364517	1.47766	1.3249	0.246685	1	0.89662		LOC_Os03g52180	0	0	0	0	0	0	0
OsmiR-25	0.260369	0.17911	0.115209	1	0.687909	0.442482		LOC_Os03g52070	5.77022	7.95246	23.1116	0.249667	0.344089	1	-0.888493
OsmiR-9	0.260369	0.402998	0.230417	0.64608	1	0.571757		LOC_Os03g52010	0	0	0	0	0	0	0
OsmiR-51	1.61429	2.5971	2.18896	0.621573	1	0.842849		LOC_Os03g52010	0	0	0	0	0	0	0
OsmiR-124	0.104148	6.0002	8.87106	0.0117402	0.676378	1		LOC_Os03g51520	533.63	96.9293	75.4966	1	0.181642	0.141478	-0.959525
osa-miR390	410.446	884.581	1039.82	0.39473	0.85071	1		LOC_Os03g51040	0	0	0	0	0	0	0
osa-miR171i	36.9724	93.3165	133.527	0.276891	0.69886	1		LOC_Os03g50970	6.68082	6.37451	7.85468	0.850554	0.811556	1	0.684357
OsmiR-118	31.9212	61.5244	50.3462	0.518839	1	0.818312		LOC_Os03g50470	0	0	0	0	0	0	0
OsmiR-83	5.41568	9.9854	10.0808	0.537229	0.990541	1		LOC_Os03g50390	363.437	232.279	206.614	1	0.639118	0.568499	-0.990864
OsmiR-95	34.6812	59.1512	51.6135	0.586314	1	0.872568		LOC_Os03g50390	363.437	232.279	206.614	1	0.639118	0.568499	-0.896662
OsmiR-135	0.364517	0.805996	0.748856	0.452256	1	0.929106		LOC_Os03g50390	363.437	232.279	206.614	1	0.639118	0.568499	-0.963119
OsmiR-138	3.95761	6.17931	4.55074	0.640462	1	0.736448		LOC_Os03g50390	363.437	232.279	206.614	1	0.639118	0.568499	-0.590105
OsmiR-156	96.3365	174.319	191.131	0.504034	0.91204	1		LOC_Os03g50390	363.437	232.279	206.614	1	0.639118	0.568499	-0.999905
OsmiR-169	0.312443	0.492553	0.80646	0.387425	0.61076	1		LOC_Os03g50390	363.437	232.279	206.614	1	0.639118	0.568499	-0.865047
OsmiR-189	4.27005	5.46286	6.85491	0.622919	0.796927	1		LOC_Os03g50330	171.071	130.026	115.429	1	0.76007	0.674744	-0.951626
OsmiR-48	1.45807	2.5971	2.13136	0.561421	1	0.820669		LOC_Os03g50120	223.763	163.458	105.951	1	0.730496	0.473498	-0.598903
OsmiR-193	0.312443	0.492553	0.460834	0.634333	1	0.935603		LOC_Os03g50070	27.7866	163.067	170.535	0.162938	0.956205	1	0.97757
OsmiR-116	0.41659	0.0895552	0.288021	1	0.214972	0.691378		LOC_Os03g49600	1496.39	12651.3	15008	0.0997061	0.842969	1	-0.689227
OsmiR-19	0.676959	1.65677	1.3825	0.408602	1	0.834457		LOC_Os03g49510	474.518	252.618	261.824	1	0.532366	0.551767	-0.971796
OsmiR-119	0.260369	0.582108	0.691252	0.376663	0.842108	1		LOC_Os03g49490	1060.64	688.496	791.004	1	0.649133	0.74578	-0.869807
OsmiR-44	0.260369	0.537331	0.518439	0.48456	1	0.964841		LOC_Os03g49250	622.26	54.0802	29.5701	1	0.0869094	0.0475205	-0.995237
OsmiR-62	3.69724	5.55242	4.66595	0.665879	1	0.840345		LOC_Os03g49126	34.8495	6.50873	5.85986	1	0.186767	0.168148	-0.869003
OsmiR-95	34.6812	59.1512	51.6135	0.586314	1	0.872568		LOC_Os03g49126	34.8495	6.50873	5.85986	1	0.186767	0.168148	-0.947629
OsmiR-138	3.95761	6.17931	4.55074	0.640462	1	0.736448		LOC_Os03g49126	34.8495	6.50873	5.85986	1	0.186767	0.168148	-0.692353
osa-miR169ijkmq	6.24886	9.9854	56.7402	0.110131	0.175984	1		LOC_Os03g48970	14.6008	38.6903	83.9991	0.173821	0.460604	1	0.960385
osa-miR396b	37.3369	43.2551	37.1548	0.863179	1	0.858968		LOC_Os03g48930	2702.82	2766.69	2841.36	0.951244	0.97372	1	-0.0711906
OsmiR-207	23.3811	38.3744	39.1133	0.597779	0.981108	1		LOC_Os03g48380	1436.09	227.615	266.118	1	0.158497	0.185308	-0.997575
osa-miR168a	1318.14	3605.13	5892	0.223718	0.611869	1		LOC_Os03g48180	94.877	589.693	683.884	0.138732	0.862271	1	0.930808
OsmiR-124	0.104148	6.0002	8.87106	0.0117402	0.676378	1		LOC_Os03g48080	3537.15	8427.01	9163.87	0.385989	0.91959	1	0.97882
OsmiR-62	3.69724	5.55242	4.66595	0.665879	1	0.840345		LOC_Os03g48010	15.093	6.95995	5.78808	1	0.461136	0.383494	-0.817415
OsmiR-169	0.312443	0.492553	0.80646	0.387425	0.61076	1		LOC_Os03g48010	15.093	6.95995	5.78808	1	0.461136	0.383494	-0.845747
OsmiR-143	0.41659	0.761219	1.72813	0.241064	0.440487	1		LOC_Os03g47560	0	0	0	0	0	0	0
osa-miR164abf	1.82258	2.5971	2.7074	0.673185	0.959259	1		LOC_Os03g47310	0	0	0	0	0	0	0
osa-miR396b	37.3369	43.2551	37.1548	0.863179	1	0.858968		LOC_Os03g47140	9.45989	72.838	48.5633	0.129876	1	0.66673	0.77498
osa-miR396a	20.3609	31.0756	90.0931	0.225998	0.344928	1		LOC_Os03g47140	9.45989	72.838	48.5633	0.129876	1	0.66673	0.273884
osa-miR1867	5.05116	15.9856	20.2767	0.249111	0.788372	1		LOC_Os03g46310	374.785	594.873	750.13	0.499627	0.793027	1	0.989158
OsmiR-164	0.156221	0.761219	0.864064	0.180798	0.880975	1		LOC_Os03g44900	503.454	902.608	960.781	0.524005	0.939453	1	0.999842
OsmiR-164	0.156221	0.761219	0.864064	0.180798	0.880975	1		LOC_Os03g44880	0	0	0	0	0	0	0
osa-miR166i	304.267	415.581	442.919	0.686958	0.938276	1		LOC_Os03g44835	0	0	0	0	0	0	0
osa-miR166j	3.43687	10.8362	15.6108	0.22016	0.694148	1		LOC_Os03g44835	0	0	0	0	0	0	0
OsmiR-116	0.41659	0.0895552	0.288021	1	0.214972	0.691378		LOC_Os03g44835	0	0	0	0	0	0	0
OsmiR-13	3.1765	3.4031	4.14751	0.765882	0.820516	1		LOC_Os03g44440	0	0	0	0	0	0	0
OsmiR-17	4.89494	7.47786	6.45168	0.654591	1	0.862772		LOC_Os03g44190	17.1726	14.3194	12.1298	1	0.833847	0.706345	-0.657493
OsmiR-35	0.729033	0.492553	1.3825	0.527328	0.356276	1		LOC_Os03g44190	17.1726	14.3194	12.1298	1	0.833847	0.706345	-0.653313
OsmiR-170	0.729033	1.11944	1.20969	0.602661	0.925393	1		LOC_Os03g44190	17.1726	14.3194	12.1298	1	0.833847	0.706345	-0.963721
OsmiR-202	2.23917	3.31354	2.99542	0.675765	1	0.903995		LOC_Os03g44190	17.1726	14.3194	12.1298	1	0.833847	0.706345	-0.738388
OsmiR-212	1.24977	2.01499	2.18896	0.570942	0.920523	1		LOC_Os03g44190	17.1726	14.3194	12.1298	1	0.833847	0.706345	-0.963028
osa-miR166i	304.267	415.581	442.919	0.686958	0.938276	1		LOC_Os03g43930	82.4478	61.3713	47.3914	1	0.744365	0.574805	-0.97589
osa-miR166j	3.43687	10.8362	15.6108	0.22016	0.694148	1		LOC_Os03g43930	82.4478	61.3713	47.3914	1	0.744365	0.574805	-0.999972
osa-miR166l	660.14	1396.66	1931.88	0.341709	0.722954	1		LOC_Os03g43930	82.4478	61.3713	47.3914	1	0.744365	0.574805	-0.999682
OsmiR-125	0.208295	0.402998	0.921669	0.225998	0.437248	1		LOC_Os03g43860	1038.59	523.015	1094.09	0.949276	0.478039	1	0.337868
OsmiR-100	2.65576	8.41818	7.20054	0.315479	1	0.855355		LOC_Os03g43440	12.0261	11.9429	10.3086	1	0.993089	0.857187	-0.35666
OsmiR-125	0.208295	0.402998	0.921669	0.225998	0.437248	1		LOC_Os03g43235	0	0	0	0	0	0	0
OsmiR-88	0.156221	0.268665	0.518439	0.301331	0.51822	1		LOC_Os03g43160	0	0	0	0	0	0	0
OsmiR-129	15.4659	29.9114	39.8622	0.387985	0.750371	1		LOC_Os03g41280	5.62159	13.0761	15.9658	0.352102	0.819003	1	0.989722
OsmiR-103	1.09355	1.29855	1.15209	0.842132	1	0.88721		LOC_Os03g40725	0	0	0	0	0	0	0
OsmiR-125	0.208295	0.402998	0.921669	0.225998	0.437248	1		LOC_Os03g40725	0	0	0	0	0	0	0
OsmiR-88	0.156221	0.268665	0.518439	0.301331	0.51822	1		LOC_Os03g40180	2052.85	5018.95	6682.33	0.307206	0.751078	1	0.929938
OsmiR-78	1.82258	3.0001	2.53459	0.607508	1	0.844836		LOC_Os03g39870	0	0	0	0	0	0	0
OsmiR-14	0.989402	1.47766	1.3825	0.669574	1	0.935603		LOC_Os03g39610	5.08235	5.05387	7.53432	0.67456	0.67078	1	0.322843
OsmiR-17	4.89494	7.47786	6.45168	0.654591	1	0.862772		LOC_Os03g39610	5.08235	5.05387	7.53432	0.67456	0.67078	1	0.107836
OsmiR-35	0.729033	0.492553	1.3825	0.527328	0.356276	1		LOC_Os03g39610	5.08235	5.05387	7.53432	0.67456	0.67078	1	0.96906
OsmiR-170	0.729033	1.11944	1.20969	0.602661	0.925393	1		LOC_Os03g39610	5.08235	5.05387	7.53432	0.67456	0.67078	1	0.637437
OsmiR-202	2.23917	3.31354	2.99542	0.675765	1	0.903995		LOC_Os03g39610	5.08235	5.05387	7.53432	0.67456	0.67078	1	0.219436
osa-miR1320-5p	0.208295	2.55232	3.28344	0.063438	0.77733	1		LOC_Os03g39407	132.258	149.166	108.19	0.886655	1	0.725302	-0.324155
OsmiR-204	0.104148	0.0447776	0.288021	0.361597	0.155466	1		LOC_Os03g39390	0	0	0	0	0	0	0
OsmiR-102	0.0520738	0.313443	0.115209	0.166135	1	0.367558		LOC_Os03g38689	0	0	0	0	0	0	0
OsmiR-118	31.9212	61.5244	50.3462	0.518839	1	0.818312		LOC_Os03g38240	0	0	0	0	0	0	0
osa-miR159b	1695.89	4362.05	5616.65	0.301939	0.776629	1		LOC_Os03g38210	0	0	0	0	0	0	0
osa-miR159f	645.611	1603.62	2093.86	0.308336	0.765868	1		LOC_Os03g38210	0	0	0	0	0	0	0
osa-miR1865	0.468664	0.850774	0.921669	0.508495	0.92308	1		LOC_Os03g37610	0	0	0	0	0	0	0
osa-miR393b	0.781107	1.11944	4.0323	0.193713	0.277618	1		LOC_Os03g36080	283.195	126.113	144.495	1	0.445321	0.510232	-0.489181
osa-miR393a	0.833181	1.47766	4.0323	0.206627	0.366456	1		LOC_Os03g36080	283.195	126.113	144.495	1	0.445321	0.510232	-0.571222
OsmiR-97	0.989402	1.20899	0.864064	0.818368	1	0.714697		LOC_Os03g34070	0	0	0	0	0	0	0
OsmiR-148	0	1.88066	1.90094	0	0.98933	1		LOC_Os03g33580	591.168	284.418	381.983	1	0.481113	0.646151	-0.94739
OsmiR-171	0.364517	1.02988	1.20969	0.301331	0.851362	1		LOC_Os03g32620	8.30887	20.1316	15.5659	0.412728	1	0.77321	0.827454
OsmiR-199	0.260369	0.17911	0.518439	0.502218	0.34548	1		LOC_Os03g32620	8.30887	20.1316	15.5659	0.412728	1	0.77321	-0.100521
OsmiR-107	0.260369	0.17911	0.172813	1	0.687909	0.663723		LOC_Os03g32270	1121.15	448.228	376.934	1	0.399793	0.336203	0.999749
OsmiR-46	0	0.313443	0.230417	0	1	0.735117		LOC_Os03g31760	0	0	0	0	0	0	0
OsmiR-84	0.104148	0.582108	0.80646	0.129142	0.721807	1		LOC_Os03g31760	0	0	0	0	0	0	0
OsmiR-130	0.572812	1.11944	1.26729	0.451996	0.88333	1		LOC_Os03g31760	0	0	0	0	0	0	0
OsmiR-187	5.41568	7.52263	11.2328	0.482129	0.6697	1		LOC_Os03g31760	0	0	0	0	0	0	0
OsmiR-63	1.45807	3.13443	4.60834	0.316397	0.680164	1		LOC_Os03g31090	26780.4	30991.1	30281.2	0.864132	1	0.977094	0.799327
OsmiR-118	31.9212	61.5244	50.3462	0.518839	1	0.818312		LOC_Os03g31044	22.3732	21.0152	19.172	1	0.939303	0.856916	-0.545261
osa-miR169ijkmq	6.24886	9.9854	56.7402	0.110131	0.175984	1		LOC_Os03g29760	223.252	212.819	127.429	1	0.953269	0.570787	-0.999458
OsmiR-219	7.49863	15.3587	17.2237	0.435367	0.89172	1		LOC_Os03g29540	213.481	300.496	399.298	0.53464	0.75256	1	0.929205
osa-miR171i	36.9724	93.3165	133.527	0.276891	0.69886	1		LOC_Os03g29520	0	0	0	0	0	0	0
OsmiR-36	2.86406	3.0001	3.16824	0.903992	0.94693	1		LOC_Os03g29410	8.04498	156.176	225.201	0.0357235	0.693495	1	0.964263
OsmiR-23	1.87466	2.1941	2.41938	0.77485	0.906886	1		LOC_Os03g27830	85.4723	55.8019	54.841	1	0.652865	0.641624	-0.922406
OsmiR-106	3.85346	4.16431	4.83876	0.796374	0.860616	1		LOC_Os03g27830	85.4723	55.8019	54.841	1	0.652865	0.641624	-0.761014
OsmiR-134	1.51014	2.77621	4.14751	0.364108	0.669368	1		LOC_Os03g27830	85.4723	55.8019	54.841	1	0.652865	0.641624	-0.868296
OsmiR-183	2.96821	4.92553	4.66595	0.602616	1	0.947298		LOC_Os03g27830	85.4723	55.8019	54.841	1	0.652865	0.641624	-0.988773
OsmiR-224	1.40599	2.37321	2.24657	0.592443	1	0.946636		LOC_Os03g27830	85.4723	55.8019	54.841	1	0.652865	0.641624	-0.989018
OsmiR-149	1.56221	3.22399	3.22584	0.484281	0.999425	1		LOC_Os03g27590	16.9486	35.3716	108.873	0.155673	0.324889	1	0.655707
OsmiR-223	2.3954	3.62698	3.80188	0.630055	0.953996	1		LOC_Os03g27590	16.9486	35.3716	108.873	0.155673	0.324889	1	0.736907
OsmiR-231	2.60369	5.77631	7.89179	0.329924	0.731939	1		LOC_Os03g27590	16.9486	35.3716	108.873	0.155673	0.324889	1	0.901335
OsmiR-115	19.5798	35.5534	33.8713	0.550714	1	0.952689		LOC_Os03g27420	0	0	0	0	0	0	0
OsmiR-147	0.41659	1.47766	1.20969	0.281926	1	0.818653		LOC_Os03g26000	341.672	284.342	287.21	1	0.832207	0.840603	-0.979894
OsmiR-56	0.260369	0.447776	0.115209	0.581472	1	0.257291		LOC_Os03g25945	0	0	0	0	0	0	0
OsmiR-28	1.77051	2.14932	5.06918	0.34927	0.423998	1		LOC_Os03g24810	0	0	0	0	0	0	0
osa-miR1861g	0.156221	0.492553	1.90094	0.0821811	0.25911	1		LOC_Os03g24380	1370.58	1328.05	1434.79	0.955248	0.925603	1	0.83117
OsmiR-186	0.833181	0.805996	1.3249	0.628864	0.608346	1		LOC_Os03g24140	0	0	0	0	0	0	0
OsmiR-139	0.104148	0.537331	0.172813	0.193824	1	0.321614		LOC_Os03g23935	0	0	0	0	0	0	0
OsmiR-38	0.312443	0.358221	0.460834	0.677994	0.77733	1		LOC_Os03g22670	48.7953	24.7209	16.7168	1	0.506625	0.342591	-0.877975
OsmiR-67	0.468664	0.671664	0.921669	0.508495	0.728747	1		LOC_Os03g22670	48.7953	24.7209	16.7168	1	0.506625	0.342591	-0.942291
OsmiR-103	1.09355	1.29855	1.15209	0.842132	1	0.88721		LOC_Os03g22670	48.7953	24.7209	16.7168	1	0.506625	0.342591	-0.533216
OsmiR-125	0.208295	0.402998	0.921669	0.225998	0.437248	1		LOC_Os03g22360	0	0	0	0	0	0	0
osa-miR6248	0.364517	1.47766	1.3249	0.246685	1	0.89662		LOC_Os03g22050	89.6687	62.0867	40.0769	1	0.692401	0.446945	-0.833306
OsmiR-64	26.6097	52.4345	39.6318	0.507484	1	0.755833		LOC_Os03g22010	0	0	0	0	0	0	0
OsmiR-150	0	0.447776	0.748856	0	0.597947	1		LOC_Os03g21700	3.85078	3.80552	3.79737	1	0.988247	0.986129	-0.964092
osa-miR159b	1695.89	4362.05	5616.65	0.301939	0.776629	1		LOC_Os03g21380	19.5345	761.584	927.953	0.0210512	0.820714	1	0.989389
OsmiR-58	1.92673	2.77621	2.82261	0.682606	0.983561	1		LOC_Os03g21170	0	0	0	0	0	0	0
OsmiR-206	1.24977	2.50754	0.40323	0.498404	1	0.160807		LOC_Os03g20700	0	0	0	0	0	0	0
OsmiR-231	2.60369	5.77631	7.89179	0.329924	0.731939	1		LOC_Os03g19500	1217.2	1144.11	1006.56	1	0.939954	0.826953	-0.958306
OsmiR-139	0.104148	0.537331	0.172813	0.193824	1	0.321614		LOC_Os03g19480	670.139	189.253	157.068	1	0.282408	0.234381	-0.577429
OsmiR-213	0.312443	0.358221	0.460834	0.677994	0.77733	1		LOC_Os03g19380	159.277	73.6017	267.947	0.594434	0.274687	1	0.723898
OsmiR-219	7.49863	15.3587	17.2237	0.435367	0.89172	1		LOC_Os03g19380	159.277	73.6017	267.947	0.594434	0.274687	1	0.24728
osa-miR171h	4.68664	8.28385	8.81346	0.53176	0.939909	1		LOC_Os03g19070	14.0831	572.888	472.538	0.0245826	1	0.824834	0.958974
OsmiR-125	0.208295	0.402998	0.921669	0.225998	0.437248	1		LOC_Os03g18550	272.211	108.021	69.2149	1	0.396828	0.25427	-0.825914
OsmiR-209	0.729033	0.895552	1.67052	0.43641	0.53609	1		LOC_Os03g18550	272.211	108.021	69.2149	1	0.396828	0.25427	-0.765052
OsmiR-150	0	0.447776	0.748856	0	0.597947	1		LOC_Os03g18020	0	0	0	0	0	0	0
osa-miR1428e	1.09355	94.0329	128.342	0.00852057	0.732672	1		LOC_Os03g17980	3749.03	1330.64	1259.5	1	0.354929	0.335954	-0.971692
OsmiR-101	0.0520738	9.62718	12.3273	0.00422426	0.780963	1		LOC_Os03g17030	0	0	0	0	0	0	0
osa-miR166l	660.14	1396.66	1931.88	0.341709	0.722954	1		LOC_Os03g16320	0	0	0	0	0	0	0
OsmiR-27	0.729033	0.761219	1.09448	0.666099	0.695506	1		LOC_Os03g14910	8.7519	9.0984	20.661	0.423594	0.440365	1	0.998539
OsmiR-102	0.0520738	0.313443	0.115209	0.166135	1	0.367558		LOC_Os03g14910	8.7519	9.0984	20.661	0.423594	0.440365	1	-0.261378
OsmiR-168	2.44747	4.74642	4.66595	0.515645	1	0.983045		LOC_Os03g14910	8.7519	9.0984	20.661	0.423594	0.440365	1	0.495419
OsmiR-193	0.312443	0.492553	0.460834	0.634333	1	0.935603		LOC_Os03g14910	8.7519	9.0984	20.661	0.423594	0.440365	1	0.374127
osa-miR535	307.912	550.988	467.459	0.558837	1	0.848401		LOC_Os03g14880	6.86673	27.4059	129.16	0.0531646	0.212186	1	0.329807
OsmiR-167	0	0.223888	0.0576043	0	1	0.257291		LOC_Os03g14654	6.93232	6.78693	6.91058	1	0.979027	0.996863	-0.993816
OsmiR-14	0.989402	1.47766	1.3825	0.669574	1	0.935603		LOC_Os03g14050	17085.2	6965.45	3372.6	1	0.40769	0.197399	-0.904632
OsmiR-155	0.989402	1.65677	1.78573	0.554059	0.927782	1		LOC_Os03g14050	17085.2	6965.45	3372.6	1	0.40769	0.197399	-0.994599
OsmiR-31	0.364517	0.626886	0.921669	0.395496	0.680164	1		LOC_Os03g14040	7.57283	185.199	173.683	0.0408902	1	0.937819	0.816695
OsmiR-174	0.833181	1.52244	1.84334	0.451996	0.825914	1		LOC_Os03g14040	7.57283	185.199	173.683	0.0408902	1	0.937819	0.930852
OsmiR-149	1.56221	3.22399	3.22584	0.484281	0.999425	1		LOC_Os03g13790	859.097	327.054	268.384	1	0.380695	0.312403	-0.996016
OsmiR-17	4.89494	7.47786	6.45168	0.654591	1	0.862772		LOC_Os03g13010	13.0048	390.031	695.28	0.0187045	0.56097	1	0.645981
OsmiR-96	10.6231	19.0305	20.5647	0.516567	0.925393	1		LOC_Os03g12610	115.323	81.6957	52.8566	1	0.708408	0.458336	-0.94423
OsmiR-207	23.3811	38.3744	39.1133	0.597779	0.981108	1		LOC_Os03g12610	115.323	81.6957	52.8566	1	0.708408	0.458336	-0.905711
OsmiR-164	0.156221	0.761219	0.864064	0.180798	0.880975	1		LOC_Os03g12550	1710.77	461.096	422.891	1	0.269525	0.247194	-0.994088
OsmiR-163	0.468664	1.25377	1.09448	0.373803	1	0.872951		LOC_Os03g12050	25.3551	17.6424	18.916	1	0.695815	0.746045	-0.99926
OsmiR-118	31.9212	61.5244	50.3462	0.518839	1	0.818312		LOC_Os03g12010	342.351	131.932	124.576	1	0.385372	0.363885	-0.915944
osa-miR390	410.446	884.581	1039.82	0.39473	0.85071	1		LOC_Os03g10790	84.5767	82.8534	81.6212	1	0.979624	0.965055	-0.982201
OsmiR-62	3.69724	5.55242	4.66595	0.665879	1	0.840345		LOC_Os03g10320	12.721	4.98416	4.94452	1	0.391805	0.388689	-0.876411
OsmiR-83	5.41568	9.9854	10.0808	0.537229	0.990541	1		LOC_Os03g10320	12.721	4.98416	4.94452	1	0.391805	0.388689	-0.999909
OsmiR-169	0.312443	0.492553	0.80646	0.387425	0.61076	1		LOC_Os03g10320	12.721	4.98416	4.94452	1	0.391805	0.388689	-0.781155
OsmiR-219	7.49863	15.3587	17.2237	0.435367	0.89172	1		LOC_Os03g10250	22.2395	28.9388	21.1111	0.768499	1	0.729507	0.206698
osa-miR395m	0	0.0895552	2.07375	0	0.043185	1		LOC_Os03g09940	260.109	299.54	335.335	0.775668	0.893257	1	0.87113
osa-miR395m	0	0.0895552	2.07375	0	0.043185	1		LOC_Os03g09930	140.429	78.5031	44.3804	1	0.559025	0.316035	-0.795487
OsmiR-27	0.729033	0.761219	1.09448	0.666099	0.695506	1		LOC_Os03g09880	262.856	24.1457	46.3565	1	0.0918593	0.176357	-0.49593
OsmiR-38	0.312443	0.358221	0.460834	0.677994	0.77733	1		LOC_Os03g09880	262.856	24.1457	46.3565	1	0.0918593	0.176357	-0.67816
OsmiR-45	0.572812	1.34333	0.80646	0.426413	1	0.600345		LOC_Os03g09880	262.856	24.1457	46.3565	1	0.0918593	0.176357	-0.788335
OsmiR-67	0.468664	0.671664	0.921669	0.508495	0.728747	1		LOC_Os03g09880	262.856	24.1457	46.3565	1	0.0918593	0.176357	-0.785219
OsmiR-104	0.312443	0.626886	0.576043	0.498405	1	0.918896		LOC_Os03g09880	262.856	24.1457	46.3565	1	0.0918593	0.176357	-0.997765
OsmiR-168	2.44747	4.74642	4.66595	0.515645	1	0.983045		LOC_Os03g09880	262.856	24.1457	46.3565	1	0.0918593	0.176357	-0.998571
OsmiR-229	0.520738	0.492553	0.345626	1	0.945875	0.663723		LOC_Os03g09880	262.856	24.1457	46.3565	1	0.0918593	0.176357	0.556137
OsmiR-43	6.19678	10.5675	11.06	0.560287	0.955469	1		LOC_Os03g09100	1011.49	255.91	327.348	1	0.253004	0.323631	-0.984225
OsmiR-63	1.45807	3.13443	4.60834	0.316397	0.680164	1		LOC_Os03g08830	856.949	129.367	112.297	1	0.150963	0.131042	-0.893178
OsmiR-96	10.6231	19.0305	20.5647	0.516567	0.925393	1		LOC_Os03g08720	0	0	0	0	0	0	0
OsmiR-122	5.51982	114.451	105.128	0.0482285	1	0.918536		LOC_Os03g08720	0	0	0	0	0	0	0
OsmiR-62	3.69724	5.55242	4.66595	0.665879	1	0.840345		LOC_Os03g08530	6.35384	6.94843	5.77438	0.914429	1	0.831033	0.484196
OsmiR-83	5.41568	9.9854	10.0808	0.537229	0.990541	1		LOC_Os03g08530	6.35384	6.94843	5.77438	0.914429	1	0.831033	-0.0104496
OsmiR-95	34.6812	59.1512	51.6135	0.586314	1	0.872568		LOC_Os03g08530	6.35384	6.94843	5.77438	0.914429	1	0.831033	0.30782
OsmiR-135	0.364517	0.805996	0.748856	0.452256	1	0.929106		LOC_Os03g08530	6.35384	6.94843	5.77438	0.914429	1	0.831033	0.12637
OsmiR-138	3.95761	6.17931	4.55074	0.640462	1	0.736448		LOC_Os03g08530	6.35384	6.94843	5.77438	0.914429	1	0.831033	0.713081
OsmiR-156	96.3365	174.319	191.131	0.504034	0.91204	1		LOC_Os03g08530	6.35384	6.94843	5.77438	0.914429	1	0.831033	-0.158859
OsmiR-169	0.312443	0.492553	0.80646	0.387425	0.61076	1		LOC_Os03g08530	6.35384	6.94843	5.77438	0.914429	1	0.831033	-0.621986
osa-miR1320-5p	0.208295	2.55232	3.28344	0.063438	0.77733	1		LOC_Os03g08430	650.201	556.88	439.42	1	0.856474	0.675822	-0.935874
osa-miR395m	0	0.0895552	2.07375	0	0.043185	1		LOC_Os03g08430	650.201	556.88	439.42	1	0.856474	0.675822	-0.913346
osa-miR171i	36.9724	93.3165	133.527	0.276891	0.69886	1		LOC_Os03g08230	1142.36	517.515	533.888	1	0.453022	0.467354	-0.900267
OsmiR-69	0.208295	0.313443	0.633647	0.328724	0.494665	1		LOC_Os03g08070	99.9843	64.569	57.1916	1	0.645791	0.572006	-0.798703
osa-miR169ijkmq	6.24886	9.9854	56.7402	0.110131	0.175984	1		LOC_Os03g07880	389.001	591.97	349.307	0.657128	1	0.590075	-0.573045
OsmiR-37	0.156221	0.223888	1.03688	0.150665	0.215925	1		LOC_Os03g07430	2416.88	146.44	161.289	1	0.0605904	0.0667346	-0.553871
OsmiR-60	0.312443	0.805996	0.576043	0.387648	1	0.714697		LOC_Os03g07430	2416.88	146.44	161.289	1	0.0605904	0.0667346	-0.887651
OsmiR-139	0.104148	0.537331	0.172813	0.193824	1	0.321614		LOC_Os03g07430	2416.88	146.44	161.289	1	0.0605904	0.0667346	-0.626679
OsmiR-118	31.9212	61.5244	50.3462	0.518839	1	0.818312		LOC_Os03g06710	7.02095	12.204	13.5877	0.516716	0.898167	1	0.83404
OsmiR-23	1.87466	2.1941	2.41938	0.77485	0.906886	1		LOC_Os03g06400	5.06669	4.98266	4.8086	1	0.983417	0.949061	-0.955852
OsmiR-72	0.468664	1.29855	1.44011	0.325437	0.901703	1		LOC_Os03g06400	5.06669	4.98266	4.8086	1	0.983417	0.949061	-0.832555
OsmiR-145	4.1659	6.26886	4.83876	0.664539	1	0.771872		LOC_Os03g06400	5.06669	4.98266	4.8086	1	0.983417	0.949061	-0.11956
OsmiR-173	0.885255	1.61199	1.78573	0.495737	0.902706	1		LOC_Os03g06400	5.06669	4.98266	4.8086	1	0.983417	0.949061	-0.857962
OsmiR-222	2.08295	4.65687	5.47241	0.380628	0.850972	1		LOC_Os03g06400	5.06669	4.98266	4.8086	1	0.983417	0.949061	-0.882432
OsmiR-150	0	0.447776	0.748856	0	0.597947	1		LOC_Os03g06250	66.3661	33.7864	19.3738	1	0.50909	0.291922	-0.994283
OsmiR-10	0	0.268665	0.633647	0	0.423998	1		LOC_Os03g06050	0	0	0	0	0	0	0
OsmiR-10	0	0.268665	0.633647	0	0.423998	1		LOC_Os03g06040	0	0	0	0	0	0	0
OsmiR-147	0.41659	1.47766	1.20969	0.281926	1	0.818653		LOC_Os03g05200	513.19	132.289	120.717	1	0.257777	0.235228	-0.963452
OsmiR-63	1.45807	3.13443	4.60834	0.316397	0.680164	1		LOC_Os03g04960	884.34	1040.67	884.14	0.849779	1	0.849586	0.0359688
OsmiR-139	0.104148	0.537331	0.172813	0.193824	1	0.321614		LOC_Os03g03880	18.7823	62.0903	134.965	0.139164	0.460046	1	0.00211815
osa-miR528	2.34332	10.478	18.8366	0.124403	0.556255	1		LOC_Os03g03724	13.4196	85.643	44.6851	0.156692	1	0.521761	0.42452
osa-miR1861g	0.156221	0.492553	1.90094	0.0821811	0.25911	1		LOC_Os03g03710	746.432	991.482	837.662	0.752845	1	0.844858	0.0362727
osa-miR162b	34.9936	51.6733	46.1986	0.677208	1	0.894052		LOC_Os03g02970	0	0	0	0	0	0	0
OsmiR-98	0.260369	0.626886	0.979273	0.26588	0.640155	1		LOC_Os03g02090	103.59	86.646	115.739	0.895033	0.748635	1	0.405362
OsmiR-24	0.156221	0.17911	0.460834	0.338997	0.388665	1		LOC_Os03g02080	2207.69	727.57	769.043	1	0.329562	0.348347	-0.536686
OsmiR-116	0.41659	0.0895552	0.288021	1	0.214972	0.691378		LOC_Os03g02080	2207.69	727.57	769.043	1	0.329562	0.348347	0.812849
osa-miR820abc	89.5149	177.677	209.046	0.428207	0.849944	1		LOC_Os03g02010	126.972	126.991	142.32	0.892159	0.892295	1	0.703677
osa-miR1862e	17.5489	29.9114	27.7077	0.586695	1	0.926324		LOC_Os03g01920	246.428	553.466	583.06	0.422645	0.949242	1	0.969563
osa-miR166i	304.267	415.581	442.919	0.686958	0.938276	1		LOC_Os03g01890	354.427	418.199	479.612	0.738986	0.871951	1	0.947488
osa-miR166j	3.43687	10.8362	15.6108	0.22016	0.694148	1		LOC_Os03g01890	354.427	418.199	479.612	0.738986	0.871951	1	0.993626
osa-miR166l	660.14	1396.66	1931.88	0.341709	0.722954	1		LOC_Os03g01890	354.427	418.199	479.612	0.738986	0.871951	1	0.996781
OsmiR-156	96.3365	174.319	191.131	0.504034	0.91204	1		LOC_Os03g01640	0	0	0	0	0	0	0
OsmiR-72	0.468664	1.29855	1.44011	0.325437	0.901703	1		LOC_Os03g01570	237.981	46.7454	57.7583	1	0.196424	0.242701	-0.982643
OsmiR-145	4.1659	6.26886	4.83876	0.664539	1	0.771872		LOC_Os03g01570	237.981	46.7454	57.7583	1	0.196424	0.242701	-0.779288
OsmiR-173	0.885255	1.61199	1.78573	0.495737	0.902706	1		LOC_Os03g01570	237.981	46.7454	57.7583	1	0.196424	0.242701	-0.972706
OsmiR-222	2.08295	4.65687	5.47241	0.380628	0.850972	1		LOC_Os03g01570	237.981	46.7454	57.7583	1	0.196424	0.242701	-0.959973
OsmiR-164	0.156221	0.761219	0.864064	0.180798	0.880975	1		LOC_Os03g01222	15.2982	65.3443	78.3581	0.195235	0.833919	1	0.998088
osa-miR168a	1318.14	3605.13	5892	0.223718	0.611869	1		LOC_Os02g58490	0	0	0	0	0	0	0
osa-miR1865	0.468664	0.850774	0.921669	0.508495	0.92308	1		LOC_Os02g58160	0	0	0	0	0	0	0
OsmiR-19	0.676959	1.65677	1.3825	0.408602	1	0.834457		LOC_Os02g57750	91.3425	55.5665	59.9914	1	0.608332	0.656774	-0.987058
OsmiR-92	1.56221	2.10455	1.78573	0.742305	1	0.848512		LOC_Os02g57305	0	0	0	0	0	0	0
osa-miR827	1.40599	6.0002	6.79731	0.206846	0.882731	1		LOC_Os02g56370	4.95427	5.11018	12.8805	0.384632	0.396737	1	0.627388
OsmiR-150	0	0.447776	0.748856	0	0.597947	1		LOC_Os02g56180	515.934	165.977	267.083	1	0.321701	0.517669	-0.767737
osa-miR160ab	0.104148	6.53753	3.9747	0.0159307	1	0.607982		LOC_Os02g56000	1711.16	1748.63	1861.39	0.919292	0.939419	1	0.351082
OsmiR-159	0.41659	1.43288	0.518439	0.290736	1	0.361815		LOC_Os02g55010	64.144	292.889	355.236	0.180568	0.824491	1	0.39851
OsmiR-18	9.21706	15.7617	14.9771	0.584776	1	0.950222		LOC_Os02g54590	0	0	0	0	0	0	0
OsmiR-110	1.14562	1.20899	1.78573	0.641542	0.67703	1		LOC_Os02g54020	118.014	59.2041	43.5221	1	0.501671	0.368788	-0.72743
OsmiR-112	0.520738	0.940329	0.80646	0.553783	1	0.857636		LOC_Os02g54020	118.014	59.2041	43.5221	1	0.501671	0.368788	-0.868501
OsmiR-211	0.676959	0.761219	0.921669	0.734493	0.825914	1		LOC_Os02g54020	118.014	59.2041	43.5221	1	0.501671	0.368788	-0.877368
OsmiR-146	4.89494	6.40319	5.24199	0.764453	1	0.818653		LOC_Os02g54000	126.921	103.376	77.1628	1	0.81449	0.607961	-0.189391
osa-miR169ijkmq	6.24886	9.9854	56.7402	0.110131	0.175984	1		LOC_Os02g53620	0	0	0	0	0	0	0
OsmiR-230	1.35392	16.1647	21.3136	0.0635237	0.758422	1		LOC_Os02g53210	562.658	611.698	589.82	0.91983	1	0.964235	0.75671
OsmiR-96	10.6231	19.0305	20.5647	0.516567	0.925393	1		LOC_Os02g53180	7.96188	80.5564	269.126	0.0295843	0.299326	1	0.807585
OsmiR-207	23.3811	38.3744	39.1133	0.597779	0.981108	1		LOC_Os02g53180	7.96188	80.5564	269.126	0.0295843	0.299326	1	0.743207
OsmiR-118	31.9212	61.5244	50.3462	0.518839	1	0.818312		LOC_Os02g50810	354.317	268.972	471.904	0.750825	0.569973	1	-0.287602
OsmiR-27	0.729033	0.761219	1.09448	0.666099	0.695506	1		LOC_Os02g50710	13.2601	5.14039	7.64915	1	0.387658	0.576855	-0.292385
OsmiR-206	1.24977	2.50754	0.40323	0.498404	1	0.160807		LOC_Os02g50270	1169.4	188.533	146.059	1	0.161222	0.124901	-0.0755907
OsmiR-219	7.49863	15.3587	17.2237	0.435367	0.89172	1		LOC_Os02g49870	5.3502	5.39888	9.68437	0.552458	0.557484	1	0.655652
OsmiR-171	0.364517	1.02988	1.20969	0.301331	0.851362	1		LOC_Os02g49760	659.585	314.131	359.504	1	0.476255	0.545046	-0.94782
osa-miR160ab	0.104148	6.53753	3.9747	0.0159307	1	0.607982		LOC_Os02g49240	0	0	0	0	0	0	0
OsmiR-22	0.468664	0.895552	0.691252	0.523325	1	0.771872		LOC_Os02g48720	4805.9	11766.2	11028.1	0.40845	1	0.937269	0.920205
OsmiR-197	6.5613	9.71673	10.7144	0.612381	0.906886	1		LOC_Os02g48710	2247.89	79.046	72.4631	1	0.0351646	0.0322361	-0.973769
OsmiR-230	1.35392	16.1647	21.3136	0.0635237	0.758422	1		LOC_Os02g48194	0	0	0	0	0	0	0
osa-miR168a	1318.14	3605.13	5892	0.223718	0.611869	1		LOC_Os02g47690	0	0	0	0	0	0	0
OsmiR-101	0.0520738	9.62718	12.3273	0.00422426	0.780963	1		LOC_Os02g47530	0	0	0	0	0	0	0
osa-miR396b	37.3369	43.2551	37.1548	0.863179	1	0.858968		LOC_Os02g47280	464.029	392.029	161.227	1	0.844837	0.347451	0.314809
osa-miR396a	20.3609	31.0756	90.0931	0.225998	0.344928	1		LOC_Os02g47280	464.029	392.029	161.227	1	0.844837	0.347451	-0.996267
OsmiR-31	0.364517	0.626886	0.921669	0.395496	0.680164	1		LOC_Os02g47150	62.0668	282.301	880.642	0.070479	0.320562	1	0.974336
osa-miR529a	8.69633	13.5228	28.975	0.300132	0.466707	1		LOC_Os02g47010	745.894	2235.74	2719.56	0.27427	0.822096	1	0.836475
OsmiR-150	0	0.447776	0.748856	0	0.597947	1		LOC_Os02g46680	11.8776	130.678	132.815	0.0894301	0.983912	1	0.922788
OsmiR-149	1.56221	3.22399	3.22584	0.484281	0.999425	1		LOC_Os02g46600	14.7854	23.9907	15.3486	0.6163	1	0.639776	0.54571
OsmiR-223	2.3954	3.62698	3.80188	0.630055	0.953996	1		LOC_Os02g46600	14.7854	23.9907	15.3486	0.6163	1	0.639776	0.447413
OsmiR-231	2.60369	5.77631	7.89179	0.329924	0.731939	1		LOC_Os02g46600	14.7854	23.9907	15.3486	0.6163	1	0.639776	0.168702
osa-miR396b	37.3369	43.2551	37.1548	0.863179	1	0.858968		LOC_Os02g45570	427.123	558.27	379.844	0.765084	1	0.680396	0.973126
osa-miR396a	20.3609	31.0756	90.0931	0.225998	0.344928	1		LOC_Os02g45570	427.123	558.27	379.844	0.765084	1	0.680396	-0.596427
osa-miR827	1.40599	6.0002	6.79731	0.206846	0.882731	1		LOC_Os02g45520	5.83888	4.44875	4.70525	1	0.761918	0.805847	-0.951832
OsmiR-146	4.89494	6.40319	5.24199	0.764453	1	0.818653		LOC_Os02g45225	0	0	0	0	0	0	0
osa-miR168a	1318.14	3605.13	5892	0.223718	0.611869	1		LOC_Os02g45070	202.888	202.161	233.23	0.869905	0.866788	1	0.855586
OsmiR-163	0.468664	1.25377	1.09448	0.373803	1	0.872951		LOC_Os02g44980	108.065	165.5	83.4742	0.652961	1	0.504375	0.40803
osa-miR1861g	0.156221	0.492553	1.90094	0.0821811	0.25911	1		LOC_Os02g44970	0	0	0	0	0	0	0
osa-miR160e	9.63365	18.4931	12.7305	0.520931	1	0.688393		LOC_Os02g44760	8.70021	7.85123	7.65336	1	0.902418	0.879676	-0.641428
osa-miR171bcde	10.1544	16.9259	15.6684	0.599931	1	0.925702		LOC_Os02g44370	55.5502	852.281	872.335	0.0636799	0.977011	1	0.980659
osa-miR171i	36.9724	93.3165	133.527	0.276891	0.69886	1		LOC_Os02g44370	55.5502	852.281	872.335	0.0636799	0.977011	1	0.918747
osa-miR171bcde	10.1544	16.9259	15.6684	0.599931	1	0.925702		LOC_Os02g44360	9.9219	225.573	207.194	0.0439853	1	0.918523	0.99515
osa-miR171h	4.68664	8.28385	8.81346	0.53176	0.939909	1		LOC_Os02g44360	9.9219	225.573	207.194	0.0439853	1	0.918523	0.981019
osa-miR171i	36.9724	93.3165	133.527	0.276891	0.69886	1		LOC_Os02g44360	9.9219	225.573	207.194	0.0439853	1	0.918523	0.875482
OsmiR-20	0.0520738	0	0.460834	0.112999	0	1		LOC_Os02g44300	31.5869	32.8557	59.0298	0.535101	0.556595	1	0.989605
OsmiR-219	7.49863	15.3587	17.2237	0.435367	0.89172	1		LOC_Os02g43370	57.5672	11.5891	7.89324	1	0.201314	0.137114	-0.993413
OsmiR-88	0.156221	0.268665	0.518439	0.301331	0.51822	1		LOC_Os02g43130	0	0	0	0	0	0	0
OsmiR-88	0.156221	0.268665	0.518439	0.301331	0.51822	1		LOC_Os02g43050	0	0	0	0	0	0	0
osa-miR531c	2.1871	13.6124	4.14751	0.16067	1	0.304687		LOC_Os02g42720	0	0	0	0	0	0	0
OsmiR-161	37.4931	58.2108	62.9615	0.595493	0.924547	1		LOC_Os02g42350	240.691	84.3453	115.386	1	0.350429	0.479392	-0.934151
OsmiR-74	0.0520738	1.07466	5.93324	0.00877662	0.181126	1		LOC_Os02g42220	122.033	1354.72	1572.02	0.0776284	0.861771	1	0.735519
OsmiR-149	1.56221	3.22399	3.22584	0.484281	0.999425	1		LOC_Os02g42134	67.2853	262.928	196.806	0.255908	1	0.748517	0.942885
osa-miR160e	9.63365	18.4931	12.7305	0.520931	1	0.688393		LOC_Os02g41800	7.07552	9.75084	7.96091	0.725632	1	0.816433	0.999784
OsmiR-18	9.21706	15.7617	14.9771	0.584776	1	0.950222		LOC_Os02g41580	8.06183	7.84889	7.97037	1	0.973586	0.988655	-0.880046
OsmiR-10	0	0.268665	0.633647	0	0.423998	1		LOC_Os02g40860	423.147	566.233	567.729	0.745332	0.997364	1	0.824136
OsmiR-149	1.56221	3.22399	3.22584	0.484281	0.999425	1		LOC_Os02g39910	27.2988	7.46146	13.0167	1	0.273326	0.476823	-0.962198
OsmiR-223	2.3954	3.62698	3.80188	0.630055	0.953996	1		LOC_Os02g39910	27.2988	7.46146	13.0167	1	0.273326	0.476823	-0.925212
OsmiR-204	0.104148	0.0447776	0.288021	0.361597	0.155466	1		LOC_Os02g39520	219.852	292.672	226.541	0.75119	1	0.774043	-0.626209
OsmiR-230	1.35392	16.1647	21.3136	0.0635237	0.758422	1		LOC_Os02g39460	0	0	0	0	0	0	0
OsmiR-160	0.729033	2.01499	4.66595	0.156245	0.43185	1		LOC_Os02g39200	181.776	839.442	540.563	0.216544	1	0.643955	0.369597
OsmiR-127	0.208295	0.313443	0.40323	0.516567	0.77733	1		LOC_Os02g39160	673.555	707.531	583.704	0.95198	1	0.824987	-0.669098
OsmiR-189	4.27005	5.46286	6.85491	0.622919	0.796927	1		LOC_Os02g39160	673.555	707.531	583.704	0.95198	1	0.824987	-0.733141
osa-miR1862d-1	5.93641	4.88076	6.39408	0.928424	0.763325	1		LOC_Os02g39070	751.48	878.741	977.064	0.76912	0.899369	1	0.223463
OsmiR-17	4.89494	7.47786	6.45168	0.654591	1	0.862772		LOC_Os02g38690	0	0	0	0	0	0	0
OsmiR-102	0.0520738	0.313443	0.115209	0.166135	1	0.367558		LOC_Os02g38690	0	0	0	0	0	0	0
OsmiR-127	0.208295	0.313443	0.40323	0.516567	0.77733	1		LOC_Os02g38690	0	0	0	0	0	0	0
OsmiR-158	0.520738	1.20899	2.07375	0.251109	0.582998	1		LOC_Os02g38690	0	0	0	0	0	0	0
OsmiR-202	2.23917	3.31354	2.99542	0.675765	1	0.903995		LOC_Os02g38690	0	0	0	0	0	0	0
OsmiR-212	1.24977	2.01499	2.18896	0.570942	0.920523	1		LOC_Os02g38690	0	0	0	0	0	0	0
OsmiR-52	0	0	0.460834	0	0	1		LOC_Os02g38240	7.09479	14.4219	46.2265	0.153479	0.311983	1	0.984371
OsmiR-204	0.104148	0.0447776	0.288021	0.361597	0.155466	1		LOC_Os02g37856	456.884	137.626	128.63	1	0.301227	0.281537	-0.306388
osa-miR1862abc	67.3835	113.466	93.8374	0.593863	1	0.827006		LOC_Os02g37694	4.92551	4.86387	4.91827	1	0.987484	0.99853	-0.877
OsmiR-135	0.364517	0.805996	0.748856	0.452256	1	0.929106		LOC_Os02g37630	0	0	0	0	0	0	0
OsmiR-169	0.312443	0.492553	0.80646	0.387425	0.61076	1		LOC_Os02g37630	0	0	0	0	0	0	0
OsmiR-187	5.41568	7.52263	11.2328	0.482129	0.6697	1		LOC_Os02g37050	123.562	352.579	292.834	0.350452	1	0.830548	0.593341
OsmiR-79	0.208295	0.626886	0.230417	0.33227	1	0.367558		LOC_Os02g37030	932.468	259.346	209.718	1	0.278129	0.224907	-0.487367
osa-miR164c	0.0520738	0.17911	0.288021	0.180798	0.621864	1		LOC_Os02g36880	9.30107	33.6824	48.6643	0.191127	0.692139	1	0.995708
osa-miR164abf	1.82258	2.5971	2.7074	0.673185	0.959259	1		LOC_Os02g36880	9.30107	33.6824	48.6643	0.191127	0.692139	1	0.963245
OsmiR-206	1.24977	2.50754	0.40323	0.498404	1	0.160807		LOC_Os02g35700	127.529	138.933	123.408	0.917917	1	0.888255	0.988449
OsmiR-131	0.156221	0.223888	0.864064	0.180798	0.25911	1		LOC_Os02g35670	0	0	0	0	0	0	0
OsmiR-126	0.520738	0.805996	1.20969	0.430472	0.666283	1		LOC_Os02g35300	0	0	0	0	0	0	0
OsmiR-118	31.9212	61.5244	50.3462	0.518839	1	0.818312		LOC_Os02g34750	31.8571	50.1832	44.4102	0.634817	1	0.884962	0.997548
osa-miR166e	9.78988	30.4935	31.3367	0.312409	0.973092	1		LOC_Os02g34560	339.931	1754.85	1290.8	0.193709	1	0.735561	0.935169
OsmiR-134	1.51014	2.77621	4.14751	0.364108	0.669368	1		LOC_Os02g34060	0	0	0	0	0	0	0
osa-miR1865	0.468664	0.850774	0.921669	0.508495	0.92308	1		LOC_Os02g32900	0	0	0	0	0	0	0
OsmiR-139	0.104148	0.537331	0.172813	0.193824	1	0.321614		LOC_Os02g32250	183.026	53.4644	50.128	1	0.292113	0.273884	-0.604858
osa-miR1861g	0.156221	0.492553	1.90094	0.0821811	0.25911	1		LOC_Os02g32009	0	0	0	0	0	0	0
OsmiR-149	1.56221	3.22399	3.22584	0.484281	0.999425	1		LOC_Os02g31230	0	0	0	0	0	0	0
OsmiR-223	2.3954	3.62698	3.80188	0.630055	0.953996	1		LOC_Os02g31230	0	0	0	0	0	0	0
osa-miR1862e	17.5489	29.9114	27.7077	0.586695	1	0.926324		LOC_Os02g30730	883.707	465.611	429.762	1	0.526884	0.486317	-0.971582
osa-miR1862d-1	5.93641	4.88076	6.39408	0.928424	0.763325	1		LOC_Os02g30730	883.707	465.611	429.762	1	0.526884	0.486317	0.15262
osa-miR6248	0.364517	1.47766	1.3249	0.246685	1	0.89662		LOC_Os02g30140	95.0473	35.3966	35.5347	1	0.372411	0.373864	-0.992209
osa-miR166i	304.267	415.581	442.919	0.686958	0.938276	1		LOC_Os02g29660	0	0	0	0	0	0	0
OsmiR-9	0.260369	0.402998	0.230417	0.64608	1	0.571757		LOC_Os02g29140	9.68495	8.68106	11.2684	0.859479	0.77039	1	-0.882762
OsmiR-51	1.61429	2.5971	2.18896	0.621573	1	0.842849		LOC_Os02g29140	9.68495	8.68106	11.2684	0.859479	0.77039	1	-0.293099
osa-miR6248	0.364517	1.47766	1.3249	0.246685	1	0.89662		LOC_Os02g26690	0	0	0	0	0	0	0
OsmiR-221	0.364517	0.492553	0.691252	0.527328	0.712553	1		LOC_Os02g26130	0	0	0	0	0	0	0
osa-miR529a	8.69633	13.5228	28.975	0.300132	0.466707	1		LOC_Os02g24720	0	0	0	0	0	0	0
osa-miR156dj	2242.66	3604.1	3772.04	0.594548	0.955477	1		LOC_Os02g24720	0	0	0	0	0	0	0
osa-miR156abcei	1766.45	2884.35	3313.63	0.533085	0.87045	1		LOC_Os02g24720	0	0	0	0	0	0	0
OsmiR-18	9.21706	15.7617	14.9771	0.584776	1	0.950222		LOC_Os02g24340	0	0	0	0	0	0	0
OsmiR-207	23.3811	38.3744	39.1133	0.597779	0.981108	1		LOC_Os02g23823	234.019	222.109	161.929	1	0.949105	0.69195	-0.659345
OsmiR-230	1.35392	16.1647	21.3136	0.0635237	0.758422	1		LOC_Os02g22650	0	0	0	0	0	0	0
OsmiR-213	0.312443	0.358221	0.460834	0.677994	0.77733	1		LOC_Os02g22610	0	0	0	0	0	0	0
OsmiR-219	7.49863	15.3587	17.2237	0.435367	0.89172	1		LOC_Os02g22610	0	0	0	0	0	0	0
OsmiR-13	3.1765	3.4031	4.14751	0.765882	0.820516	1		LOC_Os02g22330	0	0	0	0	0	0	0
OsmiR-57	0.468664	1.07466	1.26729	0.369815	0.847997	1		LOC_Os02g21750	9.12351	9.97084	6.02038	0.915019	1	0.603798	-0.524112
osa-miR1874	5.20738	15.2244	21.1408	0.246319	0.720143	1		LOC_Os02g20950	138.516	99.8155	43.8591	1	0.720606	0.316635	-0.968323
OsmiR-110	1.14562	1.20899	1.78573	0.641542	0.67703	1		LOC_Os02g19170	207.352	32.9222	32.271	1	0.158775	0.155634	-0.578415
OsmiR-112	0.520738	0.940329	0.80646	0.553783	1	0.857636		LOC_Os02g19170	207.352	32.9222	32.271	1	0.158775	0.155634	-0.94897
OsmiR-211	0.676959	0.761219	0.921669	0.734493	0.825914	1		LOC_Os02g19170	207.352	32.9222	32.271	1	0.158775	0.155634	-0.765981
OsmiR-23	1.87466	2.1941	2.41938	0.77485	0.906886	1		LOC_Os02g19060	0	0	0	0	0	0	0
OsmiR-145	4.1659	6.26886	4.83876	0.664539	1	0.771872		LOC_Os02g19060	0	0	0	0	0	0	0
OsmiR-222	2.08295	4.65687	5.47241	0.380628	0.850972	1		LOC_Os02g19060	0	0	0	0	0	0	0
OsmiR-226	1.1977	2.1941	1.72813	0.545872	1	0.787625		LOC_Os02g19060	0	0	0	0	0	0	0
OsmiR-72	0.468664	1.29855	1.44011	0.325437	0.901703	1		LOC_Os02g18000	0	0	0	0	0	0	0
OsmiR-145	4.1659	6.26886	4.83876	0.664539	1	0.771872		LOC_Os02g18000	0	0	0	0	0	0	0
OsmiR-173	0.885255	1.61199	1.78573	0.495737	0.902706	1		LOC_Os02g18000	0	0	0	0	0	0	0
OsmiR-222	2.08295	4.65687	5.47241	0.380628	0.850972	1		LOC_Os02g18000	0	0	0	0	0	0	0
OsmiR-112	0.520738	0.940329	0.80646	0.553783	1	0.857636		LOC_Os02g16690	0	0	0	0	0	0	0
OsmiR-103	1.09355	1.29855	1.15209	0.842132	1	0.88721		LOC_Os02g16060	0	0	0	0	0	0	0
OsmiR-101	0.0520738	9.62718	12.3273	0.00422426	0.780963	1		LOC_Os02g15360	5.65088	5.93395	5.91417	0.952296	1	0.996665	0.962831
OsmiR-63	1.45807	3.13443	4.60834	0.316397	0.680164	1		LOC_Os02g14860	803.921	826.214	763.302	0.973018	1	0.923855	-0.607675
OsmiR-164	0.156221	0.761219	0.864064	0.180798	0.880975	1		LOC_Os02g14800	51.3154	49.8016	30.6193	1	0.970499	0.596688	-0.662475
OsmiR-62	3.69724	5.55242	4.66595	0.665879	1	0.840345		LOC_Os02g14290	0	0	0	0	0	0	0
OsmiR-83	5.41568	9.9854	10.0808	0.537229	0.990541	1		LOC_Os02g14290	0	0	0	0	0	0	0
OsmiR-95	34.6812	59.1512	51.6135	0.586314	1	0.872568		LOC_Os02g14290	0	0	0	0	0	0	0
OsmiR-135	0.364517	0.805996	0.748856	0.452256	1	0.929106		LOC_Os02g14290	0	0	0	0	0	0	0
OsmiR-156	96.3365	174.319	191.131	0.504034	0.91204	1		LOC_Os02g14290	0	0	0	0	0	0	0
OsmiR-169	0.312443	0.492553	0.80646	0.387425	0.61076	1		LOC_Os02g14290	0	0	0	0	0	0	0
OsmiR-221	0.364517	0.492553	0.691252	0.527328	0.712553	1		LOC_Os02g14110	684.489	2374.12	2452.61	0.279086	0.968001	1	0.820492
OsmiR-164	0.156221	0.761219	0.864064	0.180798	0.880975	1		LOC_Os02g13785	0	0	0	0	0	0	0
OsmiR-225	5.98849	8.86596	2.93782	0.675447	1	0.331359		LOC_Os02g13130	725.271	1075.02	746.878	0.674656	1	0.694755	0.827804
OsmiR-29	1.30185	2.28366	3.34105	0.389652	0.683515	1		LOC_Os02g12654	0	0	0	0	0	0	0
OsmiR-50	34.577	65.9574	82.0861	0.421228	0.803514	1		LOC_Os02g12654	0	0	0	0	0	0	0
OsmiR-72	0.468664	1.29855	1.44011	0.325437	0.901703	1		LOC_Os02g12654	0	0	0	0	0	0	0
OsmiR-129	15.4659	29.9114	39.8622	0.387985	0.750371	1		LOC_Os02g12654	0	0	0	0	0	0	0
OsmiR-134	1.51014	2.77621	4.14751	0.364108	0.669368	1		LOC_Os02g12654	0	0	0	0	0	0	0
OsmiR-145	4.1659	6.26886	4.83876	0.664539	1	0.771872		LOC_Os02g12654	0	0	0	0	0	0	0
OsmiR-173	0.885255	1.61199	1.78573	0.495737	0.902706	1		LOC_Os02g12654	0	0	0	0	0	0	0
OsmiR-199	0.260369	0.17911	0.518439	0.502218	0.34548	1		LOC_Os02g12654	0	0	0	0	0	0	0
OsmiR-220	2.1871	4.56731	5.18439	0.421863	0.880975	1		LOC_Os02g12654	0	0	0	0	0	0	0
OsmiR-226	1.1977	2.1941	1.72813	0.545872	1	0.787625		LOC_Os02g12654	0	0	0	0	0	0	0
OsmiR-29	1.30185	2.28366	3.34105	0.389652	0.683515	1		LOC_Os02g10300	0	0	0	0	0	0	0
OsmiR-50	34.577	65.9574	82.0861	0.421228	0.803514	1		LOC_Os02g10300	0	0	0	0	0	0	0
OsmiR-199	0.260369	0.17911	0.518439	0.502218	0.34548	1		LOC_Os02g10300	0	0	0	0	0	0	0
OsmiR-62	3.69724	5.55242	4.66595	0.665879	1	0.840345		LOC_Os02g10210	0	0	0	0	0	0	0
OsmiR-95	34.6812	59.1512	51.6135	0.586314	1	0.872568		LOC_Os02g10210	0	0	0	0	0	0	0
OsmiR-169	0.312443	0.492553	0.80646	0.387425	0.61076	1		LOC_Os02g10210	0	0	0	0	0	0	0
osa-miR390	410.446	884.581	1039.82	0.39473	0.85071	1		LOC_Os02g10100	5.77676	5.79065	5.78612	0.997602	1	0.999218	0.844986
OsmiR-73	0.520738	0.582108	1.20969	0.430472	0.481205	1		LOC_Os02g09810	179.732	158.136	312.768	0.574648	0.505602	1	0.978059
OsmiR-129	15.4659	29.9114	39.8622	0.387985	0.750371	1		LOC_Os02g09720	29.7222	15.3833	10.5169	1	0.517569	0.35384	-0.985339
OsmiR-33	2.29125	4.02998	5.3572	0.427695	0.752255	1		LOC_Os02g09630	6.65986	894.271	1964.83	0.00338954	0.45514	1	0.991402
OsmiR-81	3.28065	5.64197	10.196	0.32176	0.553354	1		LOC_Os02g09630	6.65986	894.271	1964.83	0.00338954	0.45514	1	0.991925
OsmiR-3	0.572812	1.16422	1.72813	0.331464	0.673686	1		LOC_Os02g09140	1715.85	1607.85	1670.47	1	0.937058	0.973557	-0.430778
OsmiR-9	0.260369	0.402998	0.230417	0.64608	1	0.571757		LOC_Os02g09140	1715.85	1607.85	1670.47	1	0.937058	0.973557	-0.828296
OsmiR-14	0.989402	1.47766	1.3825	0.669574	1	0.935603		LOC_Os02g09140	1715.85	1607.85	1670.47	1	0.937058	0.973557	-0.908668
OsmiR-27	0.729033	0.761219	1.09448	0.666099	0.695506	1		LOC_Os02g09140	1715.85	1607.85	1670.47	1	0.937058	0.973557	0.0123651
OsmiR-38	0.312443	0.358221	0.460834	0.677994	0.77733	1		LOC_Os02g09140	1715.85	1607.85	1670.47	1	0.937058	0.973557	-0.212357
OsmiR-42	1.14562	1.56722	2.24657	0.509944	0.697604	1		LOC_Os02g09140	1715.85	1607.85	1670.47	1	0.937058	0.973557	-0.292899
OsmiR-45	0.572812	1.34333	0.80646	0.426413	1	0.600345		LOC_Os02g09140	1715.85	1607.85	1670.47	1	0.937058	0.973557	-0.991376
OsmiR-51	1.61429	2.5971	2.18896	0.621573	1	0.842849		LOC_Os02g09140	1715.85	1607.85	1670.47	1	0.937058	0.973557	-0.982098
OsmiR-59	0.364517	0.358221	0.691252	0.527328	0.51822	1		LOC_Os02g09140	1715.85	1607.85	1670.47	1	0.937058	0.973557	0.108296
OsmiR-65	0.364517	0.134333	0.460834	0.790993	0.291499	1		LOC_Os02g09140	1715.85	1607.85	1670.47	1	0.937058	0.973557	0.74997
OsmiR-76	0.260369	0.313443	0.40323	0.645708	0.77733	1		LOC_Os02g09140	1715.85	1607.85	1670.47	1	0.937058	0.973557	-0.280506
OsmiR-85	0.156221	0.402998	0.230417	0.387648	1	0.571757		LOC_Os02g09140	1715.85	1607.85	1670.47	1	0.937058	0.973557	-0.991001
OsmiR-94	0.729033	1.74633	1.55532	0.417467	1	0.890622		LOC_Os02g09140	1715.85	1607.85	1670.47	1	0.937058	0.973557	-0.905595
OsmiR-102	0.0520738	0.313443	0.115209	0.166135	1	0.367558		LOC_Os02g09140	1715.85	1607.85	1670.47	1	0.937058	0.973557	-0.980456
OsmiR-104	0.312443	0.626886	0.576043	0.498405	1	0.918896		LOC_Os02g09140	1715.85	1607.85	1670.47	1	0.937058	0.973557	-0.894092
OsmiR-127	0.208295	0.313443	0.40323	0.516567	0.77733	1		LOC_Os02g09140	1715.85	1607.85	1670.47	1	0.937058	0.973557	-0.459187
OsmiR-142	0	0.358221	0.230417	0	1	0.643227		LOC_Os02g09140	1715.85	1607.85	1670.47	1	0.937058	0.973557	-0.96744
OsmiR-168	2.44747	4.74642	4.66595	0.515645	1	0.983045		LOC_Os02g09140	1715.85	1607.85	1670.47	1	0.937058	0.973557	-0.833858
OsmiR-181	0.833181	1.16422	1.67052	0.498754	0.696917	1		LOC_Os02g09140	1715.85	1607.85	1670.47	1	0.937058	0.973557	-0.306344
OsmiR-192	0.260369	0.402998	0.576043	0.451996	0.699597	1		LOC_Os02g09140	1715.85	1607.85	1670.47	1	0.937058	0.973557	-0.367245
OsmiR-202	2.23917	3.31354	2.99542	0.675765	1	0.903995		LOC_Os02g09140	1715.85	1607.85	1670.47	1	0.937058	0.973557	-0.948218
OsmiR-212	1.24977	2.01499	2.18896	0.570942	0.920523	1		LOC_Os02g09140	1715.85	1607.85	1670.47	1	0.937058	0.973557	-0.703443
OsmiR-218	0.676959	0.940329	0.979273	0.691288	0.960232	1		LOC_Os02g09140	1715.85	1607.85	1670.47	1	0.937058	0.973557	-0.742325
OsmiR-220	2.1871	4.56731	5.18439	0.421863	0.880975	1		LOC_Os02g09140	1715.85	1607.85	1670.47	1	0.937058	0.973557	-0.688209
OsmiR-229	0.520738	0.492553	0.345626	1	0.945875	0.663723		LOC_Os02g09140	1715.85	1607.85	1670.47	1	0.937058	0.973557	0.0584272
osa-miR535	307.912	550.988	467.459	0.558837	1	0.848401		LOC_Os02g09080	0	0	0	0	0	0	0
OsmiR-96	10.6231	19.0305	20.5647	0.516567	0.925393	1		LOC_Os02g07960	218.231	753.167	588.754	0.289751	1	0.781705	0.901083
OsmiR-207	23.3811	38.3744	39.1133	0.597779	0.981108	1		LOC_Os02g07960	218.231	753.167	588.754	0.289751	1	0.781705	0.940621
OsmiR-151	0.156221	0.805996	0.80646	0.193713	0.999425	1		LOC_Os02g07930	85.2709	1386.02	769.11	0.0615223	1	0.554906	0.880198
OsmiR-88	0.156221	0.268665	0.518439	0.301331	0.51822	1		LOC_Os02g07850	0	0	0	0	0	0	0
osa-miR156dj	2242.66	3604.1	3772.04	0.594548	0.955477	1		LOC_Os02g07780	21.1967	19.8182	19.2476	1	0.934964	0.908045	-0.982304
osa-miR156abcei	1766.45	2884.35	3313.63	0.533085	0.87045	1		LOC_Os02g07780	21.1967	19.8182	19.2476	1	0.934964	0.908045	-0.999862
osa-miR529a	8.69633	13.5228	28.975	0.300132	0.466707	1		LOC_Os02g07720	1942.54	1437.33	1244.6	1	0.739925	0.640707	-0.854238
OsmiR-171	0.364517	1.02988	1.20969	0.301331	0.851362	1		LOC_Os02g07490	1565.08	1911.05	1558.13	0.818965	1	0.815327	0.298427
OsmiR-227	1.77051	2.73143	2.7074	0.648198	1	0.991202		LOC_Os02g07070	157.644	147.959	126.255	1	0.938562	0.800884	-0.722705
osa-miR167abc	100.607	156.632	135.024	0.642312	1	0.862049		LOC_Os02g06910	915.739	606.147	369.708	1	0.661921	0.403726	-0.668394
OsmiR-176	0.833181	1.61199	1.72813	0.482129	0.932797	1		LOC_Os02g06215	0	0	0	0	0	0	0
OsmiR-176	0.833181	1.61199	1.72813	0.482129	0.932797	1		LOC_Os02g06210	0	0	0	0	0	0	0
OsmiR-199	0.260369	0.17911	0.518439	0.502218	0.34548	1		LOC_Os02g05810	22.603	16.6893	8.65113	1	0.738368	0.382743	-0.785505
OsmiR-231	2.60369	5.77631	7.89179	0.329924	0.731939	1		LOC_Os02g05770	1122.28	1337.03	818.384	0.839385	1	0.612093	-0.486086
OsmiR-225	5.98849	8.86596	2.93782	0.675447	1	0.331359		LOC_Os02g05730	43.008	13.2388	11.944	1	0.307822	0.277717	0.0536893
OsmiR-31	0.364517	0.626886	0.921669	0.395496	0.680164	1		LOC_Os02g05680	57.6463	467.352	633.892	0.0909403	0.737275	1	0.963087
osa-miR156dj	2242.66	3604.1	3772.04	0.594548	0.955477	1		LOC_Os02g04680	13.5755	17.4477	22.8947	0.592956	0.762085	1	0.867536
osa-miR156abcei	1766.45	2884.35	3313.63	0.533085	0.87045	1		LOC_Os02g04680	13.5755	17.4477	22.8947	0.592956	0.762085	1	0.93979
OsmiR-222	2.08295	4.65687	5.47241	0.380628	0.850972	1		LOC_Os02g04440	200.908	538.897	429.779	0.372813	1	0.797517	0.850214
OsmiR-75	0.520738	1.7911	2.76501	0.188332	0.647775	1		LOC_Os02g04260	958.182	512.098	433.041	1	0.534448	0.451941	-0.953119
osa-miR1865	0.468664	0.850774	0.921669	0.508495	0.92308	1		LOC_Os02g03470	768.763	1377.46	1414.03	0.543667	0.974139	1	0.995441
OsmiR-219	7.49863	15.3587	17.2237	0.435367	0.89172	1		LOC_Os02g02920	200.525	61.9725	95.2671	1	0.309052	0.47509	-0.915549
osa-miR1867	5.05116	15.9856	20.2767	0.249111	0.788372	1		LOC_Os02g02840	627.413	2132.29	2098.25	0.294243	1	0.984033	0.956326
OsmiR-47	0.989402	1.25377	1.90094	0.52048	0.659553	1		LOC_Os02g01790	137.706	280.354	305.606	0.450601	0.917372	1	0.812979
osa-miR396a	20.3609	31.0756	90.0931	0.225998	0.344928	1		LOC_Os02g01340	0	0	0	0	0	0	0
OsmiR-160	0.729033	2.01499	4.66595	0.156245	0.43185	1		LOC_Os01g74180	1777.11	1030.39	1024.73	1	0.579812	0.576626	-0.75534
OsmiR-103	1.09355	1.29855	1.15209	0.842132	1	0.88721		LOC_Os01g73430	0	0	0	0	0	0	0
OsmiR-219	7.49863	15.3587	17.2237	0.435367	0.89172	1		LOC_Os01g73250	0	0	0	0	0	0	0
OsmiR-210	0.104148	0.17911	0.288021	0.361597	0.621864	1		LOC_Os01g72870	305.118	456.864	379.069	0.667853	1	0.829721	0.391981
OsmiR-174	0.833181	1.52244	1.84334	0.451996	0.825914	1		LOC_Os01g72520	690.936	689.601	225.618	1	0.998068	0.32654	-0.746098
OsmiR-72	0.468664	1.29855	1.44011	0.325437	0.901703	1		LOC_Os01g72370	0	0	0	0	0	0	0
OsmiR-95	34.6812	59.1512	51.6135	0.586314	1	0.872568		LOC_Os01g72370	0	0	0	0	0	0	0
OsmiR-145	4.1659	6.26886	4.83876	0.664539	1	0.771872		LOC_Os01g72370	0	0	0	0	0	0	0
OsmiR-169	0.312443	0.492553	0.80646	0.387425	0.61076	1		LOC_Os01g72370	0	0	0	0	0	0	0
OsmiR-173	0.885255	1.61199	1.78573	0.495737	0.902706	1		LOC_Os01g72370	0	0	0	0	0	0	0
osa-miR169ijkmq	6.24886	9.9854	56.7402	0.110131	0.175984	1		LOC_Os01g72320	208.812	158.167	173.189	1	0.757463	0.829402	-0.292773
OsmiR-57	0.468664	1.07466	1.26729	0.369815	0.847997	1		LOC_Os01g71840	0	0	0	0	0	0	0
OsmiR-198	0.104148	0.716441	2.93782	0.0354507	0.243868	1		LOC_Os01g71000	1118.27	391.023	361.504	1	0.349668	0.323272	-0.692416
OsmiR-56	0.260369	0.447776	0.115209	0.581472	1	0.257291		LOC_Os01g70850	42.4696	134.641	616.731	0.0688625	0.218315	1	-0.733864
OsmiR-162	0	0.223888	1.55532	0	0.14395	1		LOC_Os01g70660	0	0	0	0	0	0	0
osa-miR1425	243.757	367.982	319.243	0.662417	1	0.86755		LOC_Os01g70280	0	0	0	0	0	0	0
OsmiR-52	0	0	0.460834	0	0	1		LOC_Os01g70010	527.219	145.88	80.8227	1	0.276698	0.1533	-0.612249
OsmiR-201	94.8264	0.447776	0.230417	1	0.00472206	0.00242988		LOC_Os01g69940	2104.32	744.421	724.114	1	0.353759	0.344109	0.999941
osa-miR529a	8.69633	13.5228	28.975	0.300132	0.466707	1		LOC_Os01g69830	11.6395	42.3327	60.7124	0.191715	0.697266	1	0.905755
osa-miR156dj	2242.66	3604.1	3772.04	0.594548	0.955477	1		LOC_Os01g69830	11.6395	42.3327	60.7124	0.191715	0.697266	1	0.961209
osa-miR156abcei	1766.45	2884.35	3313.63	0.533085	0.87045	1		LOC_Os01g69830	11.6395	42.3327	60.7124	0.191715	0.697266	1	0.994211
OsmiR-228	0.781107	0.671664	0.748856	1	0.859887	0.958711		LOC_Os01g69100	459.484	408.513	453.937	1	0.889069	0.987928	0.981724
OsmiR-164	0.156221	0.761219	0.864064	0.180798	0.880975	1		LOC_Os01g68730	4.91089	4.79984	5.71486	0.859319	0.839888	1	0.520156
OsmiR-19	0.676959	1.65677	1.3825	0.408602	1	0.834457		LOC_Os01g68710	118.684	1508.29	1540.53	0.0770408	0.979073	1	0.956919
OsmiR-72	0.468664	1.29855	1.44011	0.325437	0.901703	1		LOC_Os01g68710	118.684	1508.29	1540.53	0.0770408	0.979073	1	0.993346
OsmiR-145	4.1659	6.26886	4.83876	0.664539	1	0.771872		LOC_Os01g68710	118.684	1508.29	1540.53	0.0770408	0.979073	1	0.732756
OsmiR-220	2.1871	4.56731	5.18439	0.421863	0.880975	1		LOC_Os01g68710	118.684	1508.29	1540.53	0.0770408	0.979073	1	0.984492
OsmiR-225	5.98849	8.86596	2.93782	0.675447	1	0.331359		LOC_Os01g67560	113.325	697.507	769.959	0.147183	0.905901	1	-0.117388
osa-miR1867	5.05116	15.9856	20.2767	0.249111	0.788372	1		LOC_Os01g67370	119.138	259.069	203.997	0.45987	1	0.787423	0.778746
osa-miR5159	17.9655	27.8517	19.1822	0.645041	1	0.688729		LOC_Os01g67220	1058.64	1969.78	2273.15	0.465718	0.866543	1	0.384213
OsmiR-171	0.364517	1.02988	1.20969	0.301331	0.851362	1		LOC_Os01g66960	8.0622	10.4271	17.7361	0.454566	0.587906	1	0.82125
OsmiR-131	0.156221	0.223888	0.864064	0.180798	0.25911	1		LOC_Os01g66730	0	0	0	0	0	0	0
OsmiR-95	34.6812	59.1512	51.6135	0.586314	1	0.872568		LOC_Os01g66180	2427.01	781.792	934.217	1	0.322121	0.384925	-0.975562
osa-miR529a	8.69633	13.5228	28.975	0.300132	0.466707	1		LOC_Os01g65780	1499.92	1057.5	848.333	1	0.705035	0.565585	-0.878739
OsmiR-78	1.82258	3.0001	2.53459	0.607508	1	0.844836		LOC_Os01g65640	0	0	0	0	0	0	0
OsmiR-15	0.937328	1.65677	2.36178	0.396874	0.701493	1		LOC_Os01g65600	110.251	51.2879	34.7356	1	0.465193	0.31506	-0.953032
osa-miR5795	2.70784	4.16431	3.34105	0.650248	1	0.802305		LOC_Os01g65090	119.76	554.598	528.7	0.215941	1	0.953303	0.854773
OsmiR-81	3.28065	5.64197	10.196	0.32176	0.553354	1		LOC_Os01g64910	8.72988	7.59817	9.8063	0.890232	0.774825	1	0.636693
OsmiR-219	7.49863	15.3587	17.2237	0.435367	0.89172	1		LOC_Os01g64520	398.783	1505.64	1044.07	0.26486	1	0.69344	0.819804
osa-miR162b	34.9936	51.6733	46.1986	0.677208	1	0.894052		LOC_Os01g64320	0	0	0	0	0	0	0
OsmiR-62	3.69724	5.55242	4.66595	0.665879	1	0.840345		LOC_Os01g63880	4.52555	8.15179	18.2239	0.24833	0.447313	1	0.280113
OsmiR-83	5.41568	9.9854	10.0808	0.537229	0.990541	1		LOC_Os01g63880	4.52555	8.15179	18.2239	0.24833	0.447313	1	0.71722
osa-miR167abc	100.607	156.632	135.024	0.642312	1	0.862049		LOC_Os01g63290	381.58	233.605	156.072	1	0.612204	0.409016	-0.740143
osa-miR167fghj	279.116	529.36	436.813	0.527269	1	0.825172		LOC_Os01g63290	381.58	233.605	156.072	1	0.612204	0.409016	-0.752088
OsmiR-150	0	0.447776	0.748856	0	0.597947	1		LOC_Os01g63220	107.135	130.972	167.266	0.640508	0.783014	1	0.973284
OsmiR-62	3.69724	5.55242	4.66595	0.665879	1	0.840345		LOC_Os01g63050	403.323	211.103	401.8	1	0.523409	0.996225	-0.856524
OsmiR-95	34.6812	59.1512	51.6135	0.586314	1	0.872568		LOC_Os01g63050	403.323	211.103	401.8	1	0.523409	0.996225	-0.741936
OsmiR-135	0.364517	0.805996	0.748856	0.452256	1	0.929106		LOC_Os01g63050	403.323	211.103	401.8	1	0.523409	0.996225	-0.604997
OsmiR-156	96.3365	174.319	191.131	0.504034	0.91204	1		LOC_Os01g63050	403.323	211.103	401.8	1	0.523409	0.996225	-0.355565
OsmiR-169	0.312443	0.492553	0.80646	0.387425	0.61076	1		LOC_Os01g63050	403.323	211.103	401.8	1	0.523409	0.996225	0.147681
OsmiR-201	94.8264	0.447776	0.230417	1	0.00472206	0.00242988		LOC_Os01g62800	183.456	138.087	116.015	1	0.752697	0.632384	0.947731
osa-miR528	2.34332	10.478	18.8366	0.124403	0.556255	1		LOC_Os01g62600	0	0	0	0	0	0	0
OsmiR-145	4.1659	6.26886	4.83876	0.664539	1	0.771872		LOC_Os01g61430	2542.52	952.149	790.261	1	0.37449	0.310818	-0.687857
OsmiR-173	0.885255	1.61199	1.78573	0.495737	0.902706	1		LOC_Os01g61430	2542.52	952.149	790.261	1	0.37449	0.310818	-0.995086
osa-miR1425	243.757	367.982	319.243	0.662417	1	0.86755		LOC_Os01g61190	15.5129	10.9225	29.6111	0.523889	0.368866	1	-0.113986
OsmiR-57	0.468664	1.07466	1.26729	0.369815	0.847997	1		LOC_Os01g61110	5.07059	22.0844	58.2749	0.0870115	0.37897	1	0.879706
OsmiR-116	0.41659	0.0895552	0.288021	1	0.214972	0.691378		LOC_Os01g60040	1281.66	2451.61	2100.62	0.522782	1	0.856833	-0.939464
osa-miR531c	2.1871	13.6124	4.14751	0.16067	1	0.304687		LOC_Os01g59819	0	0	0	0	0	0	0
OsmiR-213	0.312443	0.358221	0.460834	0.677994	0.77733	1		LOC_Os01g59720	7.4559	7.09557	7.11608	1	0.951673	0.954424	-0.702479
OsmiR-219	7.49863	15.3587	17.2237	0.435367	0.89172	1		LOC_Os01g59720	7.4559	7.09557	7.11608	1	0.951673	0.954424	-0.973126
osa-miR159b	1695.89	4362.05	5616.65	0.301939	0.776629	1		LOC_Os01g59660	508.189	445.866	153.796	1	0.877362	0.302635	-0.845612
osa-miR159f	645.611	1603.62	2093.86	0.308336	0.765868	1		LOC_Os01g59660	508.189	445.866	153.796	1	0.877362	0.302635	-0.856418
OsmiR-80	0.260369	0.537331	0.288021	0.48456	1	0.536023		LOC_Os01g58140	7.77953	36.1463	35.9794	0.215223	1	0.995382	0.580603
OsmiR-53	0.312443	0.492553	0.40323	0.634333	1	0.818653		LOC_Os01g57610	9.89939	47.2985	77.6018	0.127566	0.609502	1	0.555304
OsmiR-47	0.989402	1.25377	1.90094	0.52048	0.659553	1		LOC_Os01g56400	33.4877	51.7109	63.6298	0.52629	0.812684	1	0.936586
osa-miR169ijkmq	6.24886	9.9854	56.7402	0.110131	0.175984	1		LOC_Os01g55830	4915.47	3142.52	5619.9	0.874654	0.559177	1	0.671841
osa-miR393b	0.781107	1.11944	4.0323	0.193713	0.277618	1		LOC_Os01g53280	175.992	753.642	832.542	0.211391	0.905229	1	0.665871
osa-miR168a	1318.14	3605.13	5892	0.223718	0.611869	1		LOC_Os01g53160	7.10318	36.7055	44.5408	0.159476	0.824087	1	0.948018
OsmiR-116	0.41659	0.0895552	0.288021	1	0.214972	0.691378		LOC_Os01g52790	61.4925	64.6137	33.6239	0.951695	1	0.520383	-0.21273
OsmiR-83	5.41568	9.9854	10.0808	0.537229	0.990541	1		LOC_Os01g52760	61.3431	70.9794	63.3098	0.864239	1	0.891947	0.644267
OsmiR-95	34.6812	59.1512	51.6135	0.586314	1	0.872568		LOC_Os01g52760	61.3431	70.9794	63.3098	0.864239	1	0.891947	0.85389
OsmiR-135	0.364517	0.805996	0.748856	0.452256	1	0.929106		LOC_Os01g52760	61.3431	70.9794	63.3098	0.864239	1	0.891947	0.742787
OsmiR-138	3.95761	6.17931	4.55074	0.640462	1	0.736448		LOC_Os01g52760	61.3431	70.9794	63.3098	0.864239	1	0.891947	0.997796
OsmiR-156	96.3365	174.319	191.131	0.504034	0.91204	1		LOC_Os01g52760	61.3431	70.9794	63.3098	0.864239	1	0.891947	0.523522
OsmiR-169	0.312443	0.492553	0.80646	0.387425	0.61076	1		LOC_Os01g52760	61.3431	70.9794	63.3098	0.864239	1	0.891947	0.0392283
osa-miR396b	37.3369	43.2551	37.1548	0.863179	1	0.858968		LOC_Os01g52640	378.771	1235.6	502.433	0.306548	1	0.406631	0.987204
osa-miR396a	20.3609	31.0756	90.0931	0.225998	0.344928	1		LOC_Os01g52640	378.771	1235.6	502.433	0.306548	1	0.406631	-0.244046
osa-miR531c	2.1871	13.6124	4.14751	0.16067	1	0.304687		LOC_Os01g52214	801.601	1296.04	1816.03	0.441404	0.713668	1	0.14607
osa-miR159b	1695.89	4362.05	5616.65	0.301939	0.776629	1		LOC_Os01g51980	0	0	0	0	0	0	0
OsmiR-36	2.86406	3.0001	3.16824	0.903992	0.94693	1		LOC_Os01g51800	481.544	534.625	487.113	0.900713	1	0.911129	0.0347297
OsmiR-153	2.08295	2.77621	3.28344	0.63438	0.845517	1		LOC_Os01g51330	16.4563	8.71261	8.84667	1	0.529441	0.537587	-0.900666
OsmiR-221	0.364517	0.492553	0.691252	0.527328	0.712553	1		LOC_Os01g51330	16.4563	8.71261	8.84667	1	0.529441	0.537587	-0.788187
OsmiR-150	0	0.447776	0.748856	0	0.597947	1		LOC_Os01g51320	0	0	0	0	0	0	0
OsmiR-64	26.6097	52.4345	39.6318	0.507484	1	0.755833		LOC_Os01g50622	331.341	116.164	56.9074	1	0.350589	0.171749	-0.748279
osa-miR166l	660.14	1396.66	1931.88	0.341709	0.722954	1		LOC_Os01g50230	0	0	0	0	0	0	0
OsmiR-34	0.312443	0.626886	0.40323	0.498405	1	0.643227		LOC_Os01g49614	23.5678	23.8486	38.9905	0.60445	0.611652	1	-0.22152
OsmiR-166	1.1977	1.43288	1.95855	0.611524	0.731605	1		LOC_Os01g49614	23.5678	23.8486	38.9905	0.60445	0.611652	1	0.958034
OsmiR-149	1.56221	3.22399	3.22584	0.484281	0.999425	1		LOC_Os01g49219	92.9107	54.2801	47.6922	1	0.584218	0.513312	-0.990997
OsmiR-223	2.3954	3.62698	3.80188	0.630055	0.953996	1		LOC_Os01g49219	92.9107	54.2801	47.6922	1	0.584218	0.513312	-0.999781
OsmiR-231	2.60369	5.77631	7.89179	0.329924	0.731939	1		LOC_Os01g49065	0	0	0	0	0	0	0
OsmiR-231	2.60369	5.77631	7.89179	0.329924	0.731939	1		LOC_Os01g48920	12.9953	21.5497	14.092	0.603039	1	0.653932	0.230889
OsmiR-133	11.9249	19.0752	15.8988	0.625151	1	0.833477		LOC_Os01g48910	219.503	469.84	481.689	0.455695	0.975402	1	0.877908
OsmiR-106	3.85346	4.16431	4.83876	0.796374	0.860616	1		LOC_Os01g48850	220.989	2022.93	1941.48	0.109242	1	0.959736	0.71544
OsmiR-183	2.96821	4.92553	4.66595	0.602616	1	0.947298		LOC_Os01g48850	220.989	2022.93	1941.48	0.109242	1	0.959736	0.99661
OsmiR-224	1.40599	2.37321	2.24657	0.592443	1	0.946636		LOC_Os01g48850	220.989	2022.93	1941.48	0.109242	1	0.959736	0.996744
OsmiR-176	0.833181	1.61199	1.72813	0.482129	0.932797	1		LOC_Os01g48300	188.487	148.516	53.8134	1	0.787935	0.285501	-0.805395
osa-miR1866	1.92673	13.6124	6.97012	0.141543	1	0.512043		LOC_Os01g48250	493.464	40.4744	51.0327	1	0.082021	0.103417	-0.83536
OsmiR-122	5.51982	114.451	105.128	0.0482285	1	0.918536		LOC_Os01g48010	6.6765	6.74834	7.43158	0.898396	0.908063	1	0.507791
OsmiR-23	1.87466	2.1941	2.41938	0.77485	0.906886	1		LOC_Os01g47680	32.9329	18.5903	23.8709	1	0.564491	0.724835	-0.699096
OsmiR-131	0.156221	0.223888	0.864064	0.180798	0.25911	1		LOC_Os01g47256	75.6946	158.184	116.885	0.478522	1	0.738919	0.0858622
OsmiR-125	0.208295	0.402998	0.921669	0.225998	0.437248	1		LOC_Os01g46260	0	0	0	0	0	0	0
OsmiR-209	0.729033	0.895552	1.67052	0.43641	0.53609	1		LOC_Os01g46260	0	0	0	0	0	0	0
OsmiR-9	0.260369	0.402998	0.230417	0.64608	1	0.571757		LOC_Os01g46250	0	0	0	0	0	0	0
OsmiR-51	1.61429	2.5971	2.18896	0.621573	1	0.842849		LOC_Os01g46250	0	0	0	0	0	0	0
OsmiR-125	0.208295	0.402998	0.921669	0.225998	0.437248	1		LOC_Os01g45110	11.3333	36.0072	109.801	0.103217	0.327933	1	0.999712
OsmiR-209	0.729033	0.895552	1.67052	0.43641	0.53609	1		LOC_Os01g45110	11.3333	36.0072	109.801	0.103217	0.327933	1	0.997059
osa-miR528	2.34332	10.478	18.8366	0.124403	0.556255	1		LOC_Os01g44330	0	0	0	0	0	0	0
OsmiR-166	1.1977	1.43288	1.95855	0.611524	0.731605	1		LOC_Os01g43490	0	0	0	0	0	0	0
osa-miR1865	0.468664	0.850774	0.921669	0.508495	0.92308	1		LOC_Os01g41834	0	0	0	0	0	0	0
OsmiR-106	3.85346	4.16431	4.83876	0.796374	0.860616	1		LOC_Os01g41820	0	0	0	0	0	0	0
OsmiR-106	3.85346	4.16431	4.83876	0.796374	0.860616	1		LOC_Os01g41800	0	0	0	0	0	0	0
OsmiR-211	0.676959	0.761219	0.921669	0.734493	0.825914	1		LOC_Os01g41730	0	0	0	0	0	0	0
osa-miR531c	2.1871	13.6124	4.14751	0.16067	1	0.304687		LOC_Os01g40640	407.291	387.507	355.703	1	0.951426	0.873338	-0.0274019
OsmiR-147	0.41659	1.47766	1.20969	0.281926	1	0.818653		LOC_Os01g40340	3049.04	2927.37	2294.88	1	0.960098	0.752657	-0.416082
OsmiR-118	31.9212	61.5244	50.3462	0.518839	1	0.818312		LOC_Os01g40320	0	0	0	0	0	0	0
osa-miR528	2.34332	10.478	18.8366	0.124403	0.556255	1		LOC_Os01g40150	0	0	0	0	0	0	0
OsmiR-15	0.937328	1.65677	2.36178	0.396874	0.701493	1		LOC_Os01g39330	14.4868	84.0876	212.479	0.0681797	0.395746	1	0.984616
OsmiR-89	2.3954	3.89565	5.12678	0.467232	0.759862	1		LOC_Os01g39330	14.4868	84.0876	212.479	0.0681797	0.395746	1	0.974434
osa-miR1320-3p	0.364517	2.23888	1.61292	0.162812	1	0.720414		LOC_Os01g38840	0	0	0	0	0	0	0
OsmiR-72	0.468664	1.29855	1.44011	0.325437	0.901703	1		LOC_Os01g38190	4.62057	4.51849	4.50732	1	0.977909	0.975491	-0.998958
OsmiR-145	4.1659	6.26886	4.83876	0.664539	1	0.771872		LOC_Os01g38190	4.62057	4.51849	4.50732	1	0.977909	0.975491	-0.683539
OsmiR-173	0.885255	1.61199	1.78573	0.495737	0.902706	1		LOC_Os01g38190	4.62057	4.51849	4.50732	1	0.977909	0.975491	-0.995656
OsmiR-135	0.364517	0.805996	0.748856	0.452256	1	0.929106		LOC_Os01g36420	0	0	0	0	0	0	0
OsmiR-98	0.260369	0.626886	0.979273	0.26588	0.640155	1		LOC_Os01g36350	0	0	0	0	0	0	0
OsmiR-139	0.104148	0.537331	0.172813	0.193824	1	0.321614		LOC_Os01g36350	0	0	0	0	0	0	0
OsmiR-220	2.1871	4.56731	5.18439	0.421863	0.880975	1		LOC_Os01g36350	0	0	0	0	0	0	0
OsmiR-222	2.08295	4.65687	5.47241	0.380628	0.850972	1		LOC_Os01g36350	0	0	0	0	0	0	0
OsmiR-66	2.08295	1.97021	2.93782	0.709013	0.670638	1		LOC_Os01g35050	7158.45	4451.65	4035.07	1	0.621873	0.563679	-0.51413
OsmiR-227	1.77051	2.73143	2.7074	0.648198	1	0.991202		LOC_Os01g34880	7.49599	13.6103	11.8705	0.55076	1	0.872176	0.966947
OsmiR-31	0.364517	0.626886	0.921669	0.395496	0.680164	1		LOC_Os01g34770	0	0	0	0	0	0	0
OsmiR-51	1.61429	2.5971	2.18896	0.621573	1	0.842849		LOC_Os01g34620	1176.68	675.211	632.963	1	0.573829	0.537924	-0.879505
OsmiR-229	0.520738	0.492553	0.345626	1	0.945875	0.663723		LOC_Os01g34620	1176.68	675.211	632.963	1	0.573829	0.537924	0.677192
osa-miR166j	3.43687	10.8362	15.6108	0.22016	0.694148	1		LOC_Os01g33740	0	0	0	0	0	0	0
osa-miR166l	660.14	1396.66	1931.88	0.341709	0.722954	1		LOC_Os01g33740	0	0	0	0	0	0	0
OsmiR-230	1.35392	16.1647	21.3136	0.0635237	0.758422	1		LOC_Os01g33540	182.322	81.8341	59.6926	1	0.448844	0.327402	-0.996733
osa-miR171h	4.68664	8.28385	8.81346	0.53176	0.939909	1		LOC_Os01g33260	0	0	0	0	0	0	0
osa-miR390	410.446	884.581	1039.82	0.39473	0.85071	1		LOC_Os01g33110	5.30044	5.64418	5.3483	0.939098	1	0.947577	0.401799
OsmiR-161	37.4931	58.2108	62.9615	0.595493	0.924547	1		LOC_Os01g33110	5.30044	5.64418	5.3483	0.939098	1	0.947577	0.458379
OsmiR-131	0.156221	0.223888	0.864064	0.180798	0.25911	1		LOC_Os01g32780	2942.07	86.5862	165.581	1	0.0294304	0.0562804	-0.553062
osa-miR396b	37.3369	43.2551	37.1548	0.863179	1	0.858968		LOC_Os01g32750	364.818	204.321	188.399	1	0.560061	0.516419	-0.403818
osa-miR396a	20.3609	31.0756	90.0931	0.225998	0.344928	1		LOC_Os01g32750	364.818	204.321	188.399	1	0.560061	0.516419	-0.680486
OsmiR-163	0.468664	1.25377	1.09448	0.373803	1	0.872951		LOC_Os01g32080	2068.64	780.633	833.376	1	0.377366	0.402862	-0.987713
osa-miR6248	0.364517	1.47766	1.3249	0.246685	1	0.89662		LOC_Os01g28600	4.96421	4.98578	4.96075	0.995674	1	0.994979	0.498975
OsmiR-173	0.885255	1.61199	1.78573	0.495737	0.902706	1		LOC_Os01g28450	0	0	0	0	0	0	0
OsmiR-50	34.577	65.9574	82.0861	0.421228	0.803514	1		LOC_Os01g27150	1254.36	904.824	923.559	1	0.721344	0.736279	-0.92567
osa-miR1861g	0.156221	0.492553	1.90094	0.0821811	0.25911	1		LOC_Os01g25530	177.718	153.921	128.967	1	0.866097	0.725686	-0.946942
OsmiR-122	5.51982	114.451	105.128	0.0482285	1	0.918536		LOC_Os01g25386	428.226	579.52	516.555	0.738932	1	0.89135	0.939434
OsmiR-66	2.08295	1.97021	2.93782	0.709013	0.670638	1		LOC_Os01g24710	3703.75	30207.4	33511.9	0.11052	0.901393	1	0.495277
OsmiR-212	1.24977	2.01499	2.18896	0.570942	0.920523	1		LOC_Os01g24710	3703.75	30207.4	33511.9	0.11052	0.901393	1	0.997286
OsmiR-97	0.989402	1.20899	0.864064	0.818368	1	0.714697		LOC_Os01g22520	2009.07	3720.27	4061.55	0.494656	0.915972	1	0.000687618
OsmiR-150	0	0.447776	0.748856	0	0.597947	1		LOC_Os01g21820	258.765	100.574	116.255	1	0.388669	0.449268	-0.877076
OsmiR-129	15.4659	29.9114	39.8622	0.387985	0.750371	1		LOC_Os01g21300	0	0	0	0	0	0	0
OsmiR-53	0.312443	0.492553	0.40323	0.634333	1	0.818653		LOC_Os01g21240	13.1289	4.72888	4.68923	1	0.360188	0.357167	-0.866332
OsmiR-75	0.520738	1.7911	2.76501	0.188332	0.647775	1		LOC_Os01g20950	0	0	0	0	0	0	0
OsmiR-113	0.104148	0.0895552	1.03688	0.100444	0.0863701	1		LOC_Os01g20950	0	0	0	0	0	0	0
OsmiR-186	0.833181	0.805996	1.3249	0.628864	0.608346	1		LOC_Os01g20950	0	0	0	0	0	0	0
OsmiR-228	0.781107	0.671664	0.748856	1	0.859887	0.958711		LOC_Os01g20950	0	0	0	0	0	0	0
OsmiR-29	1.30185	2.28366	3.34105	0.389652	0.683515	1		LOC_Os01g20740	0	0	0	0	0	0	0
osa-miR1882e	13.0185	28.4785	39.2861	0.331375	0.724901	1		LOC_Os01g19920	0	0	0	0	0	0	0
OsmiR-147	0.41659	1.47766	1.20969	0.281926	1	0.818653		LOC_Os01g19800	228.129	36.4526	84.1391	1	0.15979	0.368823	-0.999992
osa-miR5795	2.70784	4.16431	3.34105	0.650248	1	0.802305		LOC_Os01g19240	0	0	0	0	0	0	0
OsmiR-78	1.82258	3.0001	2.53459	0.607508	1	0.844836		LOC_Os01g16890	7994.32	7247.29	7385.26	1	0.906554	0.923813	-0.97392
OsmiR-28	1.77051	2.14932	5.06918	0.34927	0.423998	1		LOC_Os01g16340	30.2909	32.4701	33.5638	0.902488	0.967415	1	0.820977
OsmiR-64	26.6097	52.4345	39.6318	0.507484	1	0.755833		LOC_Os01g16060	10.947	11.8296	13.122	0.834246	0.901514	1	0.407933
OsmiR-70	0.0520738	0.358221	0.979273	0.053176	0.365803	1		LOC_Os01g16060	10.947	11.8296	13.122	0.834246	0.901514	1	0.996363
OsmiR-98	0.260369	0.626886	0.979273	0.26588	0.640155	1		LOC_Os01g16060	10.947	11.8296	13.122	0.834246	0.901514	1	0.992849
OsmiR-106	3.85346	4.16431	4.83876	0.796374	0.860616	1		LOC_Os01g16060	10.947	11.8296	13.122	0.834246	0.901514	1	0.994843
OsmiR-183	2.96821	4.92553	4.66595	0.602616	1	0.947298		LOC_Os01g16060	10.947	11.8296	13.122	0.834246	0.901514	1	0.728746
OsmiR-220	2.1871	4.56731	5.18439	0.421863	0.880975	1		LOC_Os01g16060	10.947	11.8296	13.122	0.834246	0.901514	1	0.906569
OsmiR-231	2.60369	5.77631	7.89179	0.329924	0.731939	1		LOC_Os01g16060	10.947	11.8296	13.122	0.834246	0.901514	1	0.97519
OsmiR-62	3.69724	5.55242	4.66595	0.665879	1	0.840345		LOC_Os01g15970	94.4238	1278.58	916.602	0.0738507	1	0.716893	0.981021
OsmiR-88	0.156221	0.268665	0.518439	0.301331	0.51822	1		LOC_Os01g15970	94.4238	1278.58	916.602	0.0738507	1	0.716893	0.504521
OsmiR-169	0.312443	0.492553	0.80646	0.387425	0.61076	1		LOC_Os01g15970	94.4238	1278.58	916.602	0.0738507	1	0.716893	0.555706
OsmiR-100	2.65576	8.41818	7.20054	0.315479	1	0.855355		LOC_Os01g14690	941.116	1793.58	2362.71	0.398321	0.75912	1	0.819153
OsmiR-9	0.260369	0.402998	0.230417	0.64608	1	0.571757		LOC_Os01g13300	15.0572	8.56521	6.7574	1	0.568846	0.448783	-0.151288
OsmiR-38	0.312443	0.358221	0.460834	0.677994	0.77733	1		LOC_Os01g13300	15.0572	8.56521	6.7574	1	0.568846	0.448783	-0.861479
OsmiR-229	0.520738	0.492553	0.345626	1	0.945875	0.663723		LOC_Os01g13300	15.0572	8.56521	6.7574	1	0.568846	0.448783	0.772424
OsmiR-83	5.41568	9.9854	10.0808	0.537229	0.990541	1		LOC_Os01g12820	98.2597	46.1119	22.4617	1	0.469286	0.228595	-0.957679
osa-miR159b	1695.89	4362.05	5616.65	0.301939	0.776629	1		LOC_Os01g12700	0	0	0	0	0	0	0
osa-miR159f	645.611	1603.62	2093.86	0.308336	0.765868	1		LOC_Os01g12700	0	0	0	0	0	0	0
osa-miR159b	1695.89	4362.05	5616.65	0.301939	0.776629	1		LOC_Os01g11430	0	0	0	0	0	0	0
OsmiR-230	1.35392	16.1647	21.3136	0.0635237	0.758422	1		LOC_Os01g10610	619.858	479.507	478.746	1	0.773575	0.772347	-0.969799
OsmiR-18	9.21706	15.7617	14.9771	0.584776	1	0.950222		LOC_Os01g10450	51.3373	45.458	39.3404	1	0.885476	0.766311	-0.799066
OsmiR-96	10.6231	19.0305	20.5647	0.516567	0.925393	1		LOC_Os01g09850	13.3921	252.419	292.602	0.045769	0.86267	1	0.999947
OsmiR-207	23.3811	38.3744	39.1133	0.597779	0.981108	1		LOC_Os01g09850	13.3921	252.419	292.602	0.045769	0.86267	1	0.995783
OsmiR-213	0.312443	0.358221	0.460834	0.677994	0.77733	1		LOC_Os01g09560	175.032	1373.61	1955.05	0.089528	0.702595	1	0.91504
osa-miR396a	20.3609	31.0756	90.0931	0.225998	0.344928	1		LOC_Os01g08560	1831.5	2576.99	2845.5	0.643648	0.905639	1	0.79872
OsmiR-118	31.9212	61.5244	50.3462	0.518839	1	0.818312		LOC_Os01g08010	31.8334	32.8796	29.3146	0.968182	1	0.891575	0.148525
OsmiR-39	2.3954	4.34342	5.4148	0.442379	0.802139	1		LOC_Os01g07990	0	0	0	0	0	0	0
OsmiR-70	0.0520738	0.358221	0.979273	0.053176	0.365803	1		LOC_Os01g07950	6599.22	2318.25	2130.83	1	0.351292	0.322891	-0.777483
OsmiR-98	0.260369	0.626886	0.979273	0.26588	0.640155	1		LOC_Os01g07950	6599.22	2318.25	2130.83	1	0.351292	0.322891	-0.889217
OsmiR-220	2.1871	4.56731	5.18439	0.421863	0.880975	1		LOC_Os01g07950	6599.22	2318.25	2130.83	1	0.351292	0.322891	-0.987368
OsmiR-15	0.937328	1.65677	2.36178	0.396874	0.701493	1		LOC_Os01g06740	7.83848	7.84569	7.82304	0.999081	1	0.997114	-0.662816
OsmiR-71	0.989402	2.10455	2.30417	0.429396	0.913363	1		LOC_Os01g06740	7.83848	7.84569	7.82304	0.999081	1	0.997114	-0.341179
OsmiR-89	2.3954	3.89565	5.12678	0.467232	0.759862	1		LOC_Os01g06740	7.83848	7.84569	7.82304	0.999081	1	0.997114	-0.623804
osa-miR440	0.885255	1.07466	0.633647	0.823752	1	0.589625		LOC_Os01g06360	0	0	0	0	0	0	0
osa-miR159f	645.611	1603.62	2093.86	0.308336	0.765868	1		LOC_Os01g06070	0	0	0	0	0	0	0
OsmiR-124	0.104148	6.0002	8.87106	0.0117402	0.676378	1		LOC_Os01g05694	0	0	0	0	0	0	0
OsmiR-163	0.468664	1.25377	1.09448	0.373803	1	0.872951		LOC_Os01g05430	38.7963	52.1096	43.2898	0.744512	1	0.830744	0.869823
OsmiR-131	0.156221	0.223888	0.864064	0.180798	0.25911	1		LOC_Os01g04840	0	0	0	0	0	0	0
OsmiR-227	1.77051	2.73143	2.7074	0.648198	1	0.991202		LOC_Os01g04720	12.2717	359.549	223.532	0.0341307	1	0.621701	0.92969
OsmiR-32	0.729033	0.805996	1.3249	0.550256	0.608346	1		LOC_Os01g04150	0	0	0	0	0	0	0
OsmiR-119	0.260369	0.582108	0.691252	0.376663	0.842108	1		LOC_Os01g04150	0	0	0	0	0	0	0
osa-miR528	2.34332	10.478	18.8366	0.124403	0.556255	1		LOC_Os01g03640	0	0	0	0	0	0	0
osa-miR528	2.34332	10.478	18.8366	0.124403	0.556255	1		LOC_Os01g03620	4.92091	30.3983	37.5117	0.131183	0.810367	1	0.94849
OsmiR-62	3.69724	5.55242	4.66595	0.665879	1	0.840345		LOC_Os01g03170	0	0	0	0	0	0	0
OsmiR-18	9.21706	15.7617	14.9771	0.584776	1	0.950222		LOC_Os01g02680	0	0	0	0	0	0	0
OsmiR-32	0.729033	0.805996	1.3249	0.550256	0.608346	1		LOC_Os01g02550	0	0	0	0	0	0	0
OsmiR-34	0.312443	0.626886	0.40323	0.498405	1	0.643227		LOC_Os01g02550	0	0	0	0	0	0	0
OsmiR-166	1.1977	1.43288	1.95855	0.611524	0.731605	1		LOC_Os01g02550	0	0	0	0	0	0	0
OsmiR-18	9.21706	15.7617	14.9771	0.584776	1	0.950222		LOC_Os01g02410	0	0	0	0	0	0	0
OsmiR-185	2.23917	5.23898	3.22584	0.427407	1	0.615739		LOC_Os01g02050	27.9965	60.1408	62.5016	0.447933	0.962228	1	0.710971
OsmiR-169	0.312443	0.492553	0.80646	0.387425	0.61076	1		LOC_Os01g01360	13.278	10.4122	9.88291	1	0.784172	0.744308	-0.86113

## Sheet: Table B 
Table B Oppositely expressed miRNA-target pairs
	TPM normalized between 0-1					GCRMA normalized between 0-1			Correlation	Mapman annotation			TIGR putative function	RGAP description	GO description
miRNA ID	0 HAI	12 HAI	24 HAI		Gene ID	0 HAI	12 HAI	24 HAI		Bin code	Bin name	Description
OsmiR-100	0.315479	1	0.855355		LOC_Os07g07030	1	0.294306	0.178577	-0.94528	35.2	not assigned.unknown	protein|expressed protein	expressed protein	Similar to Helicase-like protein [Oryza sativa (japonica cultivar-group)].	0
osa-miR531c	0.16067	1	0.304687		LOC_Os04g31710	1	0.022686	0.0132761	-0.626016	27.3.67	RNA.regulation of transcription.putative transcription regulator	moderately similar to ( 249) AT1G27990 | Symbols: | unknown protein | chr1:9752799-9753919 REVERSE protein|expressed protein	expressed protein	Conserved hypothetical protein.	0
osa-miR1866	0.141543	1	0.512043		LOC_Os01g48250	1	0.082021	0.103417	-0.83536	35.2	not assigned.unknown	protein|OsFBDUF5 - F-box and DUF domain containing protein, expressed	F-box domain containing protein, expressed	Protein of unknown function DUF295 family protein.	0
OsmiR-7	0.129216	1	0.765747		LOC_Os12g01922	1	0.592909	0.406677	-0.839272	33.99	development.unspecified	nearly identical (1628) AT3G08850 | Symbols: RAPTOR1B, ATRAPTOR1B, RAPTOR1 | RAPTOR1; nucleotide binding / protein binding | chr3:2686978-2694911 REVERSE WD40 protein|WD domain and HEAT domain containing protein, putative, expressed	0	0	0
OsmiR-203	0.0118971	1	0.947567		LOC_Os11g37540	1	0.614728	0.477377	-0.954313	29.4	protein.postranslational modification	moderately similar to ( 451) AT3G63330 | Symbols: | protein kinase family protein | chr3:23392234-23394663 REVERSE PP2Cc PP2Cc PP2C S_TKc S_TKc protein|protein phosphatase 2C, putative, expressed	protein phosphatase 2C containing protein, expressed	Serine/threonine protein kinase domain containing protein.	protein kinase activity
osa-miR166e	0.312409	0.973092	1		LOC_Os08g34740	1	0.147486	0.0948219	-0.99985	35.2	not assigned.unknown	highly similar to ( 501) AT5G65490 | Symbols: | FUNCTIONS IN: molecular_function unknown; INVOLVED IN: biological_process unknown; LOCATED IN: chloroplast; EXPRESSED IN: 22 plant structures; EXPRESSED DURING: 13 growth stages; CONTAINS InterPro DOMAIN/s: SGT1 (InterPro:IPR010770); Has 4480 Blast hits to 3390 proteins in 346 species: Archae - 8; Bacteria - 210; Metazoa - 1070; Fungi - 582; Plants …	SGT1 protein, putative, expressed	SGT1 family protein.	0
OsmiR-219	0.435367	0.89172	1		LOC_Os02g43370	1	0.201314	0.137114	-0.993413	34.13	transport.peptides and oligopeptides	highly similar to ( 855) AT5G53550 | Symbols: YSL3, ATYSL3 | YSL3 (YELLOW STRIPE LIKE 3); oligopeptide transporter | chr5:21756081-21758776 FORWARDOPT COG1297 protein|transposon protein, putative, unclassified, expressed	transposon protein, putative, unclassified, expressed	Similar to Iron-phytosiderophore transporter protein yellow stripe 1.	0
OsmiR-219	0.435367	0.89172	1		LOC_Os12g16350	1	0.304964	0.256692	-0.992371	13.2.6.3	amino acid metabolism.degradation.aromatic aa.tryptophan	moderately similar to ( 499) AT5G65940 | Symbols: CHY1 | CHY1 (BETA-HYDROXYISOBUTYRYL-COA HYDROLASE 1); 3-hydroxyisobutyryl-CoA hydrolase | chr5:26376927-26379161 REVERSE PRK06493 PRK06028 PRK06952 PRK07828 PRK07759 PRK05617 CaiD PRK06190 PRK05979 ECH PRK07628 PRK05980 PRK07658 PRK05809 PRK05862 PRK07510 PRK06127 PRK05995 PRK07657 PRK09245 PRK08260 PRK07468 PRK07509 PRK08138 protein|enoyl-CoA hyd…	CHY1, putative, expressed	Similar to CoA-thioester hydrolase CHY1 (3-hydroxyisobutyryl-coenzyme A hydrolase).	nucleic acid binding
OsmiR-219	0.435367	0.89172	1		LOC_Os02g02920	1	0.309052	0.47509	-0.915549	17.1.1	hormone metabolism.abscisic acid.synthesis-degradation	moderately similar to ( 245) AT5G42560 | Symbols: | abscisic acid-responsive HVA22 family protein | chr5:17015703-17016969 FORWARD protein|HVA22, putative, expressed	receptor expression-enhancing protein 3, putative, expressed	Conserved hypothetical protein.	0
OsmiR-219	0.435367	0.89172	1		LOC_Os07g35870	1	0.518611	0.428568	-0.999401	27.3.6	RNA.regulation of transcription.bHLH,Basic Helix-Loop-Helix family	weakly similar to ( 199) AT5G54680 | Symbols: ILR3 | ILR3 (iaa-leucine resistant3); DNA binding / transcription factor | chr5:22217270-22218993 FORWARD protein|basic helix-loop-helix DND-binding domain containing protein, expressed	bHLH transcription factor, putative, expressed	Similar to Helix-loop-helix-like protein (Fragment).	nucleus
OsmiR-219	0.435367	0.89172	1		LOC_Os11g34460	1	0.272636	0.257294	-0.986649	29.5.11.4.3.2	protein.degradation.ubiquitin.E3.SCF.FBOX	highly similar to ( 882) AT1G68050 | Symbols: ADO3, FKF1 | FKF1 (FLAVIN-BINDING, KELCH REPEAT, F BOX 1); signal transducer/ two-component sensor/ ubiquitin-protein ligase | chr1:25508737-25510697 FORWARDnearly identical (1160) ADO3_ORYSA Adagio-like protein 3 - Oryza sativa (Rice) protein|OsFBO10 - F-box and other domain containing protein, expressed	adagio protein 1, putative, expressed	Similar to FKF1.	signal transducer activity
OsmiR-220	0.421863	0.880975	1		LOC_Os01g07950	1	0.351292	0.322891	-0.987368	21.4	redox.glutaredoxins	weakly similar to ( 161) AT3G15660 | Symbols: ATGRX4, GRX4 | GRX4 (GLUTAREDOXIN 4); metal ion binding | chr3:5308134-5309383 REVERSE GRX_PICOT_like COG0278 PRK10824 GRX_family protein|OsGrx_S15.2 - glutaredoxin subgroup II, expressed	OsGrx_S15.2 - glutaredoxin subgroup II, expressed	Glutaredoxin-related protein family protein.	electron transporter activity
OsmiR-222	0.380628	0.850972	1		LOC_Os03g01570	1	0.196424	0.242701	-0.959973	35.2	not assigned.unknown	moderately similar to ( 342) AT3G61320 | Symbols: | unknown protein | chr3:22694002-22695474 FORWARDUPF0187 COG3781 protein|expressed protein	expressed protein	Protein of unknown function UPF0187 family protein.	0
osa-miR390	0.39473	0.85071	1		LOC_Os04g45170	1	0.368369	0.285174	-0.99125	30.2.3	signalling.receptor kinases.leucine rich repeat III	moderately similar to ( 432) AT1G63430 | Symbols: | leucine-rich repeat transmembrane protein kinase, putative | chr1:23522896-23526451 FORWARDweakly similar to ( 117) PSKR_DAUCA Phytosulfokine receptor precursor (EC 2.7.11.1) (Phytosulfokine LRR receptor kinase) - Daucus carota (Carrot) protein|leucine-rich repeat family protein, putative, expressed	ATP binding protein, putative, expressed	Protein kinase-like domain containing protein.	protein kinase activity
osa-miR1867	0.249111	0.788372	1		LOC_Os06g10890	1	0.038745	0.0145802	-0.967582	11.8	lipid metabolism.''exotics'' (steroids, squalene etc)	weakly similar to ( 125) AT5G42890 | Symbols: ATSCP2, SCP2 | SCP2 (STEROL CARRIER PROTEIN 2); oxidoreductase/ sterol carrier | chr5:17194458-17195910 REVERSE protein|sterol carrier protein-2, putative, expressed	sterol carrier protein-2, putative, expressed	Sterol-binding domain containing protein.	0
osa-miR1867	0.249111	0.788372	1		LOC_Os10g30550	1	0.172985	0.172479	-0.962074	1.3.3	PS.calvin cycle.phosphoglycerate kinase	weakly similar to ( 166) AT1G56190 | Symbols: | phosphoglycerate kinase, putative | chr1:21028622-21030454 FORWARDweakly similar to ( 159) PGKH_SPIOL Phosphoglycerate kinase, chloroplast precursor (EC 2.7.2.3) (Fragment) - Spinacia oleracea (Spinach) pgk Pgk Phosphoglycerate_kinase PGK trmB Methyltransf_4 COG0220 protein|tRNA methyltransferase, putative, expressed	phosphoglycerate kinase, chloroplast precursor, putative, expressed	Phosphoglycerate kinase family protein.	phosphoglycerate kinase activity
osa-miR159b	0.301939	0.776629	1		LOC_Os06g40330	1	0.339455	0.200637	-0.987945	27.3.25	RNA.regulation of transcription.MYB domain transcription factor family	weakly similar to ( 181) AT2G32460 | Symbols: MYB101, ATMYB101, ATM1 | MYB101; DNA binding / transcription factor | chr2:13782419-13784359 REVERSEweakly similar to ( 178) GAM1_ORYSA Transcription factor GAMYB (OsGAMyb) - Oryza sativa (Rice) protein|MYB family transcription factor, putative, expressed	myb-like DNA-binding domain containing protein, expressed	Conserved hypothetical protein.	0
osa-miR159b	0.301939	0.776629	1		LOC_Os01g59660	1	0.877362	0.302635	-0.845612	27.3.25	RNA.regulation of transcription.MYB domain transcription factor family	moderately similar to ( 263) AT5G06100 | Symbols: MYB33, ATMYB33 | MYB33 (MYB DOMAIN PROTEIN 33); DNA binding / transcription factor | chr5:1838555-1840386 FORWARDnearly identical (1033) GAM1_ORYSA Transcription factor GAMYB (OsGAMyb) - Oryza sativa (Rice) protein|MYB family transcription factor, putative, expressed	transcription factor GAMYB, putative, expressed	Similar to GAMyb protein.	DNA binding
osa-miR159f	0.308336	0.765868	1		LOC_Os06g40330	1	0.339455	0.200637	-0.984551	27.3.25	RNA.regulation of transcription.MYB domain transcription factor family	weakly similar to ( 181) AT2G32460 | Symbols: MYB101, ATMYB101, ATM1 | MYB101; DNA binding / transcription factor | chr2:13782419-13784359 REVERSEweakly similar to ( 178) GAM1_ORYSA Transcription factor GAMYB (OsGAMyb) - Oryza sativa (Rice) protein|MYB family transcription factor, putative, expressed	myb-like DNA-binding domain containing protein, expressed	Conserved hypothetical protein.	0
osa-miR159f	0.308336	0.765868	1		LOC_Os10g05230	1	0.444283	0.350066	-0.979122	29.5.11.4.2	protein.degradation.ubiquitin.E3.RING	weakly similar to ( 105) AT4G00335 | Symbols: RHB1A | RHB1A; protein binding / zinc ion binding | chr4:146866-147957 FORWARD protein|zinc finger, C3HC4 type domain containing protein, expressed	protein binding protein, putative, expressed	Zinc finger, RING-type domain containing protein.	protein binding
OsmiR-230	0.0635237	0.758422	1		LOC_Os01g33540	1	0.448844	0.327402	-0.996733	30.11	signalling.light	very weakly similar to (99.0) AT4G15090 | Symbols: FAR1 | FAR1 (FAR-RED IMPAIRED RESPONSE 1); transcription activator/ transcription factor | chr4:8614806-8617870 FORWARD protein|transposon protein, putative, unclassified, expressed	transposon protein, putative, unclassified, expressed	FAR1 domain containing protein.	0
OsmiR-129	0.387985	0.750371	1		LOC_Os02g09720	1	0.517569	0.35384	-0.985339	34.16	transport.ABC transporters and multidrug resistance systems	nearly identical (1597) AT3G28345 | Symbols: | ABC transporter family protein | chr3:10593921-10598775 REVERSEnearly identical (2187) MDR_ORYSA Putative multidrug resistance protein (P-glycoprotein) - Oryza sativa (Rice) ABC_MTABC3_MDL1_MDL2 MdlB SunT ABCC_MsbA PRK11176 ABCC_ATM1_transporter ABCC_Glucan_exporter_like ATM1 ABCC_TAP ABCC_Hemolysin CydD PRK10789 ABCC_MRP_Like ABCC_bacteriocin_export…	multidrug resistance protein 13, putative, expressed	ABC transporter related domain containing protein.	ATP binding
OsmiR-129	0.387985	0.750371	1		LOC_Os08g38620	1	0.279326	0.19895	-0.947204	35.2	not assigned.unknown	protein|expressed protein	expressed protein	Conserved hypothetical protein.	0
osa-miR1428e	0.00852057	0.732672	1		LOC_Os03g17980	1	0.354929	0.335954	-0.971692	29.4	protein.postranslational modification	highly similar to ( 795) AT3G01090 | Symbols: AKIN10 | AKIN10 (Arabidopsis SNF1 kinase homolog 10); protein binding / protein kinase | chr3:31437-33977 REVERSEhighly similar to ( 809) RKIN1_SECCE Carbon catabolite derepressing protein kinase (EC 2.7.11.1) - Secale cereale (Rye) S_TKc S_TKc Pkinase SPS1 Pkinase_Tyr TyrKc PTKc PTKc_FAK PTKc_Srm_Brk PTKc_Jak_rpt2 PTKc_Tec_Rlk PTKc_Tec_like PTKc_PDGF…	carbon catabolite derepressing protein kinase, putative, expressed	OSK3 (OSK5).	protein kinase activity
osa-miR1882e	0.331375	0.724901	1		LOC_Os05g42220	1	0.437178	0.375011	-0.945624	29.4	protein.postranslational modification	moderately similar to ( 254) AT4G03260 | Symbols: | leucine-rich repeat family protein | chr4:1429092-1431431 FORWARD protein|leucine rich repeat domain containing protein, putative, expressed	protein binding protein, putative, expressed	Leucine-rich repeat, typical subtype containing protein.	0
osa-miR1874	0.246319	0.720143	1		LOC_Os02g20950	1	0.720606	0.316635	-0.968323	35.2	not assigned.unknown	weakly similar to ( 180) AT1G67780 | Symbols: | FUNCTIONS IN: molecular_function unknown; INVOLVED IN: biological_process unknown; LOCATED IN: cellular_component unknown; EXPRESSED IN: shoot apex, flower, root, seed; EXPRESSED DURING: petal differentiation and expansion stage, E expanded cotyledon stage; CONTAINS InterPro DOMAIN/s: DDT superfamily (InterPro:IPR018501), DDT subgroup (InterPro:IPR0…	expressed protein	CHCH domain containing protein.	0
osa-miR1432	0.0625059	0.706786	1		LOC_Os05g07210	1	0.233261	0.223119	-0.955545	34.12	transport.metal	weakly similar to ( 199) AT2G30080 | Symbols: ZIP6, ATZIP6 | ZIP6; cation transmembrane transporter/ metal ion transmembrane transporter | chr2:12838730-12840112 REVERSE Zip protein|metal cation transporter, putative, expressed	ZIP zinc/iron transport family protein, expressed	Similar to Zinc transporter 6, chloroplast precursor (ZRT/IRT-like protein 6).	zinc ion transporter activity
osa-miR171i	0.276891	0.69886	1		LOC_Os06g21380	1	0.235499	0.127646	-0.951171	29.5	protein.degradation	highly similar to ( 578) AT3G57680 | Symbols: | peptidase S41 family protein | chr3:21381054-21383629 FORWARDPrc TSPc Peptidase_S41 PRK11186 protein|OsCttP3 - Putative C-terminal processing peptidase homologue, expressed	carboxyl-terminal-processing protease precursor, putative, expressed	Peptidase S41A, C-terminal protease family protein.	protein binding
osa-miR171i	0.276891	0.69886	1		LOC_Os06g50330	1	0.197591	0.124753	-0.938559	33.99	development.unspecified	moderately similar to ( 349) AT2G17840 | Symbols: ERD7 | ERD7 (EARLY-RESPONSIVE TO DEHYDRATION 7) | chr2:7755923-7757798 REVERSESenescence protein|senescence-associated protein, putative, expressed	senescence-associated protein 12, putative, expressed	Senescence-associated family protein.	0
osa-miR171i	0.276891	0.69886	1		LOC_Os03g08230	1	0.453022	0.467354	-0.900267	34.14	transport.unspecified cations	highly similar to ( 701) AT1G54115 | Symbols: ATCCX4, CCX4 | CCX4 (CATION CALCIUM EXCHANGER 4); cation:cation antiporter | chr1:20202118-20204052 FORWARD protein|sodium/calcium exchanger protein, putative, expressed	cation calcium antiporter, putative, expressed	Antihaemostatic protein domain containing protein.	integral to membrane
OsmiR-124	0.0117402	0.676378	1		LOC_Os03g51520	1	0.181642	0.141478	-0.959525	27.4	RNA.RNA binding	weakly similar to ( 134) AT5G58040 | Symbols: ATFIP1[V] | ATFIP1[V] (Arabidopsis homolog of yeast Fip1 [V]); RNA binding / protein binding | chr5:23488865-23494000 FORWARDFip1 protein|fip1 motif family protein, expressed	fip1 motif family protein, expressed	Conserved hypothetical protein.	0
OsmiR-217	0.496176	0.666283	1		LOC_Os07g09050	1	0.167362	0.179671	-0.750598	26.2	misc.UDP glucosyl and glucoronyl transferases	moderately similar to ( 487) AT5G03795 | Symbols: | LOCATED IN: membrane; EXPRESSED IN: embryo, sepal, flower; EXPRESSED DURING: C globular stage, petal differentiation and expansion stage; CONTAINS InterPro DOMAIN/s: Exostosin-like (InterPro:IPR004263); BEST Arabidopsis thaliana protein match is: exostosin family protein (TAIR:AT3G07620.1); Has 866 Blast hits to 860 proteins in 87 species: Archa…	EXO, putative, expressed	Similar to EXO.	membrane
OsmiR-217	0.496176	0.666283	1		LOC_Os07g08669	1	0.639717	0.31264	-0.977355	35.2	not assigned.unknown	protein|expressed protein	expressed protein	Non-protein coding transcript, uncharacterized transcript.	0
OsmiR-217	0.496176	0.666283	1		LOC_Os08g28710	1	0.0225485	0.0163593	-0.762604	29.4.1.57	protein.postranslational modification.kinase.receptor like cytoplasmatic kinase VII	moderately similar to ( 221) AT3G55950 | Symbols: CCR3, ATCRR3 | CCR3 (ARABIDOPSIS THALIANA CRINKLY4 RELATED 3); kinase | chr3:20753903-20756347 REVERSEweakly similar to ( 186) CRI4_MAIZE Putative receptor protein kinase CRINKLY4 precursor (EC 2.7.11.1) - Zea mays (Maize) Pkinase_Tyr PTKc Pkinase TyrKc S_TKc S_TKc PTKc_EphR SPS1 PTKc_Jak_rpt2 PTKc_Src_like PTKc_Trk PTKc_DDR PTKc_Fes_like PTKc_Srm…	receptor protein kinase CRINKLY4 precursor, putative, expressed	Similar to Receptor kinase-like protein.	protein kinase activity
osa-miR528	0.124403	0.556255	1		LOC_Os09g33800	1	0.263014	0.372044	-0.78449	35.2	not assigned.unknown	moderately similar to ( 307) AT5G11680 | Symbols: | unknown protein | chr5:3759463-3760634 FORWARD protein|arabinogalactan protein, putative, expressed	arabinogalactan protein, putative, expressed	Conserved hypothetical protein.	0
osa-miR169c	0.0152787	0.435743	1		LOC_Os08g36450	1	0.134954	0.114048	-0.83259	35.2	not assigned.unknown	DUF573 protein|transcription regulator, putative, expressed	expressed protein	Protein of unknown function DUF573 family protein.	0
osa-miR396a	0.225998	0.344928	1		LOC_Os10g32680	1	0.082778	0.103667	-0.602643	35.2	not assigned.unknown	moderately similar to ( 421) AT1G07040 | Symbols: | unknown protein | chr1:2161225-2163035 REVERSE protein|expressed protein	expressed protein	Conserved hypothetical protein.	0
OsmiR-232	0.0498754	0.209075	1		LOC_Os05g06910	1	0.710062	0.470698	-0.912421	35.2	not assigned.unknown	protein|expressed protein	expressed protein	Peptidase, trypsin-like serine and cysteine domain containing protein.	protein binding
OsmiR-74	0.00877662	0.181126	1		LOC_Os04g33640	1	0.0325429	0.0712831	-0.606517	26.4.1	misc.beta 1,3 glucan hydrolases.glucan endo-1,3-beta-glucosidase	moderately similar to ( 438) AT2G27500 | Symbols: | glycosyl hydrolase family 17 protein | chr2:11752364-11753514 REVERSEmoderately similar to ( 253) E13B_WHEAT Glucan endo-1,3-beta-glucosidase precursor (EC 3.2.1.39) ((1->3)-beta-glucan endohydrolase) ((1->3)-beta-glucanase) (Beta-1,3-endoglucanase) - Triticum aestivum (Wheat)Glyco_hydro_17 protein|glycosyl hydrolases family 17, putative, expres…	glucan endo-1,3-beta-glucosidase 7 precursor, putative, expressed	Glycoside hydrolase, family 17 protein.	carbohydrate metabolism
osa-miR169ijkmq	0.110131	0.175984	1		LOC_Os03g29760	1	0.953269	0.570787	-0.999458	27.3.14	RNA.regulation of transcription.CCAAT box binding factor family, HAP2	weakly similar to ( 118) AT3G14020 | Symbols: NF-YA6 | NF-YA6 (NUCLEAR FACTOR Y, SUBUNIT A6); transcription factor | chr3:4642968-4644301 FORWARD CBF CBFB_NFYA protein|nuclear transcription factor Y subunit, putative, expressed	nuclear transcription factor Y subunit A-8, putative, expressed	Similar to Nuclear Y/CCAAT-box binding factor A subunit NF-YA.	transcription factor activity
