# Supplementary material for: Genome-Wide Dissection of the MicroRNA Expression Profile in Rice Embryo during Early Stages of Seed Germination
Source: PLoS One. 2015 Dec 17;10(12):e0145424. doi: 10.1371/journal.pone.0145424 (PMC4683037; doi:10.1371/journal.pone.0145424)
Supplement: S1 Table — (XLSX) [file pone.0145424.s008.xlsx]

## Sheet:  S1 Table
S1 Table Primers used in this study
Primers for miRNAs cloning and stem loop RT-PCR
miRNA ID	Forward primer(5'-3')	Reverse primer(5'-3')
osa-miR319b	GGAGTTGGACTGAAGGGT	GTCGTATCCAGTGCAGGGTCCGAGGTATTCGCACTGGATACGACAGGGAG
osa-miR820abc	TTTCGGCCTCGTGGATG	GTCGTATCCAGTGCAGGGTCCGAGGTATTCGCACTGGATACGACCCTGGT
osa-miR5150	GGAGAAGCTGCAGCTGTC	GTCGTATCCAGTGCAGGGTCCGAGGTATTCGCACTGGATACGACGAGCTT
osa-miR1883a	CCTGTGACGGGCCGAGA	GTCGTATCCAGTGCAGGGTCCGAGGTATTCGCACTGGATACGACGTTCCA
osa-miR1862abc	GAGGGACGAGGTTGGTT	GTCGTATCCAGTGCAGGGTCCGAGGTATTCGCACTGGATACGACCGTCCC
osa-miR1428e	GCGGGTAAGATAATGCCATG	GTCGTATCCAGTGCAGGGTCCGAGGTATTCGCACTGGATACGACCAAATT
osa-miR1882e	GGACGAAATGATCTTGGACGT	GTCGTATCCAGTGCAGGGTCCGAGGTATTCGCACTGGATACGACCTAGAT
osa-miR171h	GTGTTGAGCCGCGTCA	GTCGTATCCAGTGCAGGGTCCGAGGTATTCGCACTGGATACGACAGAGAT
osa-miR156abcei	GGGCTGACAGAAGAGAGT	GTCGTATCCAGTGCAGGGTCCGAGGTATTCGCACTGGATACGACGTGCTC
osa-miR166j	GTTCGGACCAGGCTTCAT	GTCGTATCCAGTGCAGGGTCCGAGGTATTCGCACTGGATACGACTGGGGA
osa-miR168a	GGTCGCTTGGTGCAGAT	GTCGTATCCAGTGCAGGGTCCGAGGTATTCGCACTGGATACGACGTCCCG
OsmiR-201	GCCCTCTTTGGCATTCTGT	GTCGTATCCAGTGCAGGGTCCGAGGTATTCGCACTGGATACGACAGGTGG
OsmiR-122	TTCGGATCGGAGGCCAT	GTCGTATCCAGTGCAGGGTCCGAGGTATTCGCACTGGATACGACGGCTGC
OsmiR-124	TTGCGGAATGGATGCGTAGA	GTCGTATCCAGTGCAGGGTCCGAGGTATTCGCACTGGATACGACTCTTTC
osa-miR535	GGGCTGACAACGAGAGAG	GTCGTATCCAGTGCAGGGTCCGAGGTATTCGCACTGGATACGACGCGTGC
OsmiR-95	GGCGTTTGCTTGCACTGT	GTCGTATCCAGTGCAGGGTCCGAGGTATTCGCACTGGATACGACATGGTC
OsmiR-50	GCGGCGTCATATTATAAGTTG	GTCGTATCCAGTGCAGGGTCCGAGGTATTCGCACTGGATACGACAGTCAA
OsmiR-26	GGAGTAGAAACCGTCTGAGA	GTCGTATCCAGTGCAGGGTCCGAGGTATTCGCACTGGATACGACTCGAAA
OsmiR-136	CGGACTGCCTTAAGGAAGTC	GTCGTATCCAGTGCAGGGTCCGAGGTATTCGCACTGGATACGACAGCATC
OsmiR-18	GGAAGTGAGGGGAATGTTG	GTCGTATCCAGTGCAGGGTCCGAGGTATTCGCACTGGATACGACAGCCAG
OsmiR-230	CGAGCCCAAATTCCCAACT	GTCGTATCCAGTGCAGGGTCCGAGGTATTCGCACTGGATACGACGATGAA
OsmiR-20	CCAACCGGGACTAAAGATC	GTCGTATCCAGTGCAGGGTCCGAGGTATTCGCACTGGATACGACTAGATC
OsmiR-9	CCCGCGAATGACTTACATTG	GTCGTATCCAGTGCAGGGTCCGAGGTATTCGCACTGGATACGACAGTTTC
OsmiR-203	CCGACATGTGGTGAGCTT	GTCGTATCCAGTGCAGGGTCCGAGGTATTCGCACTGGATACGACCATCGT
OsmiR-187	GGTCAACAACCGGGACTA	GTCGTATCCAGTGCAGGGTCCGAGGTATTCGCACTGGATACGACAGATCT
OsmiR-86	GGAGTGGGATACTGATGTCG	GTCGTATCCAGTGCAGGGTCCGAGGTATTCGCACTGGATACGACCGACCT
OsmiR-38	GCGGGAAATGCTAGAATGAC	GTCGTATCCAGTGCAGGGTCCGAGGTATTCGCACTGGATACGACGTGTAA
osa-miR390	CGCTGAAGCTCAGGAGGGAT	GTCGTATCCAGTGCAGGGTCCGAGGTATTCGCACTGGATACGACGGCGCT
osa-miR167abc	GGAGTGAAGCTGCCAGCAT	GTCGTATCCAGTGCAGGGTCCGAGGTATTCGCACTGGATACGACTAGATC
OsmiR-217	GGACCGCTAGTACAACGAATC	GTCGTATCCAGTGCAGGGTCCGAGGTATTCGCACTGGATACGACAGTCCA
OsmiR-220	GGCGGGACGACTTATAATATG	GTCGTATCCAGTGCAGGGTCCGAGGTATTCGCACTGGATACGACCCTCCA
osa-miR171bcde	ACACATGATTGAGCCGTGC	GTCGTATCCAGTGCAGGGTCCGAGGTATTCGCACTGGATACGACGATATTG
osa-miR156dj	GGCGTTGACAGAAGAGAGT	GTCGTATCCAGTGCAGGGTCCGAGGTATTCGCACTGGATACGACGTGCTC
osa-miR160e	ATTCTGCCTGGCTCCCTGT	GTCGTATCCAGTGCAGGGTCCGAGGTATTCGCACTGGATACGACCGGCAT
OsmiR-225	ATGGCACCGGAGTGATGAA	GTCGTATCCAGTGCAGGGTCCGAGGTATTCGCACTGGATACGACTTGTTC
Universal		GTGCAGGGTCCGAGGT
Primers for target genes RT-PCR
	Forward primer(5'-3')	Reverse primer(5'-3')
LOC_Os11g37540	ATGTGGAGTGTTGGTGTTGTC	CAAGGCGATGATCCATTAGAGC
LOC_Os06g40330	GGTAGTGCCATTGTCAGTGGAC	TCTCAGGGAGCCAAAGTCAAC
LOC_Os03g17980	GCTTCATCGGAATCAGCAAGTT	GCTCGTGACTGAAGTCCAAGA
LOC_Os01g59660	GGCAATTTCTCTGCTTCTAGGC	CTACAGTGTACTTGAGCCAGC
18S	CGGCTACCACATCCAAGGAA	TGTCACTACCTCCCCGTGTCA
Primers for 5′ RACE mapping of miRNA cleavage sites
	outer(5'-3')	inner(5'-3')
LOC_Os06g40330	AGGTTGGCTGTCAAGGAATAGG	CCTCGTGTTCAATGCAATCAAG
LOC_Os01g59660	AAGGAGCACAGTCATTGAGGAA	ACATGGCGTACCGACAGAAG
LOC_Os03g17980	ACTTCTCGTCTCTGGTCTGGAT	GCTCGTGACTGAAGTCCAAGA
LOC_Os11g37540	ATTAGTAACTGGCGTGCTA	GCCCTGATGCTGCGAGGAAAT
Universal	GCTGATGGCGATGAATGAACACTG	CGCGGATCCGAACACTGCGTTTGCTGGCTTTGATG
