# Supplementary material for: Genome-Wide Dissection of the MicroRNA Expression Profile in Rice Embryo during Early Stages of Seed Germination
Source: PLoS One. 2015 Dec 17;10(12):e0145424. doi: 10.1371/journal.pone.0145424 (PMC4683037; doi:10.1371/journal.pone.0145424)
Supplement: S2 Table — (XLSX) [file pone.0145424.s009.xlsx]

## Sheet: S2 Table 
S2 Table All identified known miRNAs
	miRNA														precursor
miRNA family	miRNA Acc.	miRNA sequence	Length(nt)	Conservationa	Strand	miRNA*	0 HAI-reads	12 HAI-reads	24 HAI-reads	0 HAI-TPM	12 HAI-TPM	24 HAI-TPM		Precursor Acc.	sequence	Length(nt)	Genomic locus	Gene location	MFEb
pt-miR6478	ptc-miR6478	CCGACCTTAGCTCAGTTGGT	20	IV	5p	no	7441	2165	1119	387.481	96.9435	64.4592		osa-MIR6478	CCGACCTTAGCTCAGTTGGTAGAGCGGAGGACTGTAGTCTGTGCAGATCAATCCGGCAGGTCGGAC	66	chr08:+:5862004-5862069	intergenic	-27.4
miR827	osa-miR827	TTAGATGACCATCAGCAAACA	21	I	3p	no	27	134	118	1.40599	6.0002	6.79731		osa-MIR827	TTTTGTTGCTGGTCATCTAGCTACCCGTGCATGCCTGGAGATTGGAGAATAATTGACGATGCAGCAGTCGGCTTATTGGCTCTTGGGCACGCGTGGTTAGATGACCATCAGCAAACA	117	chr02:-:23901168-23901284	intergenic	-51.1
miR820	osa-miR820abc	TCGGCCTCGTGGATGGACCAGG	22	III	5p	no	1719	3968	3629	89.5149	177.677	209.046		osa-MIR820a	TCGGCCTCGTGGATGGACCAGGAGCTCAACATTCCTTAAGGTTGTTCTTTCAAACCCATACAAGGTTCCACCGCCTGCATTGTTCCAAGAGTGTCTTGGATGAAAGTAGGAAGTGGAACCTTGTTAGGGTTGGAACGAACTGCCTTAAGGAAGTCGATGCTCCAGGTCCGTCCAGGAGGACGACT	185	chr01:+:14130483-14130667	intergenic	-114.9
		TCGGCCTCGTGGATGGACCAGG	22	III	5p	no	1719	3968	3629	89.5149	177.677	209.046		osa-MIR820b	TCGGCCTCGTGGATGGACCAGGAGCTCGACGTTCCTTAAGGCCGTTCTTTCCGACCCATACAAGGTTCCGTCGCCTGCATTGTTCCAAGAGTGTCTTGGACGAAAGCAGGAAGTGGAACCTTGTTAAGGTCGGAACGAACTGCCTTAAGGAAGTCGATGCTTTAGGTCCGTCCACGAGGACGACG	185	chr07:-:13120541-13120725	intergenic	-126
		TCGGCCTCGTGGATGGACCAGG	22	III	5p	no	1719	3968	3629	89.5149	177.677	209.046		osa-MIR820c	TCGGCCTCGTGGATGGACCAGGAGCTCGACATTCCTTAAGGTCGTTCTTTCCGACCCATACAAGGTTCCGCTGCCTGCATTGTTCCAAGAGTGTCTTGGACAAAAGCAGGAAGTGGAACCTTGTTAAGGTCGGAACGAACTGCCTTAAGGAAGTCGATGCTCCAGGTCCGTCCACGAGGACGACG	185	chr10:+:6928685-6928869	intergenic	-133.3
miR6248	osa-miR6248	TTTGAGGATGGAGGTAGTATC	21	III	3p	no	7	33	23	0.364517	1.47766	1.3249		osa-MIR6248	TACTACCTCTATCCCCAAATATAAGGGACTTTGCCTATGTAATTACATAGGCAAAATCCTTATATTTGAGGATGGAGGTAGTATC	85	chr03:-:32572993-32573077	intron	-53.7
miR5814	osa-miR5814	AATCAAGTTAGGAACCATGCAAGT	24	III	5p	no	240	483	325	12.4977	21.6276	18.7214		osa-MIR5814	AATCAAGTTAGGAACCATGCAAGTTGTTTATGAGTTGTGCCCTCTGTGCCTAGCGCCATAGATGACTTGCAAGATTTCTAACTTGAGTGC	90	chr06:-:26661357-26661446	exon	-38.5
miR5795	osa-miR5795	ATGTCGAGGTCGAGTTCCCGGC	22	III	3p	no	52	93	58	2.70784	4.16431	3.34105		osa-MIR5795	CGGGATCTCGACCTCGACATCCATATCGCACAAGAACTTGCTACCGTTGCCACTATCTTATGGTAGTGACATTGATAGCAAGTTCGAGTGGGATATTGATGTCGAGGTCGAGTTCCCGGC	120	chr07:+:7703247-7703366	intergenic	-78.8
miR535	osa-miR535	TGACAACGAGAGAGAGCACGC	21	II	5p	no	5913	12305	8115	307.912	550.988	467.459		osa-MIR535	TGACAACGAGAGAGAGCACGCCGGTGCGGCGGTCACGGTGAGCCGGCCCGCGGCGGCGTACCTGCGTGCTTTCTCCCGTTGTCACT	86	chr11:-:16290533-16290618	intergenic	-55.9
miR531	osa-miR531c	CTCGCCGGGGCTGCGTGCCGCC	22	II	5p	no	42	304	72	2.1871	13.6124	4.14751		osa-MIR531c	CTCGCCGGGGCTGCGTGCCGCCATAGCTGGCGCGCATCCCCGTCGAGCG	49	chr11:+:26930692-26930740	intergenic	-34
miR529	osa-miR529a	AGAAGAGAGAGAGTACAGCCT	21	II	5p	no	167	302	503	8.69633	13.5228	28.975		osa-MIR529a	AGAAGAGAGAGAGTACAGCCTTAGTTCAGATCACATATGACTATCTTTTGCGAGTCTGATCGATACTCTGATGAAGGCTGTACCCTCTCTCTTCTTC	97	chr02:+:16227807-16227903	intergenic	-44.07
miR528	osa-miR528	TGGAAGGGGCATGCAGAGGAG	21	II	5p	no	45	234	327	2.34332	10.478	18.8366		osa-MIR528	TGGAAGGGGCATGCAGAGGAGCAGGAGATTCAGTTTGAAGCTGGACTTCACTTTTGCCTCTCTCTCCTGTGCTTGCCTCTTCCATT	86	chr03:+:1667330-1667415	exon	-44.8
miR5159	osa-miR5159	AACTAGAGTGGGTCAACGGGTACC	24	III	3p	no	345	622	333	17.9655	27.8517	19.1822		osa-MIR5159	TACCTGTTGACTGACTCTGGTTCAACAAAACCAATTTTACTTTTGTTGAACTAGAGTGGGTCAACGGGTACC	72	chr11:+:11920714-11920785	intron	-43.7
miR5150	osa-miR5150	AGAAGCTGCAGCTGTCAGAAGCTC	24	II	3p	no	2800	4734	3294	145.807	211.977	189.749		osa-MIR5150	GCTTCTGACAGCTGCAGTTTCTCTTGTTCTAGGAGAAGCTGCAGCTGTCAGAAGCTC	57	chr04:+:18470800-18470856	intron	-46.6
miR440	osa-miR440	AGTGTCTCCTGATGATCGGGACA	23	III	3p	no	17	24	11	0.885255	1.07466	0.633647		osa-MIR440	TCCTGATCACTAGGAGACTCTGATCAAGCTAGGCCTAAACTTATGTATTAGTGTCTCCTGATGATCGGGACA	72	chr11:-:9164828-9164899	intron	-33.1
miR396	osa-miR396b	TTCCACAGCTTTCTTGAACTG	21	I	5p	no	717	966	645	37.3369	43.2551	37.1548		osa-MIR396b	TTCCACAGCTTTCTTGAACTGCATCTTTGAGAGAGATTAGCATCCCTATGTGTGGATTTTGCTTGCACGAGTGTGCAGTTCAATAAAGCTGTGGGAAA	98	chr06:+:3669659-3669756	intergenic	-43.6
	osa-miR396a	TTCCACAGCTTTCTTGAACTT	21	I	5p	no	391	694	1564	20.3609	31.0756	90.0931		osa-MIR396a	TTCCACAGCTTTCTTGAACTTCTCTTGTGCCTCACTCACTTTCATTACTGGAGAGATATGCATCATCAGTGGAAGCTTATAGGGAGAGGAGTGCAAGAAGAGGGTCAAGAAAGCTGTGGGAAG	123	chr02:-:34287881-34288003	exon	-55.3
miR395	osa-miR395m	TGAAGTGTTTGGGGGAACTC	20	I	3p	no	0	2	36	0	0.0895552	2.07375		osa-MIR395m	GTTCTCCTCAAATCACTTCAGTAGATAGCTAGCTAGGCTTCATTGCATTACACTGTTACAAAACTGTGAGCATGGGGCCAAAAGCTAGTTGTATATAGTGAAGTGTTTGGGGGAACTC	118	chr04:+:32621995-32622112	intergenic	-55.4
miR393	osa-miR393b	TCCAAAGGGATCGCATTGATCT	22	I	5p	no	15	25	70	0.781107	1.11944	4.0323		osa-MIR393b	TCCAAAGGGATCGCATTGATCTGGCTAGCTATCTCGATCGATCGCCTCATCGATCGACGACGACGTGCGTGATCGATCAGTGCAATCCCTTTGGAAT	97	chr04:-:34931885-34931981	exon	-48.4
	osa-miR393a	TCCAAAGGGATCGCATTGATCC	22	I	5p	no	16	33	70	0.833181	1.47766	4.0323		osa-MIR393a	TCCAAAGGGATCGCATTGATCCTTCATCGCTCTCGCTCGCTTCCATGGCGGTCGTCGTCTACAAGCAGCTTGACGGATCATGCGATCCTTTTGGAGG	97	chr01:-:2309157-2309253	intergenic	-46.1
miR390	osa-miR390	AAGCTCAGGAGGGATAGCGCC	21	I	5p	no	7882	19755	18051	410.446	884.581	1039.82		osa-MIR390	AAGCTCAGGAGGGATAGCGCCTCGAAATCAAACTAGGCGCTATCTATCCTGAGCTCCA	58	chr03:-:34275155-34275212	exon	-36.1
miR319	osa-miR319b	TTGGACTGAAGGGTGCTCCCT	21	I	3p	no	52560	99260	78780	2737	4444.62	4538.07		osa-MIR319b	GAGAGCGTCCTTCAGTCCACTCATGGGCGGTGCTAGGGTCGAATTAGCTGCCGACTCATTCACCCACATGCCAAGCAAGAAACGCTTGAGATAGCGAAGCTTAGCAGATGAGTGAATGAAGCGGGAGGTAACGTTCCGATCTCGCGCCGTCTTTGCTTGGACTGAAGGGTGCTCCCT	177	chr01:-:6677579-6677755	exon	-89.7
miR1883	osa-miR1883a	CCTGTGACGGGCCGAGAATGGAAC	24	III	5p	no	614	901	1125	31.9733	40.3446	64.8048		osa-MIR1883a	CCTGTGACGGGCCGAGAATGGAACCCGTCAAAGGGACACCTCTGACGGGTTCCATTCTCGATCCGTCACAGGTG	74	chr11:+:13523542-13523615	intron	-62.7
miR1882	osa-miR1882e	GAAATGATCTTGGACGTAATCTAG	24	III	3p	no	250	636	682	13.0185	28.4785	39.2861		osa-MIR1882e	AGATTGCTTTCAAGGTCATTTCTTTAGGGAACCCCATTCCCATAAATTCAGTATCCAAAGCTGGTTGCTGTATCTATGGGAATAAGGGTTCCCTTACGAAATGATCTTGGACGTAATCTAG	121	chr10:-:10320914-10321034	intergenic	-66.2
miR1878	osa-miR1878	ACTTAATCTGGACACTATAAAAGA	24	III	5p	no	195	423	279	10.1544	18.9409	16.0716		osa-MIR1878	ACTTAATCTGGACACTATAAAAGAAAATTGTGCATGTGAAAATATGCCCATTATAAATTTGTAGTGTTCAGATTGAGTTT	80	chr09:+:16555519-16555598	intron	-36.04
miR1876	osa-miR1876	ATAAGTGGGTTTGTGGGCTGGCCC	24	II	3p	no	5539	16335	14362	288.437	731.442	827.313		osa-MIR1876	GCTGGCTTTTGAACCCATTTATGGGCTATTCAAGTGGGTAAACCATAGGTTGGTGCACTTAAATGGCCTATAAGTGGGTTTGTGGGCTGGCCC	93	chr10:+:4833401-4833493	intron	-52.4
miR1874	osa-miR1874	TATGGATGGAGGTGTAACCCGATG	24	III	3p	no	100	340	367	5.20738	15.2244	21.1408		osa-MIR1874	TAGGGCTACTACACCATCCATAAGGGTTCGAATCTTCGATGTGCCTAGATAGGGTACAGTTGGATCCCATATGGATGGAGGTGTAACCCGATG	93	chr08:-:8702823-8702915	intergenic	-39.9
miR1867	osa-miR1867	TTTTTTTTCTAGGACAGAGGGAGT	24	III	3p	no	97	357	352	5.05116	15.9856	20.2767		osa-MIR1867	TCCCTCTATCCCAGAAAAAAACAATTCCTAGCTTTGCATTTGGATAAACAATTGTTCAGATTTAAAGTTAGGAATTGTTTTTTTTCTAGGACAGAGGGAGT	101	chr03:+:30515076-30515176	intron	-53.4
miR1866	osa-miR1866	TGAAATTCCTGTAAAATTCTTGTG	24	III	3p	no	37	304	121	1.92673	13.6124	6.97012		osa-MIR1866	GAGGGATTTTGCGGGAATTTCACGGGAATTGAGTTGATTCCTGAAATTCCTGTAAAATTCTTGTG	65	chr03:+:6510880-6510944	intergenic	-31.7
miR1865	osa-miR1865	TGCTAGTGATGGTGATTCTTCGAC	24	III	5p	no	9	19	16	0.468664	0.850774	0.921669		osa-MIR1865	TGCTAGTGATGGTGATTCTTCGACACAGTATTCGGCGAGTTTTGGGCTTCATCATGCGGTGCTCGACATGGTGACGAAGCCTGAACTTGCCAAAGACTGTCGAAGAATCGCAGTCACTAGTTGT	124	chr03:+:34000604-34000727	intergenic	-66.2
miR1862	osa-miR1862abc	ACGAGGTTGGTTTATTTTGGGACG	24	III	3p	no	1294	2534	1629	67.3835	113.466	93.8374		osa-MIR1862a	TCCCGAAATAACCAAACCTCGTAGGACATGTCACATCCTAGTACGAGGTTGGTTTATTTTGGGACG	66	chr01:+:26192320-26192385	intron	-29.6
		ACGAGGTTGGTTTATTTTGGGACG	24	III	3p	no	1294	2534	1629	67.3835	113.466	93.8374		osa-MIR1862b	TCCCAAAATAAATTAATCTTATACAAGATTTGGCACATCATAGTACTACGAATCTGGATATACTAGGATGTGTCACATTCCGTACGAGGTTGGTTTATTTTGGGACG	107	chr08:-:8341244-8341350	intergenic	-45.4
		ACGAGGTTGGTTTATTTTGGGACG	24	III	3p	no	1294	2534	1629	67.3835	113.466	93.8374		osa-MIR1862c	TCCCAAAATAAGTCAATCCCGTACTAGTATATGACACTTCCTAGTACGAGGTTGGTTTATTTTGGGACG	69	chr10:+:16093894-16093962	intron	-32.62
	osa-miR1862d	ACTAGGTTTGTTTATTTTGGGAC	23	III	3p	no	114	109	111	5.93641	4.88076	6.39408		osa-MIR1862d-1	TCCAAAATAAACAAACGTAGTATAGGGTGTGACACATCCCGTACTAGGTTTGTTTATTTTGGGAC	65	chr03:-:33572264-33572328	intron	-35.4
	osa-miR1862e	ACTAGATTTGTTTATTTTGGGACG	24	III	3p	no	337	668	481	17.5489	29.9114	27.7077		osa-MIR1862e	TCCCAAAATGAAAAAATCTAGTACATTATGTGTTTGACATATCCTGTACTAGATTTGTTTATTTTGGGACG	71	chr11:+:2523243-2523313	intron	-34.7
miR1861	osa-miR1861g	TCTTGTGGCAAGAACTGAGTA	21	III	5p	yes	3	11	33	0.156221	0.492553	1.90094		osa-MIR1861g	TCTTGTGGCAAGAACTGAGTAGTTCGTTAACTCGCTACGTGGTTCTTGTCACAAGATC	58	chr05:+:18668636-18668693	intergenic	-29.6
miR171	osa-miR171bcde	TGATTGAGCCGTGCCAATATC	21	I	3p	no	195	378	272	10.1544	16.9259	15.6684		osa-MIR171c	TATTGGTGCGGTTCAATCAGAAAGCTTGTGCTCCGAAGGCGAGGGGCTCCACTCTTTGATTGAGCCGTGCCAATATC	77	chr04:-:31713482-31713558	exon	-40.7
		TGATTGAGCCGTGCCAATATC	21	I	3p	no	195	378	272	10.1544	16.9259	15.6684		osa-MIR171b	TATTGGGGCGGTTCAATCAGAAAGCTTGTGCTCCGGAAGCGAGGAGCTCTACTCTTTTGATTGAGCCGTGCCAATATC	78	chr08:+:5369165-5369242	intergenic	-40.6
		TGATTGAGCCGTGCCAATATC	21	I	3p	no	195	378	272	10.1544	16.9259	15.6684		osa-MIR171d	TGTTGGCCCGGCTCACTCAGATGGATCATCGGTGCAGAAGAGTGCATGAATCTGATGCAGTCTCAGTGTAGTATGCTCCATGCTGGAACTTCTGATTGAGCCGTGCCAATATC	113	chr10:+:21237325-21237437	intergenic	-46.6
		TGATTGAGCCGTGCCAATATC	21	I	3p	no	195	378	272	10.1544	16.9259	15.6684		osa-MIR171e	TGTTGGCTCGGCTCACTCAGACGGCATTGGCGTGATGCAAAGCATGCATGCGTGCTTGCTAGCTCACTTGTGTTTCTGATTGAGCCGTGCCAATATC	97	chr03:+:1970499-1970595	exon	-49.4
	osa-miR171h	TGAGCCGAACCAATATCACTC	21	I	3p	no	90	185	153	4.68664	8.28385	8.81346		osa-MIR171h	TTGGTATTGTTTCGGCTCATGTCGTTCACACAGATGTGAGCCGAACCAATATCACTC	57	chr04:+:28482474-28482530	intergenic	-29.2
	osa-miR171i	TTGAGCCGCGTCAATATCTCT	21	I	3p	no	710	2084	2318	36.9724	93.3165	133.527		osa-MIR171i	AGGTATTGGCGTGCCTCAATCCGAAGGCATGGCTGATTACAGGCACCTCGACCGATCTAGCGCATGCAGCCATGTTTCTTGGATTGAGCCGCGTCAATATCTCT	104	chr03:+:21191610-21191713	intergenic	-50.6
miR169	osa-miR169c	GGCAAGTCTGTCCTTGGCTAC	21	I	3p	no	6	199	355	0.312443	8.91074	20.4495		osa-MIR169c	AGCCAAGGATGACTTGCCGGCTCCTGGTATTGGGGGAATCTCAGCTTTGCTGAAGCGCCTTGGAGTTAGCCGGCAAGTCTGTCCTTGGCTAC	92	chr04:-:30712347-30712438	exon	-51.6
	osa-miR169ijkmq	TAGCCAAGGATGACTTGCCTG	21	I	5p	no	120	223	985	6.24886	9.9854	56.7402		osa-MIR169i	TAGCCAAGGATGACTTGCCTGTGTCCTTGTGTAGAGGATCATTCAGAAAATGAGCCTTGAACTGGTTCATAGGCAGTCTCCTTGGCTAGT	90	chr08:+:26803159-26803248	exon	-46.9
		TAGCCAAGGATGACTTGCCTG	21	I	5p	no	120	223	985	6.24886	9.9854	56.7402		osa-MIR169m	TAGCCAAGGATGACTTGCCTGTGTCCTTGTGTGTAAGGATCATTAATTATTATTCAGAAAATGATCCTTTCAGCAGGTTTCATGGGCAGTCTCCTTGGCTAGCC	104	chr08:+:26807359-26807462	exon	-49.86
		TAGCCAAGGATGACTTGCCTG	21	I	5p	no	120	223	985	6.24886	9.9854	56.7402		osa-MIR169i	TAGCCAAGGATGACTTGCCTGTGTCCTCCCTGAAGGATTAGCAATTTAATGATCCTTTAAGCTGGTTCATGGGCAGTCTCCTTGGCTAGC	90	chr08:+:26817498-26817587	exon	-46.3
		TAGCCAAGGATGACTTGCCTG	21	I	5p	no	120	223	985	6.24886	9.9854	56.7402		osa-MIR169j	TAGCCAAGGATGACTTGCCTGTGTCTCTGCTCATGTGCAGTAGAAGAAGATGCATTTCTAGCTGCTTTCTGCATATGTGATCTCACAGGCAGTCTCCTTGGCTAGCC	107	chr09:+:19788871-19788977	exon	-52.5
		TAGCCAAGGATGACTTGCCTG	21	I	5p	no	120	223	985	6.24886	9.9854	56.7402		osa-MIR169k	TAGCCAAGGATGACTTGCCTGTGGCCTCTTGGAGAGAGAGGTGTAGCTTAATTAGCAGCATGGTTTGAGCATTGCTTGATCGGTTGATCGCTTCGCTTGCTCTGCATGAGATCTTACAGGCAGTCTCCTTGGCTAGTC	138	chr09:+:19792143-19792280	exon	-61.1
miR168	osa-miR168a	TCGCTTGGTGCAGATCGGGAC	21	I	5p	no	25313	80512	102284	1318.14	3605.13	5892		osa-MIR168a	TCGCTTGGTGCAGATCGGGACCCGCCGCCGCCGCTGCCGGGGCCGGATCCCGCCTTGCACCAAGTGAAT	69	chr02:-:1553162-1553230	exon	-43.8
miR167	osa-miR167fghj	TGAAGCTGCCAGCATGATCTGA	22	I	5p	no	5360	11822	7583	279.116	529.36	436.813		osa-MIR167j	TGAAGCTGCCAGCATGATCTGATCTTTTGCGATCTCTTTTTTTATCTGAATAAGTTGATGGAAATATTGGGTTCCTAAGATTCAGATCGTGCTGCGCAGTTTCATC	106	chr01:-:32686097-32686202	exon	-47.2
		TGAAGCTGCCAGCATGATCTGA	22	I	5p	no	5360	11822	7583	279.116	529.36	436.813		osa-MIR167g	TGAAGCTGCCAGCATGATCTGAAAGCATCTCAAACCAGCGATCAGATCATCCGGCAGCTTCATC	64	chr03:+:3347692-3347755	exon	-33.1
		TGAAGCTGCCAGCATGATCTGA	22	I	5p	no	5360	11822	7583	279.116	529.36	436.813		osa-MIR167f	TGAAGCTGCCAGCATGATCTGATCACAGTAGTTCTCTAGCTGATGATGATTTACAAAACCTAGAGACATGCATCAGATCATCTGGCAGTTTCATC	95	chr10:-:14723052-14723146	intergenic	-43.5
		TGAAGCTGCCAGCATGATCTGA	22	I	5p	no	5360	11822	7583	279.116	529.36	436.813		osa-MIR167h	TGAAGCTGCCAGCATGATCTGATGATGATGATGATCCACCTCTCTCATCTGTGTTCTTGATTAATTACGGATCAATCGATCAGGTCATGCTGTAGTTTCATC	102	chr12:+:25480628-25480729	exon	-39.86
	osa-miR167abc	TGAAGCTGCCAGCATGATCTA	21	I	5p	no	1932	3498	2344	100.607	156.632	135.024		osa-MIR167c	TGAAGCTGCCAGCATGATCTAGCTCTGAATGATCAACAAGATGTGCTCCCACACTGCCTTCCTGTGGATCTTGAGCTGTTGCTAGTCTTGTGGTCATGCCTTGCTAGGTCATGCTGCGGCAGCCTCACT	129	chr03:+:33130635-33130763	intergenic	-58.9
		TGAAGCTGCCAGCATGATCTA	21	I	5p	no	1932	3498	2344	100.607	156.632	135.024		osa-MIR167b	TGAAGCTGCCAGCATGATCTAACTTGCAGACAAGAAATCAGCTCAGCTCGCTGGTTTCGAACAGGAAGGCGGCTAGCTGAGGCTTCTTCTGAGTACGTGATGGTTAGATCATGCTGTGACAGTTTCACT	129	chr03:-:30546945-30547073	intergenic	-61.9
		TGAAGCTGCCAGCATGATCTA	21	I	5p	no	1932	3498	2344	100.607	156.632	135.024		osa-MIR167a	TGAAGCTGCCAGCATGATCTAGCTCTGATTAATCGGCACTGTTGGCGTACAGTCGATTGACTAATCGTCAGATCTGTGTGTGTAAATCACTGTTAGATCATGCATGACAGCCTCATT	117	chr12:+:25476821-25476937	intergenic	-49.3
miR166	osa-miR166l	TCGGACCAGGCTTCAATCCCT	21	I	3p	no	12677	31191	33537	660.14	1396.66	1931.88		osa-MIR166l	GGATTGTTGTCTGGTTCAAGGTCTCCACATTGTGCAAAATGTTCATTCATGGAGGCACAGGATGCTTGGTGATCTCGGACCAGGCTTCAATCCCT	95	chr09:+:16951829-16951923	intergenic	-42.5
	osa-miR166j	TCGGACCAGGCTTCATTCCCCA	22	I	3p	no	66	242	271	3.43687	10.8362	15.6108		osa-MIR166j	AGGAATGACGTCCGGTCTGAAGATCGCCGTCCCCAGGCGGTGGCTTCGGACCAGGCTTCATTCCCCA	67	chr03:-:30392797-30392863	intergenic	-41.7
	osa-miR166i	TCTCGGATCAGGCTTCATTCC	21	II	3p	no	5843	9281	7689	304.267	415.581	442.919		osa-MIR166i	AATGCAGTTTGATCCAAGATCTGCCTATATATATGGTGTGTATATCATATCTTGTGATATGGGGGATATGCAACAGGTGTGTGACAGGGGTAGGTAGATCTCGGATCAGGCTTCATTCC	119	chr03:+:25294967-25295085	exon	-49.71
	osa-miR166e	TCGAACCAGGCTTCATTCCCC	21	II	3p	no	188	681	544	9.78988	30.4935	31.3367		osa-MIR166e	GGAATGTTGTCTGGTTCAAGGCCCCTTAGGATGTGTGATTTTTGATGGTTTATGCATTCATCTTGATGCGAACATCTATCTCGGATCTTTGGGTTCTCGAACCAGGCTTCATTCCCC	117	chr03:+:765735-765851	intergenic	-49.5
miR164	osa-miR164c	TGGAGAAGCAGGGTACGTGCA	21	II	5p	no	1	4	5	0.0520738	0.17911	0.288021		osa-MIR164c	TGGAGAAGCAGGGTACGTGCAAAATGCACACCGGTTGGTCGAGCTAATTAACAAGCTCTGACGACCATGGTGATCGAATGCACGTGCTCCCCTTCTCCACC	101	chr05:+:17327450-17327550	intergenic	-49.12
	osa-miR164abf	TGGAGAAGCAGGGCACGTGCA	21	I	5p	no	35	58	47	1.82258	2.5971	2.7074		osa-MIR164b	TGGAGAAGCAGGGCACGTGCATTACCATCCACTCGCCTGCCGGCCGCCGGCCGCCATTGCCATGGATGGTTCTTCATGTGCCCGTCTTCTCCACC	95	chr05:-:15896169-15896263	exon	-53.3
		TGGAGAAGCAGGGCACGTGCA	21	I	5p	no	35	58	47	1.82258	2.5971	2.7074		osa-MIR164f	TGGAGAAGCAGGGCACGTGCATTCCTAGAGCTTCCGTCCAGCTCCCCGGCGGGCTAGCTAGCTCACTCCGCCGCCGCCGCCGCCGCCGCCGGCGCGCGCACGGCTGGCTGGCTCCGGCCGGCTGAGATGCATGCACGGATGCATGTGCCCTTCTTCTCCACC	162	chr05:+:23343931-23344092	intergenic	-97.1
		TGGAGAAGCAGGGCACGTGCA	21	I	5p	no	35	58	47	1.82258	2.5971	2.7074		osa-MIR164a	TGGAGAAGCAGGGCACGTGCATGCATATGTTCATCATCATCTTCTTCCTCCTCCTCTAGCTCCAGCCTTGTGTGGGTTGGAAGTTTAGATAGAACTCGCACTGCACGTGGTCTCCTTCTCCATC	124	chr07:-:28523357-28523480	intergenic	-50.2
miR162	osa-miR162b	TCGATAAGCCTCTGCATCCAG	21	I	3p	no	672	1154	802	34.9936	51.6733	46.1986		osa-MIR162b	GGGCGCAGTGGTTTATCGATCTCTTCCCTGCCTTGTGCTGCTCCGATCGATGCCCGTGCTGATTCTTGATAATATACAACGCAGGAATCGATCGATAAGCCTCTGCATCCAG	112	chr04:+:24405911-24406022	exon	-43.8
miR160	osa-miR160ab	GCGTGCAAGGAGCCAAGCATG	21	I	3p	no	2	146	69	0.104148	6.53753	3.9747		osa-MIR160a	TGCCTGGCTCCCTGTATGCCACACATGTAGACCAACCCATGGTGTCTGGTTGCCTACTGGGTGGCGTGCAAGGAGCCAAGCATG	84	chr02:-:3511586-3511669	exon	-45.6
		GCGTGCAAGGAGCCAAGCATG	21	I	3p	no	2	146	69	0.104148	6.53753	3.9747		osa-MIR160b	TGCCTGGCTCCCTGTATGCCACTCATGTAGCCCAATCCATGGTGTGTTTGGATGCTGTGGGTGGCGTGCAAGGAGCCAAGCATG	84	chr06:+:28081049-28081132	exon	-48.1
	osa-miR160e	TGCCTGGCTCCCTGTATGCCG	21	I	5p	no	185	413	221	9.63365	18.4931	12.7305		osa-MIR160e	TGCCTGGCTCCCTGTATGCCGCTCGCATGGCTGCCAACCCAATGAACTCGATCTCGTTGTTGGCCGCTGCGTACGGCGTGCGAGGTGCCAAGCATG	96	chr07:-:2216769-2216864	exon	-49.6
miR159	osa-miR159b	TTTGGATTGAAGGGAGCTCTG	21	I	3p	no	32567	97416	97504	1695.89	4362.05	5616.65		osa-MIR159b	GAGCTCCTTTCGTTCCAATGAAAGGTTTATCTGAAGGGTGATACAGCTGCTTGTTCATGGTTCCCACTATTCTATCTCATAGGAAAAGAGATAGGCTTGTGGTTTGCATGACCAAGGAGCCGAATCAACTCCTTGCTGACCACTCTTTGGATTGAAGGGAGCTCTG	166	chr01:+:1215042-1215207	intergenic	-70.7
	osa-miR159f	CTTGGATTGAAGGGAGCTCT	20	I	3p	no	12398	35813	36349	645.611	1603.62	2093.86		osa-MIR159f	AGCTCCCTTCGATCCAATCCAGGAGAGGAAGTGGTAGGATGCAGCTGCCGGTTCATGGATACCTCTGCAGTGCATGTCGTAGGCTTGCACTTGCATGGGTTTGCATGACCCGGGAGATGAACCCACCATTGTCTTCCTCTTATGCTTGGATTGAAGGGAGCTCT	164	chr01:+:6693125-6693288	intergenic	-91.2
miR156	osa-miR156l	GCTCACTTCTCTTTCTGTCAGC	22	I	3p	no	3	43	151	0.156221	1.92544	8.69825		osa-MIR156l	CGACAGAAGAGAGTGAGCATATATAGTTCTTTCCTTGCATATGTGGTCATATGTGTGTTGACTGAAGAGATACATATATATAGAGAGAGAGAGTTCATGTGCTTGAAGCTATATGTGCTCACTTCTCTTTCTGTCAGC	138	chr05:+:5230619-5230756	intergenic	-56.8
	osa-miR156dj	TTGACAGAAGAGAGTGAGCAC	21	I	5p	no	43067	80489	65482	2242.66	3604.1	3772.04		osa-MIR156d	TTGACAGAAGAGAGTGAGCACACGGCGTGATGGCCGGCATAAAATCTATCCCGTCCTCGCCGCGTGCTCACTCCTCTTTCTGTCACCC	88	chr02:-:4512907-4512994	exon	-49.2
		TTGACAGAAGAGAGTGAGCAC	21	I	5p	no	43067	80489	65482	2242.66	3604.1	3772.04		osa-MIR156j	TTGACAGAAGAGAGTGAGCACACGGCGCGGCGGCTAGCCATCGGCGGGATGCCTGCCCCCGCCGCGTGCTCGCTCCTCTTTCTGTCAGCA	90	chr06:+:26554835-26554924	exon	-56.9
	osa-miR156abcei	TGACAGAAGAGAGTGAGCAC	20	I	5p	no	33922	64415	57524	1766.45	2884.35	3313.63		osa-MIR156c	TGACAGAAGAGAGTGAGCACACATGGTGACTTTCTTGCATGCTGAATGGACTCATGCTTGAAGCTATGTGTGCTCACTTCTCTCTCTGTCAGC	93	chr01:+:4666003-4666095	exon	-49.6
		TGACAGAAGAGAGTGAGCAC	20	I	5p	no	33922	64415	57524	1766.45	2884.35	3313.63		osa-MIR156b	TGACAGAAGAGAGTGAGCACACACGGTGCTTTCTTAGCATGCAAGAGCCATGCTGGGAGCTGTGCGTGCTCACTCTCTATCTGTCAGC	88	chr01:+:4666383-4666470	exon	-56.7
		TGACAGAAGAGAGTGAGCAC	20	I	5p	no	33922	64415	57524	1766.45	2884.35	3313.63		osa-MIR156a	TGACAGAAGAGAGTGAGCACACGTGGTTGTTTCCTTGCATAAATGATGCCTATGCTTGGAGCTACGCGTGCTCACTTCTCTCTCTGTCACC	91	chr01:-:22524150-22524240	intergenic	-48.3
		TGACAGAAGAGAGTGAGCAC	20	I	5p	no	33922	64415	57524	1766.45	2884.35	3313.63		osa-MIR156i	TGACAGAAGAGAGTGAGCACACGGCCGGGCGGAACGGCACCGGCGGATGTGCCGTCGCGGCCGCGTGCTCACTGCTCTGTCTGTCATC	88	chr02:-:24119995-24120082	intergenic	-57.9
		TGACAGAAGAGAGTGAGCAC	20	I	5p	no	33922	64415	57524	1766.45	2884.35	3313.63		osa-MIR156e	TGACAGAAGAGAGTGAGCACACGGCCGGGCGTGACGGCACCGGCGGGCGTGCCGTCGCGGCCGCGTGCTCACTGCTCTTTCTGTCATC	88	chr04:-:25026334-25026421	intergenic	-60.9
miR1432	osa-miR1432	ATCAGGAGAGATGACACCGACA	22	I	5p	no	80	1052	1157	4.1659	47.106	66.6482		osa-MIR1432	ATCAGGAGAGATGACACCGACATCGCCGGAATTCGTTCTTGGTCTTGTGCCATGATGAATTGATGGTCCGTTTGATGCAGGTGTCATCTCCCCTGAACA	99	chr07:-:23401706-23401804	exon	-47.6
miR1428	osa-miR1428e	TAAGATAATGCCATGAATTTG	21	III	3p	no	21	2100	2228	1.09355	94.0329	128.342		osa-MIR1428e	AATTCACAGGCCCTATCTTGTGGTATGAACTGGGTACGCGATGATTTGCACTGCGTATTGGGGGCTTACCATAAGATAATGCCATGAATTTG	92	chr03:+:23076880-23076971	exon	-40
miR1425	osa-miR1425	TAGGATTCAATCCTTGCTGCT	21	III	5p	no	4681	8218	5542	243.757	367.982	319.243		osa-MIR1425	TAGGATTCAATCCTTGCTGCTAAATGTATTGCTTATATTCAGCAATATAATGTTCAGCAGCAAGAACTGGATCTTAAT	78	chr05:+:8862162-8862239	exon	-31.1
miR1320	osa-miR1320-3p	TGTAAAATTCATTCGTTCCAA	21	III	3p	no	7	50	28	0.364517	2.23888	1.61292		osa-MIR1320-3p	GGAACGGAGGAATTTTATAGGATTTTTGCGGGAATTTTAACAGATTCCTGTAAAATTCATTCGTTCCAA	69	chr06:-:5073521-5073589	exon	-28.9
	osa-miR1320-5p	TGGAACGGAGGAATTTTATAG	21	III	5p	no	4	57	57	0.208295	2.55232	3.28344		osa-MIR1320-5p	TGGAACGGAGGAATTTTATAGGATTTTTGCGGGAATTTTAACAGATTCCTGTAAAATTCATTCGTTCCAAT	71	chr06:-:5073520-5073590	exon	-29.6
a: I, highly conserved in various species; II, conserved in several species; III, only identified in rice; IV, missed in the previous research of rice. b: MFE, minimal free energy (kcal mol-1).
