# Supplementary material for: Genome-Wide Dissection of the MicroRNA Expression Profile in Rice Embryo during Early Stages of Seed Germination
Source: PLoS One. 2015 Dec 17;10(12):e0145424. doi: 10.1371/journal.pone.0145424 (PMC4683037; doi:10.1371/journal.pone.0145424)
Supplement: S3 Table — (XLSX) [file pone.0145424.s010.xlsx]

## Sheet:  S3 Table
S3 Table All predicted novel miRNAs
	miRNA											Precursor
miRNA ID	Sequence	Length(nt)	Arm location	miRNA*	0 HAI-reads	12 HAI-reads	24 HAI-reads	0 HAI-TPM	12 HAI-TPM	24 HAI-TPM		Precursor ID	Sequence	Genomic locus	Intron_or_exon	Length(nt)	(G+C)%	MEFa	MEFIb
OsmiR-1	TGGCGCCGTCCTGTTGAACGACGG	24	3p	no	12	13	20	0.624886	0.582108	1.15209		OsMIR-1	GTCGGCAGGGGGACGGCGCCAAAGAGGCTGGCGCCGTCCTGTTGAACGACGG	chr11:+:19943507-19943558;chr06:+:22495801-22495852;chr03:+:8826071-8826122;chr11:+:18137668-18137719;chr04:+:31709413-31709464;chr11:+:20346502-20346553;chr01:+:34787918-34787969;chr12:-:6742945-6742996;chr02:-:2604145-2604196;chr06:-:21994504-21994555;chr05:-:25411096-25411147;chr04:-:29709778-29709829;chr01:-:11348748-11348799	intergenic;intergenic;intergenic;intergenic;intergenic;intron;intergenic;intergenic;intergenic;intergenic;intergenic;intergenic;intergenic	52	71.15	-35	0.945997
OsmiR-2	ATCTATATAAATGTGGGCAATGCT	24	3p	yes	4	10	12	0.208295	0.447776	0.691252		OsMIR-2	CATTACCCACATTCATATATATGTTAATGAATTTAGACATATATGTGTGCCTAGATTCATTAACATCTATATAAATGTGGGCAATGCT	chr01:+:30549433-30549520	intergenic	88	29.55	-40.3	1.54976
OsmiR-3	TTAACATGTATATGAATGTGGACA	24	3p	no	11	26	30	0.572812	1.16422	1.72813		OsMIR-3	CCCACATTCATATATATGTTAATGAATCTAGACATATATATGTGTTTGGATTCATTAACATGTATATGAATGTGGACA	chr03:+:17082354-17082431	intron	78	28.21	-49.7	2.2587
OsmiR-4	TACGAGAGATGGGAAAAGACAAC	23	3p	no	0	5	11	0	0.223888	0.633647		OsMIR-4	GGTCTTTTCTCCTCTCTCTCGTATAAAATATATTTTGTACGAGAGATGGGAAAAGACAAC	chr03:+:15639816-15639875	intron	60	36.67	-30.9	1.40442
OsmiR-5	AAACTGTGAGATGAATTTATTAAG	24	5p	no	2	7	7	0.104148	0.313443	0.40323		OsMIR-5	AAACTGTGAGATGAATTTATTAAGCCTAATTAATCCATCATTAGCAAATGTTTACTGTAACACCACATTGTTAAATCATGGTGTAATTAGGCTTAAAAGATTCGTCTCGCAATTTAC	chr09:-:17103602-17103718	intergenic	117	30.77	-44.8	1.24441
OsmiR-6	TGCCAGAGGAGAACTGCACTG	21	3p	yes	3	8	8	0.156221	0.358221	0.460834		OsMIR-6	GGGCAATTCTCCTTTGGCAGGGATGACAATAGCAATGTACGTAGTCTAACGCCTGCTACGTTGGCATCCATGCCAGAGGAGAACTGCACTG	chr06:-:20890878-20890968	intergenic	91	51.65	-45.8	0.974437
OsmiR-7	GGGGCGAGCTGGGAACACACG	21	5p	no	14	126	75	0.729033	5.64197	4.32032		OsMIR-7	GGGGCGAGCTGGGAACACACGGTGATGAGGCGGTCTGGTCTTTCGTGTGTTCTCAGGTCGCCCCTG	chr07:-:14598627-14598692	exon	66	63.64	-46	1.09518
OsmiR-8	GCAAAATGACCGGAAGTTCCTGCC	24	5p	no	49	71	35	2.55162	3.17921	2.01615		OsMIR-8-1	GCAAAATGACCGGAAGTTCCTGCCCTGTAAGACAGGAAGTTCCGGACATTTTGTCA	chr12:+:14081313-14081368;chr09:+:3681277-3681332;chr11:+:977855-977910;chr09:-:1394436-1394491;chr02:-:14207533-14207588;chr05:-:11306459-11306514	intergenic;intergenic;intergenic;intergenic;intergenic;intergenic	56	46.43	-24.3	0.934587
	GCAAAATGACCGGAAGTTCCTGCC	24	5p	no	49	71	35	2.55162	3.17921	2.01615		OsMIR-8-2	GCAAAATGACCGGAAGTTCCTGCCCTGTAAGACAGGAAGTTCCGGACATTTTATCA	chr03:-:17962284-17962339	intergenic	56	46.43	-24.3	0.934587
	GCAAAATGACCGGAAGTTCCTGCC	24	5p	no	49	71	35	2.55162	3.17921	2.01615		OsMIR-8-3	GCAAAATGACCGGAAGTTCCTGCCTTGTAAGACAGGAAGTTCTGGACATTTTGTCA	chr06:+:15027524-15027579	intergenic	56	46.43	-24.3	0.934587
	GCAAAATGACCGGAAGTTCCTGCC	24	5p	no	49	71	35	2.55162	3.17921	2.01615		OsMIR-8-4	GCAAAATGACCGGAAGTTCCTGCCTTGTAAGACAGGAAGTTCCGGACATTTTGTCA	chr10:-:5660057-5660112	intergenic	56	46.43	-24.3	0.934587
OsmiR-9	AGAATGACTTACATTGTGAAACT	23	3p	yes	364	597	4	18.9549	26.7322	0.230417		OsMIR-9	TTTCACAATGTAAGTCATTATAACATTTTTCATATTTATATTAATGTTAATGTATCTAGACATATATATCTATCTAGATTCATTAACATCAATATGAATGTGAAAAATGCTAGAATGACTTACATTGTGAAACT	chr05:-:24784632-24784765	intergenic	134	22.39	-64.5	2.14981
OsmiR-10	AGTTGGTGCACGTCACGGATGATG	24	5p	yes	0	6	11	0	0.268665	0.633647		OsMIR-10	AGTTGGTGCACGTCACGGATGATGGTCATCTGTGACGGGCCACAACTTG	chr02:+:10905645-10905693;chr08:+:23017154-23017202;chr11:-:25391222-25391270;chr10:-:2987635-2987683	intergenic;intergenic;intergenic;intergenic	49	55.1	-26.4	0.977814
OsmiR-11	AACTTCTGGCTATGTATCTAGACA	24	5p	no	3	6	2	0.156221	0.268665	0.115209		OsMIR-11-1	AACTTCTGGCTATGTATCTAGACATAGGCTATGTCTAGATACATAGCCAGAAGTTGG	chr01:-:24998198-24998254	intergenic	57	40.35	-41.6	1.80873
	AACTTCTGGCTATGTATCTAGACA	24	5p	no	3	6	2	0.156221	0.268665	0.115209		OsMIR-11-2	AACTTCTGGCTATGTATCTAGACATAGCCTATGTCTAGATACATAGCCAGAAGTTGT	chr01:+:24998200-24998256	intergenic	57	40.35	-41.6	1.80873
OsmiR-12	AAAAATCCTGAAAATACTTAACC	23	5p	no	19	35	21	0.989402	1.56722	1.20969		OsMIR-12	AAAAATCCTGAAAATACTTAACCATGTATTTTAATTGTCCAAGTATTTTCAGGATTTTTCT	chr09:+:13605565-13605625	intergenic	61	24.59	-21.7	1.44668
OsmiR-13	TTTCTCGGATTTAATGTATGACTC	24	3p	no	61	76	72	3.1765	3.4031	4.14751		OsMIR-13-1	GTCATATTTTCAAATCTGAAAAATTTATTTTTGATAGGCGTATTTCAATTCAACATCCTATTATCTTAATGACTTTCTCGGATTTAATGTATGACTC	chr02:+:9451657-9451753	intergenic	97	26.8	-23.3	0.896292
	TTTCTCGGATTTAATGTATGACTC	24	3p	no	61	76	72	3.1765	3.4031	4.14751		OsMIR-13-2	GTCATATTTTTAAATCTGAAAAAATTATCTTTGATGGGCATATTTCAATCCAACAACCTATCCTCTTAATGGCTTTCTCGGATTTAATGTATGACTC	chr02:+:20601414-20601510	intergenic	97	26.8	-23.3	0.896292
OsmiR-14	AATATGGGAAATACTAGAATGACT	24	3p	no	19	33	24	0.989402	1.47766	1.3825		OsMIR-14	TCATTCTAGTATTTCCCACATTCATATTTATGTTAATGAATATATATATATATATATATATATATATATATATATATATATATATATATATATATATATATATATATATTCATTACATATACATGAATACAAATATGGGAAATACTAGAATGACT	chr06:-:23336127-23336281	intergenic	155	14.19	-77.9	3.54179
OsmiR-15	ATAATAACTTTTGGCTATGAATCT	24	5p	no	18	37	41	0.937328	1.65677	2.36178		OsMIR-15	ATAATAACTTTTGGCTATGAATCTGGATATATAGTTGTCTATACTTATAGCTAAAATTGCTTATAT	chr07:+:29047781-29047846	intergenic	66	24.24	-16.5	1.03135
OsmiR-16	ATCTATATGAATATGGGCAATACT	24	3p	no	12	12	18	0.624886	0.537331	1.03688		OsMIR-16	CATTACCCATATTCATATATATGTTAATGAATCTAGACATATATGTGTTCCTAGATTCATTAACATCTATATGAATATGGGCAATACT	chr01:+:25332755-25332842	intron	88	27.27	-43.4	1.80851
OsmiR-17	ATTCGTATTGATGTTAATGAATCT	24	5p	no	94	167	112	4.89494	7.47786	6.45168		OsMIR-17-1	ATTCGTATTGATGTTAATGAATCTAGATAAATATATATATCTAGATTTATAAACATTAATATAAATAT	chr01:+:31854783-31854850	intergenic	68	22.06	-24.5	1.63325
	ATTCGTATTGATGTTAATGAATCT	24	5p	no	94	167	112	4.89494	7.47786	6.45168		OsMIR-17-2	ATTCGTATTGATGTTAATGAATCTAGATAGATATATATGTCTAAATTTATTAACATTAGCATGAATGT	chr04:+:11894241-11894308	intergenic	68	22.06	-24.5	1.63325
	ATTCGTATTGATGTTAATGAATCT	24	5p	no	94	167	112	4.89494	7.47786	6.45168		OsMIR-17-3	ATTCGTATTGATGTTAATGAATCTAGACATATATATCTATCTAGATTCATTAACATCAATATAAATGT	chr05:+:29340385-29340452	intergenic	68	22.06	-24.5	1.63325
	ATTCGTATTGATGTTAATGAATCT	24	5p	no	94	167	112	4.89494	7.47786	6.45168		OsMIR-17-4	ATTCGTATTGATGTTAATGAATCTAGACATATACATCTATCTAGATTCATTAACATCAATATGAACGT	chr05:-:24127222-24127289	intergenic	68	22.06	-24.5	1.63325
	ATTCGTATTGATGTTAATGAATCT	24	5p	no	94	167	112	4.89494	7.47786	6.45168		OsMIR-17-5	ATTCGTATTGATGTTAATGAATCTAGATAGATAGATATGTCTAGATTTATTAATATCAATATGAATGT	chr05:+:6467997-6468064	intergenic	68	22.06	-24.5	1.63325
	ATTCGTATTGATGTTAATGAATCT	24	5p	no	94	167	112	4.89494	7.47786	6.45168		OsMIR-17-6	ATTCGTATTGATGTTAATGAATCTAGATAGATACATTCTAGCATTTCCCACATTCGTATTGATGTTAATGAGTCTAGATATTTATCTAGACTCATTAACATCAATACGAATGT	chr08:+:20126175-20126287	intergenic	68	22.06	-24.5	1.63325
	ATTCGTATTGATGTTAATGAATCT	24	5p	no	94	167	112	4.89494	7.47786	6.45168		OsMIR-17-7	ATTCGTATTGATGTTAATGAATCTATATATATATATATATATAGATTCATTAACATCAATACGAATGT	chr10:+:16610221-16610288;chr10:-:16610219-16610286	intergenic;intergenic	68	22.06	-24.5	1.63325
	ATTCGTATTGATGTTAATGAATCT	24	5p	no	94	167	112	4.89494	7.47786	6.45168		OsMIR-17-8	ATTCGTATTGATGTTAATGAATCTAGACATATATATCTATCTAGATTCATTAACAACAATATGAATAT	chr11:+:16924347-16924414	intergenic	68	22.06	-24.5	1.63325
OsmiR-18	TGAGGGGAATGTTGTCTGGCT	21	5p	no	177	352	260	9.21706	15.7617	14.9771		OsMIR-18	TGAGGGGAATGTTGTCTGGCTCGGGGCTACTTTTAATTTCTCTCTCTTTTGATATCTTCTTTTCTCGATCTCCTAGCTTGATCTTTTGATCTCTCAAATCGATCTTAAGAAAAAGATCAGTCAAAGAGATGAGAGTAGATGTCTGTAGATCTCGGACCAGGCTTCATTCCCCCCAAA	chr06:-:30327097-30327273	exon	177	41.24	-66.77	0.914723
OsmiR-19	TAAGTTACTTTTAGATTTCACT	22	5p	no	13	37	24	0.676959	1.65677	1.3825		OsMIR-19	TAAGTTACTTTTAGATTTCACTAAATTACTTCTTAGACATATAAAAGTAAATTCAATAAAGTCTGAAAGTAATTTACA	chr07:-:14603534-14603611	intergenic	78	20.51	-19.76	1.23517
OsmiR-20	CAACCGGGACTAAAGATCGATCTA	24	3p	yes	1	0	8	0.0520738	0	0.460834		OsMIR-20	GATCGATCTTTAGTCCCGGTTGGTAACACCAACCGGGACTAAAGATCGATCTA	chr12:-:8480393-8480445	intergenic	53	47.17	-44.4	1.77599
OsmiR-21	ATAACCTGAAACGGAGGTAGTACT	24	3p	no	1	7	4	0.0520738	0.313443	0.230417		OsMIR-21	TACTACCTCCGTTTCAGGTTATAAGACTTTCTAGCATTGCCCACATTCATATCTGTTAAAGAATCTAGACACGTATGCTAGAAAGTCTTATAACCTGAAACGGAGGTAGTACT	chr03:-:17758312-17758424	exon	113	38.05	-64.8	1.5071
OsmiR-22	ATTTTCACTCATGAAGTTATGAAG	24	3p	no	9	20	12	0.468664	0.895552	0.691252		OsMIR-22	TTATAACTTCATTGGTGAAAGTAAAGCCACATCTGCATAACTTCTCAAGAAGCAACTCTTCTCAAAGATAACCCCGATTGTATAACATCTAGCAAAACTGCAATAGGTGTTTTCCTATGGAAGCCACTCTACATAACTTATTGCAATTCTCCTATGGAAGTTATACAATTGGAGTTATATTTGAGATGTGTTTGCTTCTCACAATGTTGCTTTATTTTCACTCATGAAGTTATGAAG	chr11:-:9165798-9166034	intron	237	34.6	-90.59	1.10473
OsmiR-23	AAACGTCTTATAACCTGAAATGGA	24	3p	yes	36	49	42	1.87466	2.1941	2.41938		OsMIR-23	CGTTTCAGGTTATAAGACGTTTTGACTTTGGTCAAAATCAAATTGCTTCAAGTTTGACTAAGTGTGTAGAAAAAAATAATAATATTTTCAACCCAAGACAAATTTATTATGAAAATATATTCAATTATTGATTTAATAAAACTAATTTGGTATTATAATATTACTATATTTGTCTGTCTATAAAATTAGTTAAACTTGAAGTAGTTTGACATTTACCAAAGTCAAAACGTCTTATAACCTGAAATGGA	chr08:-:23217788-23218035	intergenic	248	24.19	-102.3	1.70525
OsmiR-24	ATCACAAAACTGTAATTTTTACGT	24	5p	yes	3	4	8	0.156221	0.17911	0.460834		OsMIR-24	ATCACAAAACTGTAATTTTTACGTGGTATGCAACAATAAAATATGTAGGTGACAACAGTATGCTTGTGACATGTAAAAATTACAATTTTATGATAA	chr01:+:5325285-5325380	intergenic	96	27.08	-27.4	1.05398
OsmiR-25	TCTTGGACCGTAGACACATGGCAA	24	3p	yes	5	4	2	0.260369	0.17911	0.115209		OsMIR-25	ATCGTGTGACAATGTCCACAGATGTCCCAAATGAGACAGTACAGTTGTTGGGGATGGGACCGTCTTGGACCGTAGACACATGGCAA	chr02:+:24797867-24797952;chr05:-:6228922-6229007	intergenic;intergenic	86	50	-30.4	0.706977
OsmiR-26	AGTAGAAACCGTCTGAGATTTCGA	24	3p	yes	744	1290	1563	38.7429	57.7631	90.0355		OsMIR-26-1	GAAATTTCGACGTTTCAACGAGGCTTGGAAGTAGAAACCGTCTGAGATTTCGA	chr05:+:5418767-5418819	intergenic	53	43.4	-16.2	0.704287
	AGTAGAAACCGTCTGAGATTTCGA	24	3p	yes	744	1290	1563	38.7429	57.7631	90.0355		OsMIR-26-2	GAAATTTCGACGTTTCGACGAGGCTCAAAAGTAGAAACCGTCTGAGATTTCGA	chr10:+:11623032-11623084	intergenic	53	43.4	-16.2	0.704287
OsmiR-27	GAGAAATGCTAGAATGATTTACAT	24	3p	no	14	17	19	0.729033	0.761219	1.09448		OsMIR-27	GTAAGTCATTTTAGCATTTCCCACATTCATATTGATGTTAATGAATCTAGATAGATATAATCAATATGAATATGAGAAATGCTAGAATGATTTACAT	chr03:-:3958219-3958315	intergenic	97	25.77	-42.4	1.69621
OsmiR-28	ATGTGGGTCGCTGACATATGGGCC	24	5p	no	34	48	88	1.77051	2.14932	5.06918		OsMIR-28	ATGTGGGTCGCTGACATATGGGCCCGCGAGCTAGGGGCCCACATGTCAGCCACTCAAAGTCA	chr01:-:19311419-19311480	intergenic	62	59.68	-36	0.972931
OsmiR-29	TTCATATTATAAGTTGTTTGATT	23	5p	yes	25	51	58	1.30185	2.28366	3.34105		OsMIR-29-1	TTCATATTATAAGTTGTTTGATTTTTTTATTAGTTAAAACTCTCTAGGTTTGACTAAGTTTATATAAAAAAATGAATAACATCTACGATATCAAATTAGTTTCATTAGATTTAACATTAAATATATTTTGATAATATGTTTGTTATGTTTTGAAAATGTTATTACATTTTTCTATAACCTTGATCAAACTTAAAGATGTTTGGCTAAGAAAAAGGCAAACAACTTATAATATGAAAC	chr02:-:31734937-31735173	intergenic	236	17.37	-65.3	1.59295
	TTCATATTATAAGTTGTTTGATT	23	5p	yes	25	51	58	1.30185	2.28366	3.34105		OsMIR-29-2	TTCATATTATAAGTTGTTTGATTTTTTCTTAGTTAAAATTCTTTAGGTTTGACCAAGTTTATAAAAAAATTAGTAGTAACATTTATAACCCTAAATTAGTTTCATTAAATTTAACATTGAATTTATTTTGATAATATGTTTGTTTTATATTAAAAATATTAGTATTTCTTTTATAAACTTATTAAACTTGAAGAAGTTTGACTAAGAGAAAAATCTATCGATTTATAATATAAAAC	chr05:+:6783815-6784050	intergenic	236	17.37	-65.3	1.59295
OsmiR-30	ATTTTTAGCTATGAATCTGGACAC	24	5p	no	4	17	18	0.208295	0.761219	1.03688		OsMIR-30	ATTTTTAGCTATGAATCTGGACACACAGTTGTCTATATTTATAGTTAAAAATGC	chr02:+:1166368-1166421	intergenic	54	27.78	-21	1.39989
OsmiR-31	TTTCTAGTGTAAAATTTGATACCT	24	5p	no	7	14	16	0.364517	0.626886	0.921669		OsMIR-31	TTTCTAGTGTAAAATTTGATACCTCCCAATACCTCTGGTACTAGGAGGTACCAAATTTACACTAAAAAT	chr12:-:24840853-24840921	intergenic	69	33.33	-26.5	1.15229
OsmiR-32	ACGAACCGGGACTAAAGATCGATC	24	3p	no	14	18	23	0.729033	0.805996	1.3249		OsMIR-32	TCGATCTTTAGTCCCGGTTGGTAACACCAACCGGGACTAAAGATGGCTCAGTCGGCCACGTGGCGGAGCCATCTTTAGTCCCGGTTGGTGTACGAACCGGGACTAAAGATCGATC	chr06:-:13571240-13571354	intergenic	115	54.78	-94.8	1.50483
OsmiR-33	ACTTATACTTTTGTGAGAGGGACT	24	3p	no	44	90	93	2.29125	4.02998	5.3572		OsMIR-33	TCCCTCTCACAAAAGTATAAGTTCCTACCATAGGAACTTATAGGAACTTATACTTTTGTGAGAGGGACT	chr03:+:10679762-10679830	intergenic	69	37.68	-43.62	1.67774
OsmiR-34	ACCTCGAGATACTTTTTGCTGGAC	24	3p	no	6	14	7	0.312443	0.626886	0.40323		OsMIR-34	CGAGAAAAAGTATCTCGAGGTACTGGACGATTTGGTACCGTGAGGCACCGGTACGGCGGTACCTCGAGATACTTTTTGCTGGAC	chr03:-:27169286-27169369	intron	84	52.38	-48.2	1.09547
OsmiR-35	ATTCGTATTGATGTTAATGAACCT	24	5p	yes	14	11	24	0.729033	0.492553	1.3825		OsMIR-35	ATTCGTATTGATGTTAATGAACCTACATAGATATATATATTTAGATTCATTAATATTAATATGAATGT	chr04:+:18829375-18829442	intergenic	68	19.12	-24.6	1.89207
OsmiR-36	TAGTACTAGGATATGCCACATC	22	3p	no	55	67	55	2.86406	3.0001	3.16824		OsMIR-36	CGTGACATATCTTAGAACTACGAATCTAGACATGTCTTTGTCCAAAATCGTAGTACTAGGATATGCCACATC	chr02:-:24773595-24773666	intergenic	72	38.89	-30.7	1.0964
OsmiR-37	ACCAATCCGGGACTAAAGATCGAT	24	5p	no	3	5	18	0.156221	0.223888	1.03688		OsMIR-37	ACCAATCCGGGACTAAAGATCGATCTTTACTCCCGGTTATTTCACCCGGGACTAAAGATAGCGATCTTTAGTCCCGGATTGGTAC	chr11:+:10466709-10466793;chr12:+:9626314-9626398	intergenic;intergenic	85	47.06	-57.7	1.44246
OsmiR-38	GGGAAATGCTAGAATGACTTACAC	24	3p	yes	0	366	356	0	16.3886	20.5071		OsMIR-38	GTAAGTCATTCTAGCATTTCCCACATTCATATTGATGTTAATGAATCTAGATAGACATCAATATGAATGTGGGAAATGCTAGAATGACTTACAC	chr04:-:11882258-11882351	intron	94	32.98	-65.2	2.10314
OsmiR-39	GAGATATGTACATTTTGTGAACAA	24	3p	no	46	97	94	2.3954	4.34342	5.4148		OsMIR-39-1	TTTCACAAAATTTACATTTCTCTCTTATAGTTTATAAAACTATATAAGAGATATGTACATTTTGTGAACAA	chr01:+:14327738-14327808	intergenic	60	23.33	-23.9	1.70739
	GAGATATGTACATTTTGTGAACAA	24	3p	no	46	97	94	2.3954	4.34342	5.4148		OsMIR-39-2	GTTCACAAAAAATTACATCTCTCTCTTGTAGTTTATAAACTATATAAGAGATATGTACATTTTGTGAACAA	chr02:-:16803784-16803854	intergenic	60	23.33	-23.9	1.70739
	GAGATATGTACATTTTGTGAACAA	24	3p	no	46	97	94	2.3954	4.34342	5.4148		OsMIR-39-3	GTTCAAAATTTACATCTCTCTTATAGTTTATAAAATTATATAAGAGATATGTACATTTTGTGAACAA	chr02:+:19680282-19680348	intergenic	60	23.33	-23.9	1.70739
	GAGATATGTACATTTTGTGAACAA	24	3p	no	46	97	94	2.3954	4.34342	5.4148		OsMIR-39-4	GTTCGCAAAATGTACATCTCTCTTATAGTTTTATAAACTATATAAGAGATATGTACATTTTGTGAACAA	chr04:+:19636311-19636379	intergenic	60	23.33	-23.9	1.70739
	GAGATATGTACATTTTGTGAACAA	24	3p	no	46	97	94	2.3954	4.34342	5.4148		OsMIR-39-5	GTTCACAAAATGTACATATTTCTTATATATTTTATAAAACCATAACTATATATAAGAGATATGTACATTTTGTGAACAA	chr06:-:8018587-8018665	intergenic	60	23.33	-23.9	1.70739
	GAGATATGTACATTTTGTGAACAA	24	3p	no	46	97	94	2.3954	4.34342	5.4148		OsMIR-39-6	GTTTACAAAATTTGCATATCTCTCCTATAGTTTATAAACTTTATAAGAGATATGTACATTTTGTGAACAA	chr06:+:14092713-14092782	intergenic	60	23.33	-23.9	1.70739
	GAGATATGTACATTTTGTGAACAA	24	3p	no	46	97	94	2.3954	4.34342	5.4148		OsMIR-39-7	GTTCTTAAAATTTACATGTCTCTCCTATATTTTATACAAGAGATATGTACATTTTGTGAACAA	chr07:-:6660273-6660335	intergenic	60	23.33	-23.9	1.70739
	GAGATATGTACATTTTGTGAACAA	24	3p	no	46	97	94	2.3954	4.34342	5.4148		OsMIR-39-8	GTTCATAAAATTAGCATATCTATCTTATAGTTTATAAACTATATAAGAGATATGTACATTTTGTGAACAA	chr08:-:9912135-9912204	intergenic	60	23.33	-23.9	1.70739
	GAGATATGTACATTTTGTGAACAA	24	3p	no	46	97	94	2.3954	4.34342	5.4148		OsMIR-39-9	ATTTACAAAATTTACATATCTCTCTCATAATTTATAAACAATATAAGAGATATGTACATTTTGTGAACAA	chr08:-:5012649-5012718	intergenic	60	23.33	-23.9	1.70739
	GAGATATGTACATTTTGTGAACAA	24	3p	no	46	97	94	2.3954	4.34342	5.4148		OsMIR-39-10	ATTTACAAAATTTATATATCTCTCTCATAGTTTATAAACTATATAAGAGATATGTACATTTTGTGAACAA	chr08:+:4804300-4804369	intergenic	60	23.33	-23.9	1.70739
	GAGATATGTACATTTTGTGAACAA	24	3p	no	46	97	94	2.3954	4.34342	5.4148		OsMIR-39-11	TTTCACAAAATTTACATATCTCTATCAACTATATAAGAGATATGTACATTTTGTGAACAA	chr11:-:25874975-25875034	intergenic	60	23.33	-23.9	1.70739
	GAGATATGTACATTTTGTGAACAA	24	3p	no	46	97	94	2.3954	4.34342	5.4148		OsMIR-39-12	GTTCACAAAATCTACATATCTCTCTTATTGTTTATAAACATATAAGAGATATGTACATTTTGTGAACAA	chr12:-:12283850-12283918	intergenic	60	23.33	-23.9	1.70739
	GAGATATGTACATTTTGTGAACAA	24	3p	no	46	97	94	2.3954	4.34342	5.4148		OsMIR-39-13	GTTCACAAAATTAACATATCTCTTTTATAGTCTATAAACTATATAAGAGATATGTACATTTTGTGAACAA	chr01:+:22330651-22330720	intergenic	60	23.33	-23.9	1.70739
	GAGATATGTACATTTTGTGAACAA	24	3p	no	46	97	94	2.3954	4.34342	5.4148		OsMIR-39-14	GTTTACACAAATTACATATCTATGTTATAGTTTATAAACTATATAAGAGATATGTACATTTTGTGAACAA	chr10:-:8838821-8838890	intergenic	60	23.33	-23.9	1.70739
OsmiR-40	ACCAACCGGGACTAAAGATGGAGC	24	3p	no	6	6	8	0.312443	0.268665	0.460834		OsMIR-40	TCGATCTTTAGTCCCGGTTGGTAACACCAACCGGGACTAAAGATGGAGC	chr12:+:15142287-15142335	intergenic	49	51.02	-36.2	1.44801
OsmiR-41	ACTTGTAGAAGTTGAATTTGAACT	24	3p	no	3	3	8	0.156221	0.134333	0.460834		OsMIR-41	TTCAAAATCGACTTCTACAAGTTGTAACAATTTTTTTTTTTATTTTTGTTACAACTTGTAGAAGTTGAATTTGAACT	chr04:-:14205136-14205212	intergenic	77	23.38	-37.86	2.10303
OsmiR-42	ATCAATATGAATGTAGAAAATGCT	24	3p	no	22	35	39	1.14562	1.56722	2.24657		OsMIR-42-1	CATTTTCCACATTCATATTGATGTTAATGAATCTAGACATATATATCTATCTAGATTTATTAACATCAATATGAATGTAGAAAATGCT	chr02:-:17535839-17535926	intron	68	23.53	-19.99	1.24934
	ATCAATATGAATGTAGAAAATGCT	24	3p	no	22	35	39	1.14562	1.56722	2.24657		OsMIR-42-2	CATTTTCTACATTCATATTAATATACTTAGCTAGATTCATTAACATCAATATGAATGTAGAAAATGCT	chr03:+:21730308-21730375	intron	68	23.53	-19.99	1.24934
	ATCAATATGAATGTAGAAAATGCT	24	3p	no	22	35	39	1.14562	1.56722	2.24657		OsMIR-42-3	CATTTTCCATATTCATATTAATGTTAATGAATCTATCTAGATTTATTAACATCAATATGAATGTAGAAAATGCT	chr03:+:35854501-35854574	intergenic	68	23.53	-19.99	1.24934
OsmiR-43	AATGCCCTATCGTATCCTAGGTTG	24	3p	no	119	236	192	6.19678	10.5675	11.06		OsMIR-43	ACCTAGGATATGATGGGACATTACCTATCTAGATTCGTTGTACTAGGTAATGCCCTATCGTATCCTAGGTTG	chr04:+:22224823-22224894	intron	72	41.67	-39.1	1.30323
OsmiR-44	TTAGATCATGCTGTGACAGTT	21	3p	no	5	12	9	0.260369	0.537331	0.518439		OsMIR-44	CTGCCAGCATGATCTAACTTGCAGACAAGAAATCAGCTCAGCTCGCTGGTTTCGAACAGGAAGGCGGCTAGCTGAGGCTTCTTCTGAGTACGTGATGGTTAGATCATGCTGTGACAGTT	chr03:-:30546950-30547068	intergenic	119	49.58	-54	0.915251
OsmiR-45	AAATATGGGAAATGCTAGAATGAC	24	3p	no	11	30	14	0.572812	1.34333	0.80646		OsMIR-45	CATTCTAGCATTTCTCATATTCATATTGATGTTAATGAATCTAAACATATATATCTATCTAGATTTATTAGCATTAATATAAATATGGGAAATGCTAGAATGAC	chr02:+:20049823-20049926	intergenic	104	24.04	-52.19	2.08747
OsmiR-46	AACAACCGGGACTAAAGATATCTC	24	3p	no	0	7	4	0	0.313443	0.230417		OsMIR-46	GATATCTTTAGTCCCGGTTGTTGAGAACAACCAGAAGTAAATATCTTTTCTTTACTCCCGGTTGTTCTCAACAACCGGGACTAAAGATATCTC	chr06:-:10043637-10043729	intergenic	93	39.78	-62.4	1.6867
OsmiR-47	AGAAATCCTGCCAAAATTTTGACA	24	5p	no	19	28	33	0.989402	1.25377	1.90094		OsMIR-47-1	AGAAATCCTGCCAAAATTTTGACAACTATATCAAAATTTGGTAAGGTTTTTTT	chr02:+:29197331-29197383	intergenic	53	26.42	-14.8	1.05695
	AGAAATCCTGCCAAAATTTTGACA	24	5p	no	19	28	33	0.989402	1.25377	1.90094		OsMIR-47-2	AGAAATCCTGCCAAAATTTTGACAATATTGCCTTCCTACCAAAATTTTGGTATTTCCAAATTTTGGTATGGTTTATTTA	chr11:+:14065033-14065111	intergenic	53	26.42	-14.8	1.05695
OsmiR-48	AGGACAGCCGCATGCGATAATGGG	24	5p	yes	28	58	37	1.45807	2.5971	2.13136		OsMIR-48	AGGACAGCCGCATGCGATAATGGGCCTATTTTCGCATGCGGCTGTCTTAA	chr11:-:20594405-20594454	intergenic	50	52	-34.7	1.33462
OsmiR-49	CATGGTATTGACTTGGCTCATC	22	5p	no	1	137	56	0.0520738	6.13453	3.22584		OsMIR-49	CATGGTATTGACTTGGCTCATCTCAGCAACAGCAAACTGCATGCAGCGCTGGAGGTGAGCCGAGCCAATATCACTTC	chr07:-:15636749-15636825	intron	77	51.95	-37.7	0.942465
OsmiR-50	TTTCATATTATAAGTTGTTTGACT	24	5p	no	664	1473	1425	34.577	65.9574	82.0861		OsMIR-50-1	TTTCATATTATAAGTTGTTTGACTTTTTTTCTAGTCAAATTTTGTTAAATTTGATTAAGTTTATAGAAAATTTTAGCAACATATAAAATATTAATTTATTTTCATTAAATCTAACATTGAATATATTTTGATATATGTTTGTTTTGTGTTGATAATACTACTATATTTTTTCTATAAATTTGATCAAACTTGAATAGTTTAAGTAGAAAAAAAGTCGAACAACTTATAATATGTAACG	chr01:+:2519347-2519584	intergenic	228	22.37	-65.73	1.28873
	TTTCATATTATAAGTTGTTTGACT	24	5p	no	664	1473	1425	34.577	65.9574	82.0861		OsMIR-50-2	TTTCATATTATAAGTTGTTTGACTTTTTTCTTAACAATTTTTTTTAGATTTGACTAAGTTTATAGAAAAAAAATAGCAATATTAATGATATCAAATTAGCTCCATTATATTTAACTTTGAATATATTTTGATACCATGTTTGTTTTGTATTGAAAATGTTATTATATTTTACTACAAACTTAATCAAACTTTTTTAAAAAAGATTTAAAAAAAAGTCAAACGACTTATAATATGAAACG	chr03:-:34903978-34904216	intergenic	228	22.37	-65.73	1.28873
	TTTCATATTATAAGTTGTTTGACT	24	5p	no	664	1473	1425	34.577	65.9574	82.0861		OsMIR-50-3	TTTCATATTATAAGTTGTTTGACTTTTTCCATAGCCAAATTTTATTACGTTTGATCAAGTTTATAGAAAAATTTAGCAGCATCTAAAATATTAAATCATTTTTATTAAATCTTACATTGAATGTGTTTGTTTGGGTTAGAAATAGTACTATATTTTTCTATAAATTTAATCAAACTTAAAAGAAGTTTGACTAGCGAAAAAAAGTCAAATGACTTACAATATGAAATG	chr11:+:7792742-7792969	intron	228	22.37	-65.73	1.28873
	TTTCATATTATAAGTTGTTTGACT	24	5p	no	664	1473	1425	34.577	65.9574	82.0861		OsMIR-50-4	TTTCATATTATAAGTTGTTTGACTTTTTCTGTAGTCAAAGTTCTTTAGCTTTGACCAAGTTTATTAAAAAATTAACTATATCTACAATACGAAATTAGTTTCATTAAATCTAGCATTAAATATATTTTGATATAATGTTTGTTTGTATTGAAAATATTACTATATTTTTCTATAAACTTGATCAACTTAAAAATCTTTGACTAGAAAAAAAAATCAAACAACTTATAATATGAAATA	chr01:+:22183311-22183547	intergenic	228	22.37	-65.73	1.28873
OsmiR-51	AGAATGACTTACATCGTGAAACGG	24	3p	yes	31	58	38	1.61429	2.5971	2.18896		OsMIR-51	GTTTCATAATGTAAGTCATTCTAACATTTCCCACATTCATATTGATGTTAATGAATCTTTATAAATATATATGTCTAGATTCATTAGCTTTAATATGAATTTGGGGAATGGTAGAATATGTGGGGAATGGTAGAATGACTTACATCGTGAAACGG	chr04:+:5506337-5506491	intergenic	155	30.32	-70.9	1.50864
OsmiR-52	TGGGCAGTCTCCTTGGCTAGC	21	3p	no	0	0	8	0	0	0.460834		OsMIR-52-1	TAGCCAAGGATGACTTGCCTGTGTCCTCCCTGAAGGATTAGCAATTTAATGATCCTTTAAGCTGGTTCATGGGCAGTCTCCTTGGCTAGC	chr08:+:26817498-26817587	exon	103	42.72	-49.86	1.13314
	TGGGCAGTCTCCTTGGCTAGC	21	3p	no	0	0	8	0	0	0.460834		OsMIR-52-2	TAGCCAAGGATGACTTGCCTGTGTCCTTGTGTGTAAGGATCATTAATTATTATTCAGAAAATGATCCTTTCAGCAGGTTTCATGGGCAGTCTCCTTGGCTAGC	chr08:+:26807359-26807461	exon	103	42.72	-49.86	1.13314
OsmiR-53	TTATTTTAATTGGAAAAAGTTT	22	3p	yes	6	11	7	0.312443	0.492553	0.40323		OsMIR-53	ATTTTTAACAATTCAAAGATCATTTCAATGATTATTTTAATTGGAAAAAGTTT	chr04:-:8382780-8382832	intergenic	53	16.98	-8.8	0.977843
OsmiR-54	CCAGGACGTGTGGGATGGCACATG	24	3p	no	3	30	24	0.156221	1.34333	1.3825		OsMIR-54	TGTGCCATCCCACACATCCCGATCATGGCGTGTGACACAACTGGATGTGCGTGCCACGACCAGGACGTGTGGGATGGCACATG	chr11:+:16277662-16277744	intron	83	59.04	-47.2	0.963202
OsmiR-55	TGCTCACTCCTCTTTCTGTCACC	23	3p	no	22	61	42	1.14562	2.73143	2.41938		OsMIR-55	TGACAGAAGAGAGTGAGCACACGGCGTGATGGCCGGCATAAAATCTATCCCGTCCTCGCCGCGTGCTCACTCCTCTTTCTGTCACC	chr02:-:4512908-4512993	exon	86	56.98	-49	0.999943
OsmiR-56	AGGATCCTCTGCAGTCGACTGCAC	24	5p	yes	5	10	2	0.260369	0.447776	0.115209		OsMIR-56	AGGATCCTCTGCAGTCGACTGCACTGTGCCATTGTCACTGACATGTGGGTCCCCAGTCGAAGTCGACTGCAGAGGATCCCAA	chr02:+:26796610-26796691	intergenic	82	56.1	-48.8	1.06082
OsmiR-57	CAAAAATTCCAGAATCGGATCC	22	3p	no	9	24	22	0.468664	1.07466	1.26729		OsMIR-57	CTCTGATTCTAGAATTTTTGCGTTAAAGCGAGGACGAGAACGAAAAACACTGTAAGACACTTTAACGCAAAAATTCCAGAATCGGATCC	chr01:-:38764295-38764383	intergenic	89	39.33	-33.44	0.955328
OsmiR-58	AAAATCAATTTTTCCAGGCGGACC	24	5p	no	37	62	49	1.92673	2.77621	2.82261		OsMIR-58	AAAATCAATTTTTCCAGGCGGACCTCTTAAGTGATCTGCCTGAAAAAATTGATTTTCG	chr06:-:7988041-7988098	intron	58	36.21	-24.5	1.16657
OsmiR-59	ATTAATATGAATGTGGGAAATACT	24	3p	yes	7	8	12	0.364517	0.358221	0.691252		OsMIR-59	CATTTCCCACATTCATATTGATATTAATGAATTCAAACATATATATCTATCTAGATTCAATAACATTAATATGAATGTGGGAAATACT	chr09:-:13170752-13170839	intergenic	88	23.86	-32.65	1.555
OsmiR-60	AAATTCATTATATTTTAGTCGTAA	24	5p	no	6	18	10	0.312443	0.805996	0.576043		OsMIR-60	AAATTCATTATATTTTAGTCGTAAAAAAGACAAAATTCTGATAGATTTTTACTCTTAAAACTGTTAGATTTTTCACCTTTTTGTTACAGTTAAAATATAATCAATTTGA	chr03:+:10912668-10912776	intron	109	20.18	-24.9	1.13201
OsmiR-61	TTTGAATCAAAGGGCCAAATAGAA	24	5p	yes	1	4	6	0.0520738	0.17911	0.345626		OsMIR-61	TTTGAATCAAAGGGCCAAATAGAAAAATTTACTATTAAATCCTTTGATTCAAAGG	chr01:+:35386587-35386641	intergenic	55	27.27	-18.5	1.23346
OsmiR-62	AGTTTTTGTTTGCACTGTTTGACC	24	5p	no	71	124	81	3.69724	5.55242	4.66595		OsMIR-62	AGTTTTTGTTTGCACTGTTTGACCATTTGTCTTATTAAAAAAGTTTAGAATTATTATTTATTTTCTTTGTGACTTACTTTATTATCCAAAATACTTTAAGCACAACTTTTCATTTTTTATATTTGCACAAATTTTTTAAATAAGACGAGTGGTCAAACATTGTAATAAAAACTCA	chr03:-:25919180-25919354	intergenic	175	22.86	-51.91	1.29759
OsmiR-63	TTTTGTTGCAACTTGTAGAAGT	22	3p	no	28	70	80	1.45807	3.13443	4.60834		OsMIR-63-1	TTCTATAAGTTATAATAAAAATAAAAAATATAGCTGCAAATGTATGATAACTATTTTTAGTTTAATTTATTACTTTTGTTGCAACTTGTAGAAGT	chr07:+:19731485-19731579	intergenic	82	28.05	-30.1	1.30864
	TTTTGTTGCAACTTGTAGAAGT	22	3p	no	28	70	80	1.45807	3.13443	4.60834		OsMIR-63-2	TTCTACAAGTTGCAAAAAAAAAACAAATTTAACGGTGGATATACATTAAATAGCAATAGTTTAATTTGTTTTTTTGTTGCAACTTGTAGAAGT	chr02:-:4953903-4953995	intergenic	82	28.05	-30.1	1.30864
	TTTTGTTGCAACTTGTAGAAGT	22	3p	no	28	70	80	1.45807	3.13443	4.60834		OsMIR-63-3	TTCTAAAAGTTGCAACAAAAAAAATTGACTGTGAATATACATTAACAGGCCATAGTTTTTTTTTGTTGCAACTTGTAGAAGT	chr02:+:1777393-1777474	intergenic	82	28.05	-30.1	1.30864
	TTTTGTTGCAACTTGTAGAAGT	22	3p	no	28	70	80	1.45807	3.13443	4.60834		OsMIR-63-4	TTCTACAAGTTGTAACAAAAATAACAAATATAGTTGTGAATGTGCAATAATTATTTTCACTTTAATTTGTTATTTTTGTTGCAACTTGTAGAAGT	chr08:+:2255258-2255352	intergenic	82	28.05	-30.1	1.30864
OsmiR-64	AATGGCTTGTCTTGTTTTGTGTGC	24	5p	no	511	1171	688	26.6097	52.4345	39.6318		OsMIR-64	AATGGCTTGTCTTGTTTTGTGTGCCATAAAAAACACTAGGCTCAGTTCGGAATGAGTGTTGGCTTGAATTTTTGATGGCACGCAAAACGAGCCAAGTCATTAT	chr06:+:21165734-21165836	intron	103	40.78	-46.2	1.09991
OsmiR-65	ATTAATGATAATGAATCTAGACAT	24	5p	no	7	3	8	0.364517	0.134333	0.460834		OsMIR-65	ATTAATGATAATGAATCTAGACATATCTATCTATCTAGATTTATTAACAATAATAT	chr02:-:4610953-4611008	intergenic	56	17.86	-14.1	1.40977
OsmiR-66	TTCGAGTGGGATACTGATGTC	21	3p	no	40	44	51	2.08295	1.97021	2.93782		OsMIR-66	CATCCATATCCCACTAGAACCTGCTACCGTTGCCACTATCTTATGGTAGTGACATTGATAGCAAGTTCGAGTGGGATACTGATGTC	chr11:-:15058442-15058527	intergenic	86	45.35	-41.7	1.0692
OsmiR-67	ATAAATATGGAAAATGCTAGAATG	24	3p	no	9	15	16	0.468664	0.671664	0.921669		OsMIR-67	TTCTAGCATTTCTTATGTTTATATTGATGTTAATGAATCTAGATTAACATCAATATATAAATATGGAAAATGCTAGAATG	chr12:+:26186733-26186812	intergenic	80	22.5	-32.9	1.82778
OsmiR-68	GCTCACTGCTCTGTCTGTCATC	22	3p	no	53	1355	1594	2.75991	60.6736	91.8212		OsMIR-68	TGACAGAAGAGAGTGAGCACACGGCCGGGCGGAACGGCACCGGCGGATGTGCCGTCGCGGCCGCGTGCTCACTGCTCTGTCTGTCATC	chr02:-:24119995-24120082	intergenic	88	67.05	-57.9	0.981289
OsmiR-69	ATTCATATTGATGGTAATGAATCT	24	5p	no	4	7	11	0.208295	0.313443	0.633647		OsMIR-69	ATTCATATTGATGGTAATGAATCTAGATATATATATTATATAGATTCATTACCATCAATATGAATGT	chr12:-:25452696-25452762	intergenic	67	20.9	-35.8	2.5566
OsmiR-70	AAGCGACTTATAATACAAAACGGA	24	3p	yes	1	8	17	0.0520738	0.358221	0.979273		OsMIR-70	CATTTTATATTATGAATTGATTTGATCTTTTTTAAGTCGAACTTCAATTTGATCAAGTTTATGTAAAAACAAAGTAGCATTTTGAACACTGCACAAATATATTTGTCAAATTGTATTTAATGTTAGATTTAATAAAATTGATTTGGTATTTTAGATGTTGCTAATTTTTTCTATTAATTTAATCAAACTTAACAAAATTTGACTAGAAAAAGAGTTAAAGCGACTTATAATACAAAACGGA	chr06:+:9322047-9322287	intron	241	21.99	-46.31	0.873841
OsmiR-71	AACTTTTGGCTATGAATCTGGACA	24	5p	no	19	47	40	0.989402	2.10455	2.30417		OsMIR-71	AACTTTTGGCTATGAATCTGGACACAGTTGTCCAAATTCATAGCTAGAAATACT	chr06:+:23878469-23878522	intron	54	35.19	-25.7	1.35245
OsmiR-72	ACTTGAAACAGTTTGACTTTGACC	24	3p	yes	9	29	25	0.468664	1.29855	1.44011		OsMIR-72	TTAAAGTCAATCTACTTTAAGTTTGACTAAGTTTATAGACAAATATAGTAATATTTATAATATCAAATTAGTTTTATTAAATCAATAATTGAATATATTTTCATAGTAATAAATTTGTCTTGGGTTCAAAATGTTATTATTTTTTTCTATAAACTTTGTCAAACTTGAAACAGTTTGACTTTGACC	chr03:-:12697818-12698003	intron	186	19.89	-55.42	1.49802
OsmiR-73	TAGATGTTAATGAATCTAAACACT	24	5p	no	10	13	21	0.520738	0.582108	1.20969		OsMIR-73	TAGATGTTAATGAATCTAAACACTATATATGTCTAGATTTATTAATATCTATT	chr03:+:24306793-24306845	intergenic	53	18.87	-20.5	2.04977
OsmiR-74	TGGCGATGAGAGCTCGCATCTGG	23	5p	no	1	24	103	0.0520738	1.07466	5.93324		OsMIR-74	TGGCGATGAGAGCTCGCATCTGGTAGCCAAGGATGACTTGCCTGTGTCTCTGCTCATGTGCAGTAGAAGAAGATGCATTTCTAGCTGCTTTCTGCATATGTGATCTCACAGGCAGTCTCCTTGGCTAGCCTGAGCGGCTCTCATCCTTCATG	chr09:+:19788848-19788999	exon	152	51.32	-78.9	1.01146
OsmiR-75	ATTTTTAGTCCCGGATTCGTAGTC	24	3p	no	10	40	48	0.520738	1.7911	2.76501		OsMIR-75	TTACCATCCGGGACTAAAGATCGATCTTTAGTCCCGGTTATTTGAACTGAGACTAAAGATAGCGATTTTTAGTCCCGGATTCGTAGTC	chr11:-:25013709-25013796	intergenic	88	42.05	-48.3	1.30526
OsmiR-76	TATATATGTTAATGAATCTAGGCA	24	5p	yes	5	7	7	0.260369	0.313443	0.40323		OsMIR-76-1	TATATATGTTAATGAATCTAGGCATACACATATGTCTAGATTCATTAATATATATATA	chr03:+:26960109-26960166	exon	58	25.86	-31.8	2.12017
	TATATATGTTAATGAATCTAGGCA	24	5p	yes	5	7	7	0.260369	0.313443	0.40323		OsMIR-76-2	TATATATGTTAATGAATCTAGGCATACATATATGCCTAGATTCATTAACATCTATATG	chr04:+:26305110-26305167	intron	58	25.86	-31.8	2.12017
OsmiR-77	GATATATGTAAGGGTAAATTGGAC	24	3p	no	10	14	6	0.520738	0.626886	0.345626		OsMIR-77	CTAATTCACCATTATATTTATTTTTCTATGATATATGTAAGGGTAAATTGGAC	chr12:+:1050170-1050222;chr11:+:25868134-25868186;chr07:-:1991884-1991936;chr10:-:9876379-9876431	intergenic;intergenic;intergenic;intergenic	53	24.53	-12.6	0.969164
OsmiR-78	AACGGTTTTGTAAGCTGAGGGATG	24	3p	no	35	67	44	1.82258	3.0001	2.53459		OsMIR-78	TCCCTCAACATACAAAACCGTTCACTTTAAACCGGGGTCAAAACCACCGAAGGACCTAAAGTGAACGGTTTTGTAAGCTGAGGGATG	chr01:+:295610-295696	intergenic	87	45.98	-44.8	1.11993
OsmiR-79	ATTTGTGAACAATGTTACTAACAT	24	3p	yes	4	14	4	0.208295	0.626886	0.230417		OsMIR-79	GATAGTAACATTGTTCACAAAATTGACATATCTCTTATATGGTTTTATAAACTATAACACATATATGTAAAATTTGTGAACAATGTTACTAACAT	chr04:+:5165478-5165572	intron	95	23.16	-35	1.59076
OsmiR-80	TTTTATTTCTGTCTATGCACC	21	5p	no	5	12	5	0.260369	0.537331	0.288021		OsMIR-80	TTTTATTTCTGTCTATGCACCTGGACAAATATTTATTCATGTGCATAGCCAGAAATAAGATC	chr10:+:22532789-22532850	exon	62	32.26	-25.3	1.26492
OsmiR-81	ACTTATATTTTTGTGAGAGGGACT	24	3p	no	63	126	177	3.28065	5.64197	10.196		OsMIR-81	TCCCTCTCAAAAAAATATAAGTCCCTATATAAGTCCCTACCAAGGACTTATATTTTTGTGAGAGGGACT	chr11:-:17699578-17699646	intergenic	69	36.23	-31.51	1.26047
OsmiR-82	TTAGTCCCGGTTGGTGTTAGATCC	24	5p	no	1	6	4	0.0520738	0.268665	0.230417		OsMIR-82	TTAGTCCCGGTTGGTGTTAGATCCCCCGGGATCTAACACCAACCGGGACTAAAG	chr01:-:3763683-3763736	intergenic	54	53.7	-47.3	1.63115
OsmiR-83	AAACGTTGTAAGCAAAAACTCAAA	24	3p	no	104	223	175	5.41568	9.9854	10.0808		OsMIR-83	TGAGTTTTTGGTTGTAATGTTTGACCACTTGTCTTATTTAAATTTTTTTGAAATTATTATTTATTTTATTTGTGACTTACTTTATTATCTACAGTACTTTAAACACAACTTTTCGTTTTTTATATTTGCAAAAAAAAAAAATGAATAAGACGAGTAGTCAAACGTTGTAAGCAAAAACTCAAA	chr03:-:31997827-31998009	intergenic	183	22.95	-52.41	1.2479
OsmiR-84	TTTTCAACCGGGACTAAAGATC	22	3p	no	2	13	14	0.104148	0.582108	0.80646		OsMIR-84	TTTTTAGTCTTGGTTAGAATGCCTCTGGGGTTTTCAACCGGGACTAAAGATC	chr10:-:20017042-20017093	intergenic	52	42.31	-24.1	1.09539
OsmiR-85	ATTAATATCTATATGAATGTGGGC	24	3p	no	3	9	4	0.156221	0.402998	0.230417		OsMIR-85	CCGCATTCATATATATGTTGATGAATCTAGACATATATGCGTGACTAGATTCATTAATATCTATATGAATGTGGGC	chr09:+:22029418-22029493	intron	76	32.89	-40	1.60023
OsmiR-86	AGTGGGATACTGATGTCGAGGTCG	24	3p	yes	725	1338	814	37.7535	59.9124	46.8899		OsMIR-86-1	ACCTCGACATCCGTATCCCACTGGAACTTGCTACTGTTGCCACTATCTTATGGTAGTGACATTGATAGCAAGTTCGAGTGGGATACTGATGTCGAGGTCG	chr07:+:9122681-9122780	intergenic	100	48	-53.2	1.10833
	AGTGGGATACTGATGTCGAGGTCG	24	3p	yes	725	1338	814	37.7535	59.9124	46.8899		OsMIR-86-2	ACCTGGACATCCATATCCCACTAGAACTTGCTACCGTTGCCACTATCTTATGGTAGTGACATTGATAGCAAGTTCGAGTGGGATACTGATGTCGAGGTCG	chr08:-:18739105-18739204	intergenic	100	48	-53.2	1.10833
	AGTGGGATACTGATGTCGAGGTCG	24	3p	yes	725	1338	814	37.7535	59.9124	46.8899		OsMIR-86-3	ACCTCGACATCCATATCCCACTAGAACTTGCTACCGTTGCCACTATCTTATGTTAGTGACATTGATAGCGCGTTCGAGTGGGATACTGATGTCGAGGTCG	chr12:-:8048212-8048311	intergenic	100	48	-53.2	1.10833
	AGTGGGATACTGATGTCGAGGTCG	24	3p	yes	725	1338	814	37.7535	59.9124	46.8899		OsMIR-86-4	ACCTCGACATCCATATCCCACTATAACTTGCTACCGTTGCCACTATCTTATGTTAGTGACATTGATAGCAAGTTCGAGTGGGATACTGATGTCGAGGTCG	chr10:-:13511744-13511843	intergenic	100	48	-53.2	1.10833
	AGTGGGATACTGATGTCGAGGTCG	24	3p	yes	725	1338	814	37.7535	59.9124	46.8899		OsMIR-86-5	ACCTCGACATCCATATCCCACTAGAACTTGCTACCGTTGCCACTATCTTATGTTAGTGACATTGATAGCAAGTTCGAGTGGGATACTGATGTCGAGGTCG	chr12:+:19362812-19362911	intergenic	100	48	-53.2	1.10833
OsmiR-87	GGATATTGGGGCGGTTCAATC	21	5p	no	1	6	12	0.0520738	0.268665	0.691252		OsMIR-87	GGATATTGGGGCGGTTCAATCAGAAAGCTTGTGCTCCGGAAGCGAGGAGCTCTACTCTTTTGATTGAGCCGTGCCAATATCACG	chr08:+:5369162-5369245	intergenic	84	51.19	-45.7	1.0628
OsmiR-88	TGTGCTCACTCTCTTCTGTC	20	3p	yes	3	6	9	0.156221	0.268665	0.518439		OsMIR-88-1	CAGATAGAGAGTGAGCACGCACAGCTCCCAGCATGGCTCTTGCATGCTAAGAAAGCACCGTGTGTGCTCACTCTCTTCTGTC	chr01:-:4666384-4666465	exon	82	70.73	-56.8	0.979334
	TGTGCTCACTCTCTTCTGTC	20	3p	yes	3	6	9	0.156221	0.268665	0.518439		OsMIR-88-2	CAGAAAGAGCAGTGAGCACGCGGCCGCGACGGCACGCCCGCCGGTGCCGTCACGCCCGGCCGTGTGCTCACTCTCTTCTGTC	chr04:+:25026339-25026420	intergenic	82	70.73	-56.8	0.979334
OsmiR-89	ATAACAACTTTTAGCTATGAATCT	24	5p	no	46	87	89	2.3954	3.89565	5.12678		OsMIR-89-1	ATAACAACTTTTAGCTATGAATCTGGACTAGTGCATGTCCAGATTTGTAGCTAAAAGTTGCTATAT	chr03:+:35457199-35457264	intron	52	30.77	-19.5	1.21872
	ATAACAACTTTTAGCTATGAATCT	24	5p	no	46	87	89	2.3954	3.89565	5.12678		OsMIR-89-2	ATAACAACTTTTAGCTATGAATCTGGACACATAGTTCTCTAGATTCATAGCAAAAAATGCTTATAT	chr04:+:8229409-8229474	intron	52	30.77	-19.5	1.21872
	ATAACAACTTTTAGCTATGAATCT	24	5p	no	46	87	89	2.3954	3.89565	5.12678		OsMIR-89-3	ATAACAACTTTTAGCTATGAATCTAGACATCTGTGTATCTAGATTTATAACTAAAAATTACTATAT	chr08:-:25358791-25358856	intergenic	52	30.77	-19.5	1.21872
	ATAACAACTTTTAGCTATGAATCT	24	5p	no	46	87	89	2.3954	3.89565	5.12678		OsMIR-89-4	ATAACAACTTTTAGCTATGAATCTAGACACATGGTTGTCTAGATTCAAAGCTAAAAATGCTTATAT	chr01:-:35808778-35808843	intergenic	52	30.77	-19.5	1.21872
	ATAACAACTTTTAGCTATGAATCT	24	5p	no	46	87	89	2.3954	3.89565	5.12678		OsMIR-89-5	ATAACAACTTTTAGCTATGAATCTGGACATAAAGTTGTCCAGGTTCATAGCCAAAAATGCTTATAT	chr03:-:80278-80343	intergenic	52	30.77	-19.5	1.21872
	ATAACAACTTTTAGCTATGAATCT	24	5p	no	46	87	89	2.3954	3.89565	5.12678		OsMIR-89-6	ATAACAACTTTTAGCTATGAATCTCCAGATTCATAGCTAGAAATGCTTACAT	chr08:+:19449538-19449589	intergenic	52	30.77	-19.5	1.21872
OsmiR-90	ACCCCGGGTGTAGAATAGTCTCAC	24	5p	yes	2	8	12	0.104148	0.358221	0.691252		OsMIR-90	ACCCCGGGTGTAGAATAGTCTCACCATATATATATATATATATATATATATATATATATATATATATATATATAAACTATTCTATACCTGGGTATAG	chr10:-:3607762-3607858	intergenic	97	22.68	-46.6	2.11822
OsmiR-91	ATCAACCGGGACTAAAAATGAACT	24	5p	no	78	150	188	4.06176	6.71664	10.8296		OsMIR-91	ATCAACCGGGACTAAAAATGAACTTTAGTCCCGGTTGGTGACTCCAACCGGGACTAAAGATGATTTTTAGTCCCGGTTGTTAA	chr11:-:20614158-20614240	intergenic	83	43.37	-58.8	1.63346
OsmiR-92	AAGAGATTTTAGGTGAATATGACA	24	5p	yes	30	47	31	1.56221	2.10455	1.78573		OsMIR-92	AAGAGATTTTAGGTGAATATGACACATCATAGTAATATGATATATCACATTTATCTGAAATCCCTTAT	chr08:-:27155483-27155550	intergenic	68	26.47	-24.2	1.34447
OsmiR-93	GTCCTGATCACTAGGAGACTCTGA	24	5p	no	14	51	24	0.729033	2.28366	1.3825		OsMIR-93	GTCCTGATCACTAGGAGACTCTGATCAAGCTAGGCCTAAACTTATGTATTAGTGTCTCCTGATGATCGGGACAA	chr11:-:9164827-9164900	intron	74	44.59	-37	1.12133
OsmiR-94	ATTAATATGAATGTGGAAAATGCT	24	3p	no	14	39	27	0.729033	1.74633	1.55532		OsMIR-94-1	CATTTCCCATATTCATATTGATATTAATGAATCTAAATAGATATATATGTTTAGATTCATTAAGATTAATATGAATGTGGAAAATGCT	chr04:+:24059044-24059131	intergenic	66	22.73	-20.5	1.3665
	ATTAATATGAATGTGGAAAATGCT	24	3p	no	14	39	27	0.729033	1.74633	1.55532		OsMIR-94-2	CATTTCTTATATTCATATTGATATTAATGAATCTAGACATATATATCTATATAGAATCATTAACATTAATATGAATGTGGAAAATGCT	chr06:-:7935981-7936068	intergenic	66	22.73	-20.5	1.3665
	ATTAATATGAATGTGGAAAATGCT	24	3p	no	14	39	27	0.729033	1.74633	1.55532		OsMIR-94-3	TATTTCCCACATTCATATTGATGTTAATGAATCTAGATAGATATATATACCTAGATTCATTAACATTAATATGAATGTGGAAAATGCT	chr06:+:28958722-28958809	exon	66	22.73	-20.5	1.3665
	ATTAATATGAATGTGGAAAATGCT	24	3p	no	14	39	27	0.729033	1.74633	1.55532		OsMIR-94-4	TATTCCCCATATTCATATTGATGTTAATGAATATATATATTCATTAATATGAATGTGGAAAATGCT	chr01:-:31267449-31267514	intergenic	66	22.73	-20.5	1.3665
	ATTAATATGAATGTGGAAAATGCT	24	3p	no	14	39	27	0.729033	1.74633	1.55532		OsMIR-94-5	AATTTTCTATATTCATATTGACGTTATATATATATATATATATATATATGTGTGTGTGTGTGTGTGTGTGTGTGTGTGTGTGTGTGTGTGTGTGTGTGTGTGTGTGTGTGTGTGTGTGTGTGTGGATTTATTAACATTAATATGAATGTGGAAAATGCT	chr05:+:13706402-13706560	intergenic	66	22.73	-20.5	1.3665
OsmiR-95	TTTTTGCTTGCACTGTTTGACCAT	24	5p	no	666	1321	896	34.6812	59.1512	51.6135		OsMIR-95-1	TTTTTGCTTGCACTGTTTGACCATTCGTCTTATTTAAAAAATTTTGGAATTATTATTTATTTTATTTGTGACTTATTTTATTATCCAAAGTACTTTAAGCACAACTTTTCATTTTTTATATTTGCACAAATTTTTTGAATAAGACGAGTGATCAAACAGTACAAGCAAACTAT	chr01:-:34031636-34031808	intergenic	127	22.05	-30	1.07129
	TTTTTGCTTGCACTGTTTGACCAT	24	5p	no	666	1321	896	34.6812	59.1512	51.6135		OsMIR-95-2	TTTTTGCTTGCACTGTTTGACCATTCATTTTTATTATCCAAAGTACTTTAAATATAATTTTTCGCTTTTTTATATTTGTATAAATTTTTTTTAATAAGACGAGTAGTCAAACAGTATAAGAAAAAGT	chr05:-:7455351-7455477	intergenic	127	22.05	-30	1.07129
	TTTTTGCTTGCACTGTTTGACCAT	24	5p	no	666	1321	896	34.6812	59.1512	51.6135		OsMIR-95-3	TTTTTGCTTGCACTGTTTGACCATTCGTCTTATTCAAAAAATTTTGGAATTATTATTTATTTTATTTGTGACTTACTTTATTATCCAAAGTACTTTAAGCACAACTTTTCGTTTTTTATATTTGTACAAATTTTTTGAATAAGACGAGTGGTCAAACAATGCAAGCAAAAAGT	chr06:-:6088383-6088555	exon	127	22.05	-30	1.07129
	TTTTTGCTTGCACTGTTTGACCAT	24	5p	no	666	1321	896	34.6812	59.1512	51.6135		OsMIR-95-4	TTTTTGCTTGCACTGTTTGACCATTCGTCTTATTAAAAAAAATTTAGAATTGTTATTTATTTTCTTTGTGACTTACTTTATTATCCAAAGTACTTTAAGCACAACTTTTCGTTTTTTATATTTGCACAAATTTTTTAAATAAGACGAGTGATCAAATATTATGAGCAAAAACT	chr08:+:27539620-27539792	intergenic	127	22.05	-30	1.07129
OsmiR-96	ATTAAAGTTGGACACGGAAACTCA	24	3p	no	204	425	357	10.6231	19.0305	20.5647		OsMIR-96	AGTTTCCACGTACAACGTTGATCGTCCGTCTTATTTAAATTTTTTTATGATTATGCGTGACTTATGTTTTTTATTTTTTTTTAAAAAAAAAGTTAAATAAGACGGATAATTAAAGTTGGACACGGAAACTCA	chr08:-:3278906-3279037	intergenic	132	27.27	-41.9	1.16401
OsmiR-97	ACTCAGCCTAGGAGGGGATGCGAC	24	5p	no	19	27	15	0.989402	1.20899	0.864064		OsMIR-97	ACTCAGCCTAGGAGGGGATGCGACCCCTGCTAGAGAATCTGGACAGAGGGTTGGCCAGATTCGTTGTACTAGGAGGAGTCACATCCCCTCATCGGTTGAGTTT	chr03:+:29464389-29464491	intron	103	54.37	-58.2	1.03927
OsmiR-98	TCAAACGACTTATAATATGAAATG	24	3p	no	5	14	17	0.260369	0.626886	0.979273		OsMIR-98	TTTTGTATTATAAGTCATTTGATTTTTTTTCATAGTTAAAGTTTGTTATATCTGATCAAGTTTATAAAAAAATTAGCAATATCCATAACACAAAATTAATTTCCATACATTTTACATTAAATATATTTTGATAATATGTTTGTTTTGTATGGAAAATATTTTATATTTTTTTATAATGTTGATTAAATTTAAAGATATTTAACTTAAAAAAAGTCAAACGACTTATAATATGAAATG	chr08:+:9439551-9439787	intergenic	237	16.46	-64.02	1.64111
OsmiR-99	ATCAACCGGGACTAAAGATCGAGC	24	3p	no	1	5	8	0.0520738	0.223888	0.460834		OsMIR-99	TCGATCTTTAGTCCCGGTTGGTGTTATCAACCGGGACTAAAGATCGAGC	chr05:-:11491746-11491794	intergenic	49	48.98	-37.1	1.54582
OsmiR-100	ATTTAGTTGAATTAGAGTGGGTCA	24	3p	no	51	188	125	2.65576	8.41818	7.20054		OsMIR-100	TCTCACTCTAGTTCAATTAAATGAATTAAATTTCACTTTTTTGGGGTTTAGTTCATTTAGTTGAATTAGAGTGGGTCA	chr12:-:13825386-13825463	intron	78	29.49	-43.3	1.88243
OsmiR-101	AAAATATATAGAACATAAGAGTCC	24	3p	no	1	215	214	0.0520738	9.62718	12.3273		OsMIR-101	TCTCTTGTGTATCTATATGCTTTGTATGTAGTCATGTTGGCTTACAATGTTAATACATTAGTTGTTTCTCTCAGTGGTATCATGGTATCAGAGCTACTCATAAGAGTTGTTGCTGTGGTACCATGTTACCATTGAAGGAAACAACTGATTTATTTCATTGTGGACCAATACGTCAACATGCAAAATATATAGAACATAAGAGTCC	chr06:+:13329785-13329989	intergenic	205	35.12	-104.5	1.45147
OsmiR-102	TCACAATGTAAGTCATTCTAGCT	23	5p	yes	1	7	2	0.0520738	0.313443	0.115209		OsMIR-102	TCACAATGTAAGTCATTCTAGCTTTTCCCACATTCATATTCATGTTAATGAATCTAGATAAATATATATGTCTAGATTCATTAACATCAATATGAATATGGGAAATGCTAGAATGACTTACATTGTGAAA	chr04:-:25474594-25474723	intron	130	27.69	-82.5	2.29186
OsmiR-103	AGCGTCTGTAGGAAGTTTAATGGA	24	3p	yes	21	29	20	1.09355	1.29855	1.15209		OsMIR-103	TATAGAATTGCCACGTGGCGGCTTAGGGAGCGTCTGTAGGAAGTTTAATGGA	chr12:+:18184139-18184190	intergenic	52	48.08	-11.1	0.443972
OsmiR-104	ATGAATATGAAAAATGCTAGAATG	24	3p	no	6	14	10	0.312443	0.626886	0.576043		OsMIR-104	TTCTAGCATTTCCCACATTCATATTGATGTTAATAAATCTAGACATATATATCTATTTAGATTCATTAACATCTATATGAATATGAAAAATGCTAGAATG	chr04:-:32242221-32242320	intergenic	100	24	-38.6	1.60833
OsmiR-105	AAATGTCACGAAAAATTCTACAAA	24	5p	no	28	54	35	1.45807	2.41799	2.01615		OsMIR-105	AAATGTCACGAAAAATTCTACAAAAAATTGTACACATACTTCGAATAGTATTACACCTACATGTGAAATTTTATTTTTAAATTCATTATATTTTAGCTGTAATAAAAAAGATAAAATTCTGACAGTTTTTTACCCTTAAAACTGTCAGATTTTTCACTTTTTCTGTTACGGAAAAAATATAATAAATTGGATTATGAAACTTTATAGATATGTGCAATGTTAATATGAGTATATGTCCTTTTTTTTAGAATTTTTGTGACATTTGT	chr06:+:8475830-8476095	intergenic	266	22.93	-81.2	1.33128
OsmiR-106	AAAACATCTTATAATCTGAAACGG	24	3p	no	74	93	84	3.85346	4.16431	4.83876		OsMIR-106-1	GTTTCAGGCTATAATATATTTTGACTTTGGTCAAAATAAAACTATTTTAAGTTTGACTAAGTTTATAGAATAAAATAGTAATATTTTTGACTCAAGATAAATTTATTATAAAATATATTTAATTATTAATTTAATAAAACTAATTTGGTAATGTAAATATCACTATATTTGTCTATAAAATTAGTCAAACTAAAAACAGTTTGACTTTGTCTAAAGTGAAAACATCTTATAATCTGAAACGG	chr01:+:40461495-40461736	intergenic	234	18.8	-64.67	1.47004
	AAAACATCTTATAATCTGAAACGG	24	3p	no	74	93	84	3.85346	4.16431	4.83876		OsMIR-106-2	GTTTTAGATTATAAATCGTTTTAACTTTGGTCAAAATTAAACTGTTTTAAATTTGACTAAGTTTATATAAAAAATAGTAACATTTTTAACTCATAATAAATATATTGAACTATAGATTTAATGATTTAATGAAACTAATTTGGTGTTGTAATTATTACTATATTTATCTATAAACTTAGTTAAACTTATAGTTTGAGATTGACTAAAATTAAAACATCTTATAATCTGAAACGG	chr03:+:1788455-1788688	intron	234	18.8	-64.67	1.47004
OsmiR-107	TCAACCGGGACTAAAGATCTT	21	3p	no	5	4	3	0.260369	0.17911	0.172813		OsMIR-107	GATATCTTTACTCCCGGTTGTTGATAACAACTGGGACTAAAGAAAAGATCTTTAGTCCCGGTTGTTCTCATCAACCGGGACTAAAGATCTT	chr12:+:10359503-10359593	intergenic	91	40.66	-55.9	1.51079
OsmiR-108	AACTAATCATATAGTCGGGGGCTA	24	3p	no	5	8	9	0.260369	0.358221	0.518439		OsMIR-108	GTTCTTGACTACATGTTTAGTTTTTTAACTAATCATATAGTCGGGGGCTA	chr08:+:5904938-5904987;chr01:-:19552647-19552696;chr11:-:6727875-6727924	intergenic;intergenic;intergenic	50	34	-20.8	1.22353
OsmiR-109	ACGGATACGTATCGGATACGCC	22	5p	no	5	3	3	0.260369	0.134333	0.172813		OsMIR-109	ACGGATACGTATCGGATACGCCCTGTTACGTATCCCGTACGTATCCTCTC	chr04:-:29222678-29222727	intergenic	50	52	-26.2	1.00769
OsmiR-110	GAATATAGGCAATGCTAGAAAGTC	24	3p	no	22	27	31	1.14562	1.20899	1.78573		OsMIR-110	CTTTCTAGCGTTGCCCACATACATATAGATATTAATGAATCTAAACACATACATATGTCTAGATTTATTAACATCTAAATGAATATAGGCAATGCTAGAAAGTC	chr01:+:12343494-12343597	intergenic	104	29.81	-43.7	1.40957
OsmiR-111	TCATGCGATCCTTTTGGAGGC	21	3p	no	11	50	97	0.572812	2.23888	5.58762		OsMIR-111	ATCCAAAGGGATCGCATTGATCCTTCATCGCTCTCGCTCGCTTCCATGGCGGTCGTCGTCTACAAGCAGCTTGACGGATCATGCGATCCTTTTGGAGGC	chr01:-:2309156-2309254	intergenic	99	54.55	-46.4	0.859188
OsmiR-112	AAATATGGGCAATGCTAGAAAGTC	24	3p	no	10	21	14	0.520738	0.940329	0.80646		OsMIR-112	CTTTCTAGCATTGTCCACATTCATATAGATGTTAATGAATCTAGACACATATATATATTTAGATTCATTAACATATATATAAATATGGGCAATGCTAGAAAGTC	chr07:+:19146757-19146860	intergenic	104	26.92	-50.3	1.79663
OsmiR-113	ACCGGGACTAAAGATCGAGCTGAT	24	3p	yes	2	2	18	0.104148	0.0895552	1.03688		OsMIR-113	AAGATCGATCTTTAGTCCCGGTTGGTAACACCAACCGGGACTAAAGATCGAGCTGAT	chr05:-:1777985-1778041	intergenic	57	47.37	-41.2	1.52588
OsmiR-114	AAACTTCGTACAACATATAGTATC	24	3p	yes	1	5	9	0.0520738	0.223888	0.518439		OsMIR-114	TCCTATAGTTCTATGAAGTTTAATCTAGATCTTGTAAATCTGGAGTAAACTTCGTACAACATATAGTATC	chr06:-:21103189-21103258	intergenic	70	30	-24.9	1.18571
OsmiR-115	AAATATAGCAATCTAGTACTGGAT	24	5p	no	376	794	588	19.5798	35.5534	33.8713		OsMIR-115-1	AAATATAGCAATCTAGTACTGGATCGAACATAAACTTGTACTACAAATATGGACAAACCTCCTGTCCTGTCCAGATTTATAGTACTATTAGGTTGTGTATTCGATACTAGGTTGCTATATTTTG	chr02:+:12385805-12385928	intron	90	40	-52.1	1.44722
	AAATATAGCAATCTAGTACTGGAT	24	5p	no	376	794	588	19.5798	35.5534	33.8713		OsMIR-115-2	AAATATAGCAATCTAGTACTGGATGGGATATATCCCTTTATCTAGATTTATTTATTAGACTAGGATGTGTCCTATCGAGTCCTACATTGCTATATTTTG	chr02:+:33684748-33684846	intergenic	90	40	-52.1	1.44722
	AAATATAGCAATCTAGTACTGGAT	24	5p	no	376	794	588	19.5798	35.5534	33.8713		OsMIR-115-3	AAATATAGCAATCTAGTACTGGATGGGACATATCCTAGAGGCTGGTAGTACTGGGATTTGTCCAATCTGGTACTAGGTTGCTATATTTTG	chr06:+:21660486-21660575	intron	90	40	-52.1	1.44722
OsmiR-116	AAAAGTTGTAGTTTTGTGATAATT	24	3p	yes	8	2	5	0.41659	0.0895552	0.288021		OsMIR-116	TTATCACAAAACTACTACTTTTACGTGATATGCTGCTATAGTTGTCACCTATATATTCTGTAGCAACATATCATGTAAAAGTTGTAGTTTTGTGATAATT	chr11:+:18909025-18909124	intergenic	100	29	-51.8	1.78621
OsmiR-117	ATTATCAACCGGGACTAAAGATCC	24	5p	yes	9	22	19	0.468664	0.985107	1.09448		OsMIR-117	ATTATCAACCGGGACTAAAGATCCCGGTGATCTTTAGCCCCGGTCGGTGTTACCAACCGGGACTAAAGATCTTAACTTTAGTCCCGGTTGGTAATACCAACCGGGACTAATGATCCCGGTGATCTTTAGCCCCGGTTGGTGCTAC	chr02:-:27826884-27827028	intergenic	145	50.34	-104.7	1.43438
OsmiR-118	AAGCGTGCTCACGGAAAACGAGGG	24	5p	no	613	1374	874	31.9212	61.5244	50.3462		OsMIR-118	AAGCGTGCTCACGGAAAACGAGGGAGCAGCCAAGGCATTGTTCTTACCGGTTTATGAATTGGCTACTTCCTCGTTTTCCGTAAACACGCTTCC	chr04:+:19715486-19715578	intron	93	49.46	-50	1.08701
OsmiR-119	TTACAAACCGGGACTAAAGATC	22	3p	no	5	13	12	0.260369	0.582108	0.691252		OsMIR-119	TTTTTAGTCCCGGTTGAGAATAACAACCGGGACTAAAGTTAAAATTTTAGTTCCGGTTGATATTACAAACCGGGACTAAAGATC	chr02:+:16340908-16340991	intergenic	84	36.9	-49.3	1.59053
OsmiR-120	ATAGATCTTGATGAGTTATTCAAC	24	3p	no	23	46	25	1.1977	2.05977	1.44011		OsMIR-120-1	TGAATAACTCATCAAGATCTAAAACTTTTATTTTGTTCATTTCTTCATCTGACAAAATGTTAGTAAAATTGTTCATAAATTTTACATATATGTGTATAGTTTATAAAACCAGATAAGAGATATGTCAATTTTGTGAACAATGTTACTATCACTTTATCAGATGAATAAATGATCAAAATAAAAGTTATAGATCTTGATGAGTTATTCAAC	chr01:+:38125897-38126106	intergenic	210	24.76	-87.89	1.69032
	ATAGATCTTGATGAGTTATTCAAC	24	3p	no	23	46	25	1.1977	2.05977	1.44011		OsMIR-120-2	TGAATAACTCATCAAGATCTAAAACTTTTATTTTGGTCATTTCTTCATACGACAAAGTGATAGTAACATTGTTCACAGAATTGACATATCTCTTATCTGGTTTTATAAACTATAACACATATATGTAAAATTTGTGAATAATATTACTAACATTTCGTCAGATGAAGAAATAAAAAAATAAAAGTTATAGATCTTGATGAGTTATTCAAC	chr03:+:22974258-22974467	intergenic	210	24.76	-87.89	1.69032
OsmiR-121	AGCAACCTAGGATTGGATTAGATG	24	5p	no	9	11	8	0.468664	0.492553	0.460834		OsMIR-121-1	AGCAACCTAGGATTGGATTAGATGCGGGGTTTGTCTATATTTGTTGGACTAGGACGTGTCTAATCCAGTTATAGGTTGGTAT	chr02:+:33914785-33914866	intergenic	82	41.46	-38.2	1.12362
	AGCAACCTAGGATTGGATTAGATG	24	5p	no	9	11	8	0.468664	0.492553	0.460834		OsMIR-121-2	AGCAACCTAGGATTGGATTAGATGCGGGGTTTGTCTAGATTTGTTGGACTAGGATGTGTCTAATCCAGTTATAGGTTGCAAT	chr02:+:33929168-33929249	intergenic	82	41.46	-38.2	1.12362
OsmiR-122	ATCGGAGGCCATGGTGCAGCC	21	5p	no	106	2556	1825	5.51982	114.451	105.128		OsMIR-122	ATCGGAGGCCATGGTGCAGCCAAGGATGACTTGCCGATCGATCGATCTATCTATGAAGCTAAGCTAGCTGGCCATGGATCCATCCATCAATTGGCAAGTTGTTCTTGGCTACATCTTGGCCCCTGCTCC	chr01:+:8729125-8729253	exon	129	51.94	-68.7	1.02533
OsmiR-123	ATCAACCGGGACTAAAGATGCTCC	24	3p	no	83	150	152	4.32213	6.71664	8.75585		OsMIR-123	AATATCTTTCGTCCCGGTTGGTGTTATCAACCGGGACTAAAGATGCTCC	chr05:+:15029246-15029294;chr01:+:27975394-27975442;chr06:-:20015674-20015722;chr01:-:10463196-10463244	intergenic;intergenic;intergenic;intergenic	49	46.94	-26.4	1.1478
OsmiR-124	GGAATGGATGCGTAGAGAAAGA	22	5p	no	2	134	154	0.104148	6.0002	8.87106		OsMIR-124	GGAATGGATGCGTAGAGAAAGAAATGAAATCTGAACCAGATTTGTGATTTGATTCTTTCCTATGACGTCCATTCCAA	chr01:-:673288-673364	intergenic	77	37.66	-33.04	1.13938
OsmiR-125	ATTTACATATGTAATTTTAGGACT	24	5p	yes	4	9	16	0.208295	0.402998	0.921669		OsMIR-125	ATTTACATATGTAATTTTAGGACTTACATATATAATTCTAGAATTTACATTGTAGATATACTAAAATTACATATGTAATTTA	chr10:+:16647257-16647338	intergenic	82	17.07	-23.3	1.66459
OsmiR-126	TCATCCGGCAGCTTCATCTTC	21	3p	no	10	18	21	0.520738	0.805996	1.20969		OsMIR-126	AGGTGAAGCTGCCAGCATGATCTGAAAGCATCTCAAACCAGCGATCAGATCATCCGGCAGCTTCATCTTC	chr03:+:3347689-3347758	exon	70	50	-37.6	1.07429
OsmiR-127	ATTCATGTTGATGTTAATGAATCT	24	5p	no	4	7	7	0.208295	0.313443	0.40323		OsMIR-127	ATTCATGTTGATGTTAATGAATCTGGATAGATATATATGTCTAGATTCATTAATATCAATATGAATGT	chr09:-:11914815-11914882	intron	68	23.53	-37.7	2.35619
OsmiR-128	GGAGTAACAATAGAGCGGTCTGAT	24	5p	yes	2	5	8	0.104148	0.223888	0.460834		OsMIR-128	GGAGTAACAATAGAGCGGTCTGATAAAGAAATACAACACGATGGAGCGAATGATGGAAAGACAATCCAAATCAAGCAAAATCTATAATTTGATTAACTTTCACTAAATTTGAACTCATCTGGATGGGACAAGCGCTGTTGTTGCTCCCT	chr03:-:14986020-14986168	intergenic	149	38.26	-40.62	0.712539
OsmiR-129	TTCATATTATAAGACGTTTTGACT	24	5p	no	297	668	692	15.4659	29.9114	39.8622		OsMIR-129	TTCATATTATAAGACGTTTTGACTTTGGTCAAAGTTAAACTACTTTAAATTTGACTAAGTTTATAGACAAATATATTAATATTTATAATACCAAATTAGTTTCATTAAATCAATAATTGAATATATTTTCATAATAAATTTGTTTTGGGTTGAAAATATTATTAATTTTTTCTACAAACTTAGTCAAATTTAAAACAGTTTAACTTTGACCAAAGTCAAAACGTTTTTTAATCTGAAAC	chr04:+:22426826-22427064	intergenic	239	19.67	-90.7	1.92932
OsmiR-130	AATAACCGGGACTAAAGATGGCTC	24	5p	no	11	25	22	0.572812	1.11944	1.26729		OsMIR-130	AATAACCGGGACTAAAGATGGCTCAGCCACGTGGCCGGCTGAGCCATCTTTAGTCCCGGTTGGTGT	chr12:+:6505777-6505842	intergenic	66	56.06	-52.5	1.41893
OsmiR-131	CAGCAGCAAGAACTGGATCTTAAT	24	3p	yes	3	5	15	0.156221	0.223888	0.864064		OsMIR-131	TAGGATTCAATCCTTGCTGCTAAATGTATTGCTTATATTCAGCAATATAATGTTCAGCAGCAAGAACTGGATCTTAAT	chr05:+:8862162-8862239	exon	78	33.33	-31.1	1.19627
OsmiR-132	AATAACCGGGAGTAAAGATGGCTC	24	5p	no	2	11	9	0.104148	0.492553	0.518439		OsMIR-132	AATAACCGGGAGTAAAGATGGCTCAGCCACGTGGCCGGCTGAGCCATCTTTAGTCCCGGTTGGTGT	chr07:+:10069487-10069552	intergenic	66	56.06	-48.6	1.31353
OsmiR-133	ATTTGTTGTATTAGGGAATGTCTC	24	3p	no	229	426	276	11.9249	19.0752	15.8988		OsMIR-133	GACATTTCCTAGTACAACAAATCTGTCAGGAGCTTATCCAGATTTGTTGTATTAGGGAATGTCTC	chr02:+:10873084-10873148	intron	65	38.46	-36.7	1.46806
OsmiR-134	AGACGTTTTGACTTTGATCAAAGT	24	5p	yes	29	62	72	1.51014	2.77621	4.14751		OsMIR-134-1	AGACGTTTTGACTTTGATCAAAGTTAAGCTGCTTCAAGTTTGACTAAGTTTGTAGGAAAAAATAACGATATTTTCAACTCAAGAAAAATTTATTATAAAAATATATTCAATTATTGATTTAATGAAACTAATTTGATATTATAAATATTACTATATTTATCTATAAACTTAGTTATTTTTGAAGTTGTTTGACTTTGACTAAAATCAAAACGTCTTG	chr12:-:20374028-20374244	intergenic	217	23.96	-72.1	1.38672
	AGACGTTTTGACTTTGATCAAAGT	24	5p	yes	29	62	72	1.51014	2.77621	4.14751		OsMIR-134-2	AGACGTTTTGACTTTGATCAAAGTCAAACAATTTAAAGTTTGACTAAGTTTATAGACAAATATAGTAATATTTATAATACCAAATTAGTTTCGTTAAATCAATAATTGGATATATTTTTATAATAAATTTATCTTGGGTTGAAAATATTATTATTTTCTTTTACAAACTTAGTCACACTTGAAGCAGCTTGACTTCGATCAAAGTCAAAACGTCTTA	chr05:-:8611237-8611453	intergenic	217	23.96	-72.1	1.38672
OsmiR-135	TTTTCTTGCAACGTTTGACCACT	23	5p	no	7	18	13	0.364517	0.805996	0.748856		OsMIR-135	TTTTCTTGCAACGTTTGACCACTCGTCTTATTCAAATTTTTTTTACAAATATAAAAAACGAAAAGTTGTGCTTAAAATATTGTGGATAATAAAGTAAGTCACAAATAAAATAAACAATAATTTCAAAAAAAATTGAATAAGACGAGTGGTCAAACGTTGCAAGCAAAA	chr12:+:24470410-24470577	intergenic	168	25.6	-65.31	1.51855
OsmiR-136	AACTGCCTTAAGGAAGTCGATGCT	24	3p	no	415	867	729	21.6106	38.8222	41.9935		OsMIR-136	CTCGACGTTTGTTAAGGCCGTTCTTTCCAACCCACACAAGGTTCCGCTGCCTGCATTGTTCCAAGAGTGTCTTGGACGAAAGCAGGAAGTGGAACCTTGTTAGGGTTGGAAAGAACTGCCTTAAGGAAGTCGATGCT	chr12:+:18660130-18660266	intergenic	137	49.64	-86.7	1.27487
OsmiR-137	AAAGGTAGCTATATTCTGGGACGG	24	3p	no	0	8	7	0	0.358221	0.40323		OsMIR-137	ATCCCAAAATATATCTACCTTTCTAATTCAAATTTAAACTAGAAAGGTAGCTATATTCTGGGACGG	chr01:+:32351699-32351764	intron	66	31.82	-26.7	1.27136
OsmiR-138	TTTTTACTTGCACTGTTTGACCAC	24	5p	no	76	138	79	3.95761	6.17931	4.55074		OsMIR-138	TTTTTACTTGCACTGTTTGACCACTCGTCTTATAAAAAAATTGTGCAAATATAAAAAACAAAAAATTGTGTTTAAAGTACTTTGGATAATAAAGTAAGTCACAAATAAAGTAAATAATAAATCCAAAATTTTTTGAATAAGATGAATGGTCAAACAGTGTAATAAAAAGT	chr08:-:20647714-20647883	intergenic	170	22.94	-49.05	1.25776
OsmiR-139	AATATAAGAGATTTTGGGTGGATG	24	5p	no	2	12	3	0.104148	0.537331	0.172813		OsMIR-139-1	AATATAAGAGATTTTGGGTGGATGTGATATATATTATAGTATTACGAATCTGGTTAATAATCTTGTTAGTATTAGAATTGTCACATTCACCTAAAATCTTTTAGATTTT	chr01:+:28906816-28906924	intergenic	74	37.84	-30.7	1.09637
	AATATAAGAGATTTTGGGTGGATG	24	3p	no	2	12	3	0.104148	0.537331	0.172813		OsMIR-139-2	TCCACCCAAAATCTCTTATATATATATATACACACCCCCCTCTGTCCCATAATATAAGAGATTTTGGGTGGATG	chr06:-:15896212-15896285	intergenic	74	37.84	-30.7	1.09637
OsmiR-140	GAAAGTATATGTATGAATTTTCCT	24	3p	no	2	6	2	0.104148	0.268665	0.115209		OsMIR-140	AAAAAATCATACACATACTTTCAATTGTATTACACCTAGGGTTAAAATCTTAACGTCAAATTCATTATATTTTAGCTGTAACAAAAAAAACAAAAAATCTGACAGTTTTAAGGTTGCAATTTTGTCAGAATTTTATCTTTTTTGTTATTCTCTATGTAGAATGAATTTGAAGATGCGACTTTGCACGTAGATGTAATACTATTGAAAGTATATGTATGAATTTTCCT	chr04:-:15831005-15831231;chr04:-:15697728-15697954	intergenic;intergenic	227	25.99	-71.5	1.21192
OsmiR-141	AACACCAACCGGGACTAAAGATGC	24	5p	no	6	15	19	0.312443	0.671664	1.09448		OsMIR-141	AACACCAACCGGGACTAAAGATGCTCAGCCGGCCACGTGGCTGAGCCATCTTTAGTCGGTTGGTGTTAC	chr07:-:20457627-20457695	intergenic	69	55.07	-45.4	1.19479
OsmiR-142	ATAAGTATGAATGTGGGAAATGCT	24	3p	yes	0	8	4	0	0.358221	0.230417		OsMIR-142	CATTTCCCACATTCATATTGATGCTAATGAATCTAGACATATATATCTGTCTACATACATTAACATAAGTATGAATGTGGGAAATGCT	chr09:+:17432429-17432516	intergenic	88	30.68	-40.6	1.50379
OsmiR-143	ATAAACAACCGGGACTAAAGAACT	24	5p	no	8	17	30	0.41659	0.761219	1.72813		OsMIR-143	ATAAACAACCGGGACTAAAGAACTATTCTTTAGTCCCGGTTGTTTATAC	chr07:-:28720612-28720660	intergenic	49	36.73	-33.1	1.83912
OsmiR-144	TTTGTAAAGAGAAAACCAGCT	21	5p	no	3	9	9	0.156221	0.402998	0.518439		OsMIR-144	TTTGTAAAGAGAAAACCAGCTTCCAGATCTCGAATTTGCCTCAAACTTATCTTCTCTTGTAGATCTGGAAGCTAGGTTTTCTCTTTACAAATA	chr01:-:934447-934539	exon	93	35.48	-45.6	1.38197
OsmiR-145	ACTTAAAATAGTTTGACTTTGACT	24	3p	no	80	140	84	4.1659	6.26886	4.83876		OsMIR-145-1	TCAAAGTCAAATTATTTTACGTTTAATTAAGTTTATAGATAAATATAGTAATATTTATAATATTAAATTAGTTTCATTAAATCATAATAAATTTGTCTTGGGTTTAAAGTGTTACTACTTTTTTCTACAAACTTAGTCAAACTTAAAATAGTTTGACTTTGACT	chr01:-:13639636-13639799	intergenic	164	18.9	-48.99	1.58053
	ACTTAAAATAGTTTGACTTTGACT	24	3p	no	80	140	84	4.1659	6.26886	4.83876		OsMIR-145-2	TTAAAGTCAAACTGCTTTAAGTTTAACTAAATTTGTAGAAAAAATAATAACATTTTCAACCAAGACAATTTTTTATGAAAATACGTTCAACTATTGATTTAATGAAACTAATTTGGTATTATAAATATTATTATATTTGTCTATAAACTTAGCCAAACTTAAAATAGTTTGACTTTGACT	chr11:+:941499-941678	intergenic	164	18.9	-48.99	1.58053
OsmiR-146	ACTAGGTTGCTATATTTTGGGACG	24	3p	no	94	143	91	4.89494	6.40319	5.24199		OsMIR-146-1	TCCCAAAATATAGCAAACTAGTACTCAATTAGACACCACCCAGTACTACAAATCTAGACTGGGGGTCTAATCAAGTACTAGGTTGCTATATTTTGGGACG	chr06:-:13635602-13635701	intergenic	89	39.33	-50.2	1.43413
	ACTAGGTTGCTATATTTTGGGACG	24	3p	no	94	143	91	4.89494	6.40319	5.24199		OsMIR-146-2	TCCCAAAATATAGCAACCAAGTACTAGATTAGATGTCTCGTAGCACTAGTGGTGTCTAATCTTGTACTAGGTTGCTATATTTTGGGACG	chr08:-:11560563-11560651	intron	89	39.33	-50.2	1.43413
OsmiR-147	AAATTTTATGAACAATGTTACTAT	24	3p	no	8	33	21	0.41659	1.47766	1.20969		OsMIR-147	AGTAACATTGTTCACAAAATTTACATAACTCTTATATGGTATTATAACCTATAAGTGAGATATATAAATTTTATGAACAATGTTACTAT	chr11:+:17871594-17871682	intergenic	89	21.35	-32.2	1.6946
OsmiR-148	CCTTGCAACGGTGTGGTCGGCGCC	24	3p	no	0	42	33	0	1.88066	1.90094		OsMIR-148	AGGTGGCGGCGCCGTCGCGGGGCCCCTCGCCGGCGCGCGTGCTCACCCTAGGCAGAGCGCGCCGCCGTCGAGCGGCCTTGCAACGGTGTGGTCGGCGCC	chr02:-:3563413-3563511	intergenic	99	79.8	-70.1	0.887319
OsmiR-149	AGATTCTGCCTGTAAACTGCGAGA	24	5p	no	30	72	56	1.56221	3.22399	3.22584		OsMIR-149	AGATTCTGCCTGTAAACTGCGAGACGAATCTATTAAGCCTAATTGATCCATTGTTAGCAAATGTTTATTGTAGCATCACATTATCAAATCATGGCGTAATTAGGCTCAAAAGATTTGTTTTGCAATTTGCGTGCAAACTGT	chr02:-:24755502-24755642	intergenic	141	35.46	-46.32	0.926426
OsmiR-150	CTCGCCGGCGCGCGCGTGCACCC	23	5p	no	0	10	13	0	0.447776	0.748856		OsMIR-150-1	CTCGCCGGCGCGCGCGTGCACCCGCGGGTGCGCGCGCAGCCGTCGAGGG	chr07:+:27326671-27326719	intergenic	49	85.71	-40.1	0.95481
	CTCGCCGGCGCGCGCGTGCACCC	23	5p	no	0	10	13	0	0.447776	0.748856		OsMIR-150-2	CTCGCCGGCGCGCGCGTGCACCCGCGGGTGCGTGCACGGCTGTCGAGTG	chr10:+:11334679-11334727	intergenic	49	85.71	-40.1	0.95481
	CTCGCCGGCGCGCGCGTGCACCC	23	5p	no	0	10	13	0	0.447776	0.748856		OsMIR-150-3	CTCGCCGGCGCGCGCGTGCACCCGCGGGTGCGCGCGCGGCCGTCGAGTG	chr06:+:17399813-17399861;chr10:+:23167505-23167553;chr11:-:20661785-20661833;chr11:-:5035413-5035461;chr11:-:6150060-6150108	intergenic;exon;intron;intergenic;intergenic	49	85.71	-40.1	0.95481
OsmiR-151	CTCGCCGGCACGTGCGTGCACC	22	5p	no	3	18	14	0.156221	0.805996	0.80646		OsMIR-151	CTCGCCGGCACGTGCGTGCACCCGCTGGTGCGCGCACGGCCGTCGAGGG	chr12:+:8015661-8015709	intergenic	49	79.59	-39	1.00002
OsmiR-152	AAATCTAGAATTTGAACCCGGGTG	24	3p	yes	38	79	62	1.9788	3.53743	3.57147		OsMIR-152	CCTGTGTCGAATTTAGGATTTGAACCCATGTTAATTAGCCGTAAATACGAGAACATGTGTTAAATCTAGAATTTGAACCCGGGTG	chr05:-:19539059-19539143	intergenic	85	38.82	-24.3	0.736431
OsmiR-153	AATTACACTGTAACTTGCACGTAA	24	3p	no	40	62	57	2.08295	2.77621	3.28344		OsMIR-153	ATGTGCAAGTTACAGTGTAATTACATATAAGTTACAGTGTAATTACACTACGATTGTACTATAATTATATCTGTCAAATTTTTAGAAGAAAATTTGTCGACAAATGTATAGGTGGTATAATTATCGTACCACCTATACATTTGTCGACAAATTTTCTCCTAAAAATTTGACAAATATAATTATAGTACAATCGTAGTGTAATTACACTGTAACTTATATGTAATTACACTGTAACTTGCACGTAA	chr02:+:20067273-20067517	intergenic	245	27.35	-178.7	2.66687
OsmiR-154	TATCACCATCAGCTGACCTTT	21	5p	no	4	10	7	0.208295	0.447776	0.40323		OsMIR-154	TATCACCATCAGCTGACCTTTGTTTACCCCATGCGAAAAGTCTATTTTTACCCCTAGAATATATGAAATGCTTCTTAGGATGATAGTGCACTTCTAAGGGTAAAATAGACTTTTTCCATAGGGATTAACGGAGGTCAACTGACTGTGATGGC	chr09:-:7932867-7933018	intron	152	39.47	-62.5	1.04176
OsmiR-155	ATTAATATGAATGTGGAAAATACT	24	3p	no	19	37	31	0.989402	1.65677	1.78573		OsMIR-155-1	TATTTTTCATATTCATATTAATGTTAATAAATCTAGACATATATTAATATGAATGTGGAAAATACT	chr11:-:18134912-18134977	intergenic	66	16.67	-22.79	2.0714
	ATTAATATGAATGTGGAAAATACT	24	3p	no	19	37	31	0.989402	1.65677	1.78573		OsMIR-155-2	CATTTTCCACATTTATATTGATGCTAACGAATTTGTCTAGATTCATTAAAGATTCATTAGCATTAATATGAATGTGGAAAATACT	chr02:+:17804769-17804853	intergenic	66	16.67	-22.79	2.0714
	ATTAATATGAATGTGGAAAATACT	24	3p	no	19	37	31	0.989402	1.65677	1.78573		OsMIR-155-3	CATTTTTCACATTCACATTGATGCTAATGAATCTAGATAGATATATATGTCTAGATTCATTAACATTAATATGAATGTGGAAAATACT	chr12:+:14112146-14112233	intron	66	16.67	-22.79	2.0714
OsmiR-156	TTTGGCTTGCAACGTTTGACC	21	5p	no	1850	3893	3318	96.3365	174.319	191.131		OsMIR-156	TTTGGCTTGCAACGTTTGACCACTCGTCTTATTCAAAATTTTTTGAAATTATTATTTATTTTATTTGTGACTTACTTTATTATCTACAGTACTTTAAGCACAACTTTTTGTTTTTTATATTTGCAAAAAAAATTTGAATAAGACGAGTGGTCAAACGTTGCAAACAAAAAC	chr12:+:19677360-19677530	intergenic	171	26.32	-65.01	1.44444
OsmiR-157	ATCTATATGAATGTGGGCAATACT	24	3p	no	22	29	19	1.14562	1.29855	1.09448		OsMIR-157	TATTCCATATCTATATAGATGTTAATGAATCTAGACACATATGTATGTCCAAATTCATTAACATCTATATGAATGTGGGCAATACT	chr06:+:15731000-15731085	intergenic	86	27.91	-33.8	1.40818
OsmiR-158	ATTTATATTGATGGTAATGAATCT	24	5p	yes	10	27	36	0.520738	1.20899	2.07375		OsMIR-158	ATTTATATTGATGGTAATGAATCTAGATAGATATGTCTAGATTCATTATCTAGATTCATTACCATCAATATAAATAT	chr06:-:5886811-5886887	intergenic	77	22.08	-39.4	2.31743
OsmiR-159	AGGCTGGCGTGGCAAAACAATACT	24	5p	no	8	32	9	0.41659	1.43288	0.518439		OsMIR-159	AGGCTGGCGTGGCAAAACAATACTGTCACGCCTGCTACGGGTGGTGTGTTAGTGTTGTTTTGTCATGCCAGGCGGG	chr05:-:5258253-5258328	intron	76	55.26	-49.4	1.17626
OsmiR-160	AAGAAGAACTTTATGTTGGCACTG	24	5p	no	14	45	81	0.729033	2.01499	4.66595		OsMIR-160	AAGAAGAACTTTATGTTGGCACTGACTAAGCATTTCTAGTTCATAACACGGCTAAATGGATATGTTTGTGTAGCCCATTTAGCTGTGTTATGAACTAGAAATGCTTAGTCAATGGCGACATAAAGTTCTTCTTAG	chr03:-:23382980-23383114	intergenic	135	36.3	-91.9	1.87532
OsmiR-161	AGAAGTTTGACTTAGGACAAAACT	24	3p	no	720	1300	1093	37.4931	58.2108	62.9615		OsMIR-161	TTTTGTTGTAAGTCAAAATTCTTTTACTTTGACCAAGTTTGTAGTAAAATAATTAACATCTAAAATACCAAATAAATACACTATTGAGACATATTTCTTGGTTGATTTTTCTATAAACTTGGTCAAAGTTAGAGAAGTTTGACTTAGGACAAAACT	chr02:-:17050363-17050518	intron	156	25.64	-56.37	1.40931
OsmiR-162	GGAATGTCGTCTGGCCTGAGA	21	5p	no	0	5	27	0	0.223888	1.55532		OsMIR-162	GGAATGTCGTCTGGCCTGAGATCGTACCACAGTGGTGGGTACACGTGGACGGTCTCGGACCAGGCTTCATTCCCC	chr10:-:14483305-14483379	intergenic	75	60	-44.8	0.995556
OsmiR-163	TTTCACTTTGGACTAGGTATT	21	5p	no	9	28	19	0.468664	1.25377	1.09448		OsMIR-163	TTTCACTTTGGACTAGGTATTGTTGCCAAATGTTGCACTTTGGACTAGGTGGCTCACATGTAAGTGACACATGGACAATAGAGGTGGTTAGTCTCATTGACATGTGGGCCACCTGGTCCAAAGTGATAAGACTTGGCAACAATACCTAGTCCAAAGTGAAACT	chr03:+:20656949-20657111	intron	163	43.56	-107.9	1.51966
OsmiR-164	AGTAGAAACAAAAATAACAAATTT	24	5p	yes	3	17	15	0.156221	0.761219	0.864064		OsMIR-164-1	AGTAGAAACAAAAATAACAAATTTGATTCGGAATAGAACTTTCAATTTGCAGTCAAATTTGTTATTTTTCTTTCTATAAT	chr08:-:10375064-10375143	intergenic	54	20.37	-19.7	1.79094
	AGTAGAAACAAAAATAACAAATTT	24	5p	yes	3	17	15	0.156221	0.761219	0.864064		OsMIR-164-2	AGTAGAAACAAAAATAACAAATTTGACTGAATTTGTTATTTTCGTTTCTAATAT	chr10:-:13524276-13524329	intergenic	54	20.37	-19.7	1.79094
OsmiR-166	ACCTCGAGGTACTTTTTGTTGGAC	24	3p	yes	23	32	34	1.1977	1.43288	1.95855		OsMIR-166	TCAACAAAAAGTACTTCGAGGTATCGGTATCTCACGATACCAAATTGTTTTCGTTCGTTGGATCTAACTTGACAAATCCAACGATCTTAAACGATTTGGTACCGGTACCTCGAGGTACTTTTTGTTGGAC	chr05:+:18203258-18203387	intergenic	130	40	-69.5	1.33654
OsmiR-167	TTTCGCTGGCGGACATTTAAGAGG	24	3p	no	0	5	1	0	0.223888	0.0576043		OsMIR-167	TCTTTAGTAGCCACCAGTGAAAATGTCGTTTTCGCTGGCGGACATTTAAGAGG	chr06:-:25274130-25274182	intergenic	53	45.28	-20.6	0.858391
OsmiR-168	AAATATGAGAAATGCTAGAATGAC	24	3p	no	47	106	81	2.44747	4.74642	4.66595		OsMIR-168-1	CATTCTAGCATTTTCCACATTTATATTAATGTTAATGAATCTAGATAGATATATATGTTGTCTAGATTCATTAACATCAATATAAATATGAGAAATGCTAGAATGAC	chr01:-:21108608-21108714	intergenic	85	24.71	-48	2.28533
	AAATATGAGAAATGCTAGAATGAC	24	3p	no	47	106	81	2.44747	4.74642	4.66595		OsMIR-168-2	CATTCTAGCATTTTACACATTCATATTGATACTATATATATCTAGATTCATTAGCATCAATATAAATATGAGAAATGCTAGAATGAC	chr06:+:3937974-3938060	intergenic	85	24.71	-48	2.28533
	AAATATGAGAAATGCTAGAATGAC	24	3p	no	47	106	81	2.44747	4.74642	4.66595		OsMIR-168-3	CATTCTAGCATTTCTCATATTTATATTGATGTTAATGAATCTAAGTAGATAACATCAATATAAATATGAGAAATGCTAGAATGAC	chr09:+:19561717-19561801	intergenic	85	24.71	-48	2.28533
	AAATATGAGAAATGCTAGAATGAC	24	3p	no	47	106	81	2.44747	4.74642	4.66595		OsMIR-168-4	CATTCTAGCATTTCTCATATTTATATTGATGTTATCTACTTAGATTCATTAACATCAATATAAATATGAGAAATGCTAGAATGAC	chr09:-:19561715-19561799	intergenic	85	24.71	-48	2.28533
OsmiR-169	TTTGTTTGTAACGTTTGACCACT	23	5p	no	6	11	14	0.312443	0.492553	0.80646		OsMIR-169	TTTGTTTGTAACGTTTGACCACTCGTCTTATTCAATTTTTTTTGCAAATATAAAAAACGAAAAGTTGTACTTAAAGTACTGTAGATAATAAAGTAAGTCACAAATAAAATAAATAATAATTTCAAAAATTTTTGAATAAGACGAGTGGTCAAACGTTGCAAGCAAAAA	chr03:-:517513-517680	intergenic	168	25	-65.31	1.555
OsmiR-170	ATTCATAGTGATGTTAATGAATCT	24	5p	no	14	25	21	0.729033	1.11944	1.20969		OsMIR-170	ATTCATAGTGATGTTAATGAATCTAGATTGATATATATGTCTAGATTCATTAAGATTGATTATTTAT	chr11:+:22541060-22541126	intergenic	67	20.9	-21	1.49968
OsmiR-171	ATATAAGACTTTCTAGCATTGCCC	24	5p	yes	7	23	21	0.364517	1.02988	1.20969		OsMIR-171	ATATAAGACTTTCTAGCATTGCCCACATACATATAGATGTTAATAAATCTAAACACATATATATGTCCAGATTTATTAACATCTAAATGAATGTGGGCAATGCTAGAAAGTCTTACATTG	chr03:-:9374589-9374708	intron	120	29.17	-69.1	1.97406
OsmiR-172	ATAAGTTGAATTTGAATTTGCATG	24	3p	no	7	11	8	0.364517	0.492553	0.460834		OsMIR-172	TATGAGTCAAAATTTAACTTGTACAATTTAAAAAATAATAATAAATTTGAACGTGAATTACGCGTTAGATTCATAATTAAATTTGTTATTTTTGTTTCTATTTATATAAGTTGAATTTGAATTTGCATG	chr10:+:18699194-18699322	intron	129	19.38	-29.5	1.17999
OsmiR-173	ACTTAAAGCAGTTTGACTTTGACT	24	3p	no	17	36	31	0.885255	1.61199	1.78573		OsMIR-173	TCAGAGTCAAACTGTTTCAAGTTTGACTACGTTTATAGACAAATATAGTAATATTTATAATATTAAATTAGTTTCATCAAATATATAATTGAATATATTTTCGTAATAAATTTGTCTTGGGTTAAAAATGTTACTAATTTTTTCTATATACCTGGTCAAACTTAAAGCAGTTTGACTTTGACT	chr06:-:13111334-13111516	intron	183	22.95	-63.4	1.50958
OsmiR-174	TGGGATACTGATGTCGAGGTC	21	3p	no	16	34	32	0.833181	1.52244	1.84334		OsMIR-174	TCTCGACATTAGTATCCCACTCGAACTTGCTATCAATGTCACTACCATATGATAGTGACAACGATAGCAAGTTCCAATGGGATACTGATGTCGAGGTC	chr11:-:11073774-11073871	intergenic	98	42.86	-61.7	1.46895
OsmiR-175	TCCCAAAATAAACAAAGCTAGT	22	5p	no	543	1156	984	28.2761	51.7629	56.6826		OsMIR-175	TCCCAAAATAAACAAAGCTAGTACGGGGATGTGGCACTTCCTAGTCCTGTACTAGGTTTGTTTATTTTGGGACG	chr10:+:4833650-4833723	intron	74	43.24	-41.2	1.2876
OsmiR-176	ATCTAAATGAATGTGAGCAATGCT	24	3p	no	16	36	30	0.833181	1.61199	1.72813		OsMIR-176-1	CATTGCTCACATACATATAGATGTTAATGTATCTAAACACATACATATGTCTAGATTCATTAACATCTAAATGAATGTGAGCAATGCT	chr12:+:5571203-5571290	intron	88	30.68	-40.7	1.5075
	ATCTAAATGAATGTGAGCAATGCT	24	3p	no	16	36	30	0.833181	1.61199	1.72813		OsMIR-176-2	CATTGCCCACATATATGTAGATGTTAATGAATCTAAACACATACATATGTCTAGATTCATTAACATCTAAATGAATGTGAGCAATGCT	chr04:+:9895809-9895896	intron	88	30.68	-40.7	1.5075
OsmiR-177	AACAACCGGGACTAAAGAAAAGAT	24	3p	yes	25	20	16	1.30185	0.895552	0.921669		OsMIR-177	CTGGATCTTTACTCCCGGTTGTTGAGAACAACCGGGACTAAAGATATCTTTAGTCCCGGTTGTTGAGAACAACCGGGACTAAAGAAAAGAT	chr07:-:27522205-27522295	intergenic	91	43.96	-55.1	1.37738
OsmiR-178	TTCGGCCGAACCAATCCTGGC	21	3p	no	14	16	16	0.729033	0.716441	0.921669		OsMIR-178-1	CGGATTTTTGGTTCGGCCGAACCGCCAGTTCGGCCGAACCAATCCTGGC	chr04:+:6341238-6341286;chr08:-:12024910-12024958	intergenic;intergenic	49	61.22	-30.7	1.02341
	TTAATGAATCTAGACATATT	20	5p	no	39	83	62	2.03088	3.71654	3.57147		OsMIR-179-2	TTAATGAATCTAGACATATTTATCTATCTAGATTCATTAACA	chr11:+:662908-662949	intergenic	72	20.83	-25.8	1.72028
	TTAATGAATCTAGACATATT	20	5p	no	39	83	62	2.03088	3.71654	3.57147		OsMIR-179-3	TTAATGAATCTAGACATATTTATATTGATGTTAATGAATCTAGATAGATATATATGTCTAGATTCATTAACA	chr07:+:2707243-2707314	intergenic	72	20.83	-25.8	1.72028
OsmiR-180	GTAATATACTAATCCGTGCATCCA	24	5p	no	77	168	133	4.00968	7.52263	7.66137		OsMIR-180	GTAATATACTAATCCGTGCATCCATCGTATATCTTACACGTCATGTGAACGTGCATCGGTTCATAATGTTGTGTTTATAAATGTTAATGGTATGTGTGGTTGCACGGGTTTGTATGTTGCAG	chr08:-:2036951-2037072	intron	122	38.52	-47.39	1.00842
OsmiR-181	ATGAATGTGGGTAATGGTAGAAAT	24	3p	no	16	26	29	0.833181	1.16422	1.67052		OsMIR-181	TTCTAGCATTGTCCACATTCATATAGATGTTAATGAATCTAAACACACATATATGTCTAGATTCATTAATATATATATGAATGTGGGTAATGGTAGAAAT	chr01:+:18773128-18773227	intron	100	27	-50.7	1.87778
OsmiR-182	ATCAATATAAATGTGGAAAATACT	24	3p	no	7	21	10	0.364517	0.940329	0.576043		OsMIR-182	CATTTTCCATATTCATATTGATGCTAATGAATCTAGACATATATATCTATCTGGATTCATTAACATCAATATAAATGTGGAAAATACT	chr03:-:20555557-20555644	intron	88	25	-39	1.77273
OsmiR-183	AAACATCTTATAATCTGAAACGGA	24	3p	no	57	110	81	2.96821	4.92553	4.66595		OsMIR-183-1	CGTTTTAGCTTATAAGACGTTTTGACTTTGGTCAAAGTCAAACTGCTTCAAGTTTGACTAAGTTTGTAGAAAAAACAATAATATTTTTAACCCAAGATAAATTTATTATGAAAATATATTCAATTATTGATTCAGTGAAACTAATTTGGTATTATAAATATTGCTATATTTATCTATAAACTTAGTCAAACTTAAAGTAGATTGTCTTTGACCAAAGTCAAAACATCTTATAATCTGAAACGGA	chr10:-:1578775-1579018	intergenic	244	25	-99.1	1.62459
	AAACATCTTATAATCTGAAACGGA	24	3p	no	57	110	81	2.96821	4.92553	4.66595		OsMIR-183-2	CATTTTAGGTTATAAGATGTTTTGACTTTGGTCAAAATCAAACTGCTTTAAGTTTGATCAAGTTTATAGAAAAAAATAATAATATTTTTGATCCAAGATAAATTTATTATAAAAATATATTTAACTATTAATTTAATAAAACTATTTTGGTAATGTAAATATTACTATTTTTGTCTAAAAACTTAGTTAAATTTGGAGCAGTTTGACTTTGACCAAAGTCAAAACATCTTATAATCTGAAACGGA	chr04:+:4734152-4734396	intergenic	244	25	-99.1	1.62459
OsmiR-184	AGGATAGATCAATATGTGATATGT	24	5p	no	3	5	7	0.156221	0.223888	0.40323		OsMIR-184	AGGATAGATCAATATGTGATATGTAACTTCACGAGCATGCAAATTCAAATTCAACCTATACAAGTGGAAATAAAAATAATAAATTTGACTATGAATAGGACGCGCAATTCACGGTCAAATTTGTTATTTTTGTTTCGAATTGTATAAGTTGAATTTTAACTCGCATGTTTGCGAAAAGATATATTTATATATTGATCTATCTTGA	chr01:+:3918717-3918921	intron	205	28.29	-89.6	1.54497
OsmiR-185	TTGCGAGATGTATAAGTTGAATTT	24	3p	no	43	117	56	2.23917	5.23898	3.22584		OsMIR-185-1	ATTTAATTTATACATCCACAACGAAAAAAACAATTAAACTACAGCTAGTTAACGTATATTAACAGTCAAATTTGTTTTTTCATTGCGAGATGTATAAGTTGAATTT	chr03:+:2210574-2210679	intergenic	106	24.53	-26.06	1.00224
	TTGCGAGATGTATAAGTTGAATTT	24	3p	no	43	117	56	2.23917	5.23898	3.22584		OsMIR-185-2	ATTCAACCTACACATCTCGTAACAAAAAAATAAATTTAACTTTGAATATGCGTTACTAGTTGTAGTTTAATTTATTTTTTTTTGTTGCGAGATGTATAAGTTGAATTT	chr04:-:27647655-27647762	intergenic	106	24.53	-26.06	1.00224
OsmiR-186	ACCGGGACTAAAGATATCTTTACT	24	3p	yes	16	18	23	0.833181	0.805996	1.3249		OsMIR-186	AAAAGATCTTTAGTCCCGGTTGTTCTCAACAACCGGGACTAAAGATATCTTTACT	chr01:+:20430107-20430161;chr09:-:3244053-3244107;chr06:-:12127273-12127327	intergenic;intergenic;intergenic	55	38.18	-31.7	1.5096
OsmiR-187	ACAACCGGGACTAAAAATAGATCT	24	3p	yes	104	168	195	5.41568	7.52263	11.2328		OsMIR-187	ATTTATTTTGGTCCCGGTTGGTATAAACAACCGGGACTAAAAATAGATCT	chr02:+:5950905-5950954	intergenic	50	36	-25.6	1.42222
OsmiR-188	AACCGGGACTAAAAATGAACTTTA	24	5p	yes	2	3	6	0.104148	0.134333	0.345626		OsMIR-188	AACCGGGACTAAAAATGAACTTTAGTCCCGGTTGGAAACTCCAACCGGGACTAAAGTTCATTTTTAGTCCCGGTTGG	chr07:-:23221089-23221165	intergenic	77	45.45	-65.1	1.86019
OsmiR-189	TAGTTTTGTGAGAATGGAGACACT	24	3p	no	82	122	119	4.27005	5.46286	6.85491		OsMIR-189-1	TATCTCCATTCTCTCAAAACTACACGTTTTAACAATGCTAAAACATGTAGTTTTGTGAGAATGGAGACACT	chr06:-:22547371-22547441	intergenic	53	37.74	-27.4	1.36985
	TAGTTTTGTGAGAATGGAGACACT	24	3p	no	82	122	119	4.27005	5.46286	6.85491		OsMIR-189-2	TATCTCCATTCTCACATTGCTAAAACGTGTAGTTTTGTGAGAATGGAGACACT	chr02:+:17457804-17457856	intergenic	53	37.74	-27.4	1.36985
OsmiR-190	ATTACCAACCGGGACTAAAGATCT	24	3p	no	29	46	48	1.51014	2.05977	2.76501		OsMIR-190	ATCTTTAGTCCCGGTTGCTGTCACCAACCGGGACTAAAGAGATTACCACTTTATTCACGGCTGGTATTACCAACCGGGACTAAAGATCT	chr10:+:5269452-5269540	intergenic	89	46.07	-43.9	1.07067
OsmiR-191	ATATAAGATGTTAGGACTGGATGG	24	5p	no	20	53	28	1.04148	2.37321	1.61292		OsMIR-191	ATATAAGATGTTAGGACTGGATGGGAGACATCCTATTACTATGAATTTGAACATGATGTTTAGATTCACAGTGCTATGATGTGCTCCATCTGATCCTAGTACCTTATATTT	chr05:+:2813285-2813395	intergenic	111	35.14	-45.1	1.15625
OsmiR-192	AATGTGAGAAATGATAGAATGACT	24	3p	no	5	9	10	0.260369	0.402998	0.576043		OsMIR-192	TTATTTTAGCATTTTTCACATTCATATTGATATTAATGAATCTATATAGATATATTAGATAGATATATATGTCTAGATTAATTAATATCACTATAAATGTGAGAAATGATAGAATGACT	chr05:-:23445232-23445350	intergenic	119	19.33	-42.5	1.84761
OsmiR-193	CCTCTGTTTTACAATGTAAGTCAT	24	5p	yes	6	11	8	0.312443	0.492553	0.460834		OsMIR-193	CCTCTGTTTTACAATGTAAGTCATTCTAGCATTTCCCATATTCATATTGATGTTAATAAATCTAGATAACATCAATATGAATATGAGAAATGCTAGAATGACTTATATTGTGAAACGGAGGAA	chr12:+:1198923-1199045	intergenic	123	29.27	-80	2.22209
OsmiR-194	AATACCAACCGGGACTAAAGATCT	24	5p	yes	42	71	53	2.1871	3.17921	3.05303		OsMIR-194	AATACCAACCGGGACTAAAGATCTCGAGGATCTTTAGCACCGGTTGGTAACAC	chr09:+:1422259-1422311	intergenic	53	47.17	-31.8	1.27199
OsmiR-195	ATTTATACTGATATGAATGAATCT	24	5p	no	2	11	10	0.104148	0.492553	0.576043		OsMIR-195	ATTTATACTGATATGAATGAATCTAGATATATATATCTATCTAGATTCATTAACATCAATATAAATGC	chr02:+:23390975-23391042	exon	68	20.59	-24.3	1.73557
OsmiR-196	CGGAGCAGACGGGATCTCGACCTC	24	5p	no	59	114	124	3.07235	5.10464	7.14293		OsMIR-196-1	CGGAGCAGACGGGATCTCGACCTCGACATCCATATCCCACTAGAACTTGCTACCGTTGCCACTATCTTATGTCAGTGACATTGATAGCAAGTTCGAGTGGTATACTGATGTCGAGGTCGAGTTCCCGGCTGCTCCAGC	chr04:-:11400626-11400763	intergenic	138	52.17	-86.8	1.20565
	CGGAGCAGACGGGATCTCGACCTC	24	5p	no	59	114	124	3.07235	5.10464	7.14293		OsMIR-196-2	CGGAGCAGACGGGATCTCGACCTCGACATCCGAATCCCACTTGAACTTGCTATCATTGCCACTATCTTATGGTAGTGACATTGATAGCAAGTTCAAGTGGGATACGGATGTCGAGATCGAGTTCCCGGCTGCTCCAGC	chr06:-:15278002-15278139	intergenic	138	52.17	-86.8	1.20565
	CGGAGCAGACGGGATCTCGACCTC	24	5p	no	59	114	124	3.07235	5.10464	7.14293		OsMIR-196-3	CGGAGCAGACGGGATCTCGACCTCGACATCCATATCCCACTAGAACTTGCTACCGTTGCCACTATCTTATGGTAGTGACATTGATAGCAAGTTCGAGTGGAATACTGATGTCGAGGTCGAGTTCCCGGGTGCTCCGGC	chr08:+:9847503-9847640	intergenic	138	52.17	-86.8	1.20565
	CGGAGCAGACGGGATCTCGACCTC	24	5p	no	59	114	124	3.07235	5.10464	7.14293		OsMIR-196-4	CGGAGCAGACGGGATCTCGACCTCGACATCCATATCCCACTAGAACTTGCTACCGTTGCCACTATCTTATGTTAGTGACATTGATAGCAAGTTCGAGTGGTATACTGATGTCGAGGTCGAGTTCCCGGCTGCTCCGGC	chr09:-:11105755-11105892	intergenic	138	52.17	-86.8	1.20565
OsmiR-197	TTTACTCGTGATGACGTGGACAAA	24	3p	no	126	217	186	6.5613	9.71673	10.7144		OsMIR-197	CGTCCACGTCACCATGGTAAAATTTTAACTCATGAGTAAATCTGCGAGTAAAGTTTTTACTCGTGATGACGTGGACAAA	chr12:+:16345700-16345778	intergenic	79	39.24	-33.9	1.09356
OsmiR-198	TCCCAAAATGAAAAAATCTAGTAC	24	5p	no	2	16	51	0.104148	0.716441	2.93782		OsMIR-198	TCCCAAAATGAAAAAATCTAGTACATTATGTGTTTGACATATCCTGTACTAGATTTGTTTATTTTGGGACG	chr11:+:2523243-2523313	intron	71	30.99	-34.7	1.57706
OsmiR-199	TTCTCCGTTTCATATTATAAGACT	24	5p	no	5	4	9	0.260369	0.17911	0.518439		OsMIR-199	TTCTCCGTTTCATATTATAAGACTTTCTAGCATTACCCACATTCATATATATGCTAATGAATCTAGACATATATGTGTGCCTAGATTCATTAACATCTATATGAATGTGAGCAATGCTAGAAAGTCTTATAACCTGAAACGGAGGTAG	chr08:+:2980669-2980816	intron	148	33.11	-83.3	1.6999
OsmiR-200	ACCAACCGAGACTAAAGATGGCTC	24	5p	yes	14	22	21	0.729033	0.985107	1.20969		OsMIR-200	ACCAACCGAGACTAAAGATGGCTCAGCCGGCCACGTGGCTGAGCCATCTTTAGTCCCGGTTGGTGT	chr09:-:7980980-7981045	intergenic	66	57.58	-52.2	1.37358
OsmiR-201	TCTTTGGCATTCTGTCCACCT	21	5p	no	1821	10	4	94.8264	0.447776	0.230417		OsMIR-201	TCTTTGGCATTCTGTCCACCTCCTTGTCGAATCCTCAGAGACAGAAATCTCATATCTGTTGATCTTGGAGGTGGGCATACTGCCAATGGAGC	chr02:+:27148164-27148255	exon	92	47.83	-38.14	0.866747
OsmiR-202	ATTCATATTGATGTTGATGAATCT	24	5p	no	43	74	52	2.23917	3.31354	2.99542		OsMIR-202-1	ATTCATATTGATGTTGATGAATCTAAACATATATATCTATCTAGATTCATTAACATCAATATGAATAT	chr08:-:12372833-12372900	intergenic	67	23.88	-27.3	1.70629
	ATTCATATTGATGTTGATGAATCT	24	5p	no	43	74	52	2.23917	3.31354	2.99542		OsMIR-202-2	ATTCATATTGATGTTGATGAATCTAGATATATATCTATCTAGATTCAATCTAGATTTATTAACATCAATATAAATAT	chr11:+:22571532-22571608	intron	67	23.88	-27.3	1.70629
	ATTCATATTGATGTTGATGAATCT	24	5p	no	43	74	52	2.23917	3.31354	2.99542		OsMIR-202-3	ATTCATATTGATGTTGATGAATCTAGACATATATATCTATCTAGATTCATTAAATCAATATGAACGT	chr12:-:215837-215903	intergenic	67	23.88	-27.3	1.70629
OsmiR-203	ACATGTGGTGAGCTTACGATG	21	3p	yes	4	391	288	0.208295	17.508	16.59		OsMIR-203	TCATAAGCCCACCACATGTGGCTCGCATGCTTAAATAACTAACGGCATAATTAGATCACTTGATGACGACGTATATCGGTGTTCGCTATATATACTATCTACTGGTAAGTATATCTTTAATATACTTACCAGTAGATAGTATATATAGTGAACACCGATATGCGTCATCATCAAGTGATTTAATTATGCCGTTAGTTAAGCATGCGAGCCACATGTGGTGAGCTTACGATG	chr11:-:959571-959801	exon	231	38.1	-180.6	2.05202
OsmiR-204	TTGAAAACTCAGGACCGAATTT	22	3p	yes	2	1	5	0.104148	0.0447776	0.288021		OsMIR-204	ATTCGGTCTCGGTTTTTAGTTTTTTGGTTAGTTCGGTTTTTGAAAACTCAGGACCGAATTT	chr03:+:31548359-31548419	intron	61	36.07	-18.9	0.858985
OsmiR-205	TTTATGAACAATATTACTATCACT	24	3p	no	7	13	5	0.364517	0.582108	0.288021		OsMIR-205	TGATAGTAACATTATTCATAAAATTTACATATATCTCATTTGGTTTTATAAACTATAAGAGAGATGTAAATTTTATGAACAATATTACTATCACT	chr02:-:18009947-18010041	intergenic	95	20	-36	1.89474
OsmiR-206	GGGCCAATGATTATATAGAAA	21	3p	no	24	56	7	1.24977	2.50754	0.40323		OsMIR-206	TTTCCTGTATAATCTTGGTTTTTCCTGTATACTTTAATTTTCTTATCTGAGAAGTTACTTGGGCCAATGATTATATAGAAA	chr08:+:3294538-3294618	intron	81	28.4	-20.2	0.878108
OsmiR-207	TAAAGTTGGACACGGAAACTCATG	24	3p	no	449	857	679	23.3811	38.3744	39.1133		OsMIR-207	TATGTTTCTGTGTCAAATTTTGATTGTCCGTCTTATTTAAAAAGATTTTATGATTCGTATTTTTAGTGTTATTAGATTACAAAACATGAATAGTACTTTTATGTGTGACTTATGTTTTTTAGTATCTTGAAAAAAAAAATCAAATAAGACGGACGATTAAAGTTGGACACGGAAACTCATG	chr12:-:7148178-7148358	intergenic	181	26.52	-59.31	1.23559
OsmiR-208	ATATATGTTAATGAATCTAGGCAC	24	5p	no	8	16	5	0.41659	0.716441	0.288021		OsMIR-208	ATATATGTTAATGAATCTAGGCACACATATATGTCTAGATTCATTAACATATATAT	chr02:+:3617486-3617541;chr07:-:6484504-6484559;chr10:-:12051629-12051684;chr07:-:28216547-28216602	intergenic;intergenic;intron;intron	56	23.21	-29.6	2.27734
OsmiR-209	ACTTACATATATAATTTTGGGACT	24	3p	no	14	20	29	0.729033	0.895552	1.67052		OsMIR-209	TATTAAAATTATATATGTAATTTAGACACTTACATATGTAATTTTTGTACTTACATCCTAAATACACTGAAATTACATATGTAATTTAGACACTTACATATATAATTTTGGGACT	chr01:-:575918-576032	intergenic	115	20.87	-34.8	1.44997
OsmiR-210	TACCAACCAGGACTAAAGATCT	22	5p	yes	2	4	5	0.104148	0.17911	0.288021		OsMIR-210	TACCAACCAGGACTAAAGATCTAAATGATCTTTACTCCCGGACTAAACCCGGACTAAAGTGGTAATCTTTAGTCCCGGTTGGTAGT	chr03:-:5791592-5791677	intergenic	86	43.02	-37.3	1.00818
OsmiR-211	AATATGGACAATGCTAGAAAGTAT	24	3p	no	13	17	16	0.676959	0.761219	0.921669		OsMIR-211	ACTTTCTAGCATTACCCACATTCATATATATGTTTAATGAATCTAGACATATATGTGTGCCTAGATTCACTAATATCTATATGAATATGGACAATGCTAGAAAGTAT	chr01:+:40723220-40723326	intergenic	107	28.97	-48.1	1.55172
OsmiR-212	TTCATATTGATGTTAATGATT	21	5p	no	24	45	38	1.24977	2.01499	2.18896		OsMIR-212-1	TTCATATTGATGTTAATGATTCATATCATTATGAATCATTAACATCAATATGAATG	chr05:-:22622513-22622568	intergenic	56	21.43	-32.9	2.74148
	TTCATATTGATGTTAATGATT	21	5p	no	24	45	38	1.24977	2.01499	2.18896		OsMIR-212-2	TTCATATTGATGTTAATGATTCTAGACATATATATCTATCTAGATTTATTAACATCTAGATTTATTAACATCAATATGAATA	chr11:-:21571078-21571159	intergenic	56	21.43	-32.9	2.74148
	TTCATATTGATGTTAATGATT	21	5p	no	24	45	38	1.24977	2.01499	2.18896		OsMIR-212-3	TTCATATTGATGTTAATGATTCTAGACATATATATTTATCTAGATTCATTAACATCAATATGAATG	chr12:-:8817373-8817438	intergenic	56	21.43	-32.9	2.74148
OsmiR-213	TTTTATCAACGTTTGACCATTCGT	24	5p	no	6	8	8	0.312443	0.358221	0.460834		OsMIR-213	TTTTATCAACGTTTGACCATTCGTCTTATTTAAAATATTTATGTAATTATAATTTATTTTATTGTTACTTGATTTATCGTCAATTTGTTCTTTAAGCATGACATAAATACTTTTATATTTGCACACAAGTTTTGAATAAGATGAATGGTCAAACGTTGCTTGAGAAG	chr07:+:19389068-19389234	intergenic	167	24.55	-56.4	1.37566
OsmiR-214	ATCACCAACCGGGACTAAAGATCT	24	5p	yes	11	19	6	0.572812	0.850774	0.345626		OsMIR-214	ATCACCAACCGGGACTAAAGATCTTAACTTTAGTCCCGGTTGGTAATACCAACCGGGACTAAAGATCCCGGTGATCTTTAGCCCCGGTTGGTGCTAC	chr07:+:18168917-18169013	intergenic	97	49.48	-63.4	1.32095
OsmiR-215	GAAAACTGTTTTCGCTAGCGGCCC	24	5p	yes	12	28	23	0.624886	1.25377	1.3249		OsMIR-215	ACCGCCAGCGAAAACTGTTTTCGCTAGCGGCCCACATAAGCTACCGCCAGCGAAAACTGTTTTCGCTAGCGGCCC	chr07:+:16336734-16336808	intergenic	75	57.33	-41.22	0.95866
OsmiR-216	AAATCAACTTCTAACTATGAACCT	24	5p	no	5	11	11	0.260369	0.492553	0.633647		OsMIR-216	AAATCAACTTCTAACTATGAACCTGGACATAGATTATGTCAATGTTCGCAGTGAGAAGTTGATTTTT	chr10:+:19198828-19198894	exon	67	32.84	-27.4	1.2453
OsmiR-217	ATTCTAGTACAACGAATCTGGACT	24	5p	yes	219	342	399	11.4042	15.3139	22.9841		OsMIR-217	ATTCTAGTACAACGAATCTGGACTAAGGTATGTCCACATTCGTAGTACTAGGATGT	chr01:-:13127289-13127344	intergenic	56	39.29	-27.9	1.26804
OsmiR-218	ATAAATATGAATGTGGAAAATGCT	24	3p	no	13	21	17	0.676959	0.940329	0.979273		OsMIR-218-1	CATTTCCCACATTCATATTGATGTTAATGAATCTAGACATATATATTTAGCTAAATTTATTAATATAAATATGAATGTGGAAAATGCT	chr02:-:16828102-16828189	intergenic	88	22.73	-32.7	1.6348
	ATAAATATGAATGTGGAAAATGCT	24	3p	no	13	21	17	0.676959	0.940329	0.979273		OsMIR-218-2	CATTTCCCACATTCATATTGATGCTAATGAATCTAGACATATATATCTAATTATCTATTTAGATTCATTAGTATAAATATGAATGTGGAAAATGCT	chr08:+:1474231-1474326	intergenic	88	22.73	-32.7	1.6348
OsmiR-219	AATGTATGACGCTGTTGACTTTTA	24	5p	no	144	343	299	7.49863	15.3587	17.2237		OsMIR-219	AATGTATGACGCTGTTGACTTTTATAGACGTTTGACTATTCGTTTTATTAAAAAATGTAATTATGTTTATTTTATTTTATTGTGACTTGATTTATCATCGAATGTTCTTTAAGCATGATATAAATATTTTTATATTTATAAAAAAAATTGAATAATACAAATGGTAAAACGTTCTTAAAAAAGTCAATTGCGTTATACATTAA	chr06:+:12982742-12982944	intergenic	203	20.69	-56.39	1.3426
OsmiR-220	ACGACTTATAATATGAAATGGAGG	24	3p	yes	42	102	90	2.1871	4.56731	5.18439		OsMIR-220-1	TCCTTTTCATTTATAAGTCGTTAAACTTGATCAAAATTAACTAGAAAAAAAAGTTAAACGACTTATAATATGAAATGGAGG	chr06:-:21098897-21098977	intergenic	81	24.69	-25.55	1.27757
	ACGACTTATAATATGAAATGGAGG	24	3p	yes	42	102	90	2.1871	4.56731	5.18439		OsMIR-220-2	TTCGTTTTATATTATAATTCATTTCCCTTTTTTCCTTGTCAAAATTTGTTAAGTTTGACCAAACTTATAGAAAAATTTAGAAACATATAAAATATTAAATTAGTTTTATTAAATCTAATATTGAATATATTTTAATAATATGCTTGTTTTGTGTTGAAAATACTACTATATTTTTTTTATAAACTTGTTTGAACTTGAGAATGTTTAGCTAGAAAAAAATTTAAACGACTTATAATATGAAATGGAGG	chr11:-:6369339-6369586	intergenic	81	24.69	-25.55	1.27757
OsmiR-221	AATTATACTGTAACTTGCATGTAA	24	3p	no	7	11	12	0.364517	0.492553	0.691252		OsMIR-221	ATATGTAATTATAATATAATTGTGATGTAATTATACTGTAACTTGCATGTAA	chr01:+:6826249-6826300	intergenic	52	19.23	-12.8	1.28005
OsmiR-222	TTTTTCTATAGACTTGGTCAAACT	24	3p	no	40	104	95	2.08295	4.65687	5.47241		OsMIR-222	TTTGGCCAAGTTTATAGAAAAATATAACAACATTTTCAATACAAAACAAACATGCTATCAAAATATATTTAATTTTAGTTCTGATGAAACTAATTTGGTGCAGTAGATATTGTTAAATTTTTCTATAGACTTGGTCAAACT	chr03:+:34408446-34408586	intron	141	24.11	-41.43	1.21871
OsmiR-223	GATTCCGTCTGTAAACTGCGAGAC	24	5p	no	46	81	66	2.3954	3.62698	3.80188		OsMIR-223-1	GATTCCGTCTGTAAACTGCGAGACGAATTTATTAAACCTAATTAATCTGTCATTAGTAAATGTTACTGTAGCACCACATTGTCAAATCATGGAGCAATTAGGCTTAAAAAATTCGTCTCGCAATTTACACGCAATCTG	chr01:-:5660053-5660190	intergenic	138	35.51	-46.4	0.946865
	GATTCCGTCTGTAAACTGCGAGAC	24	5p	no	46	81	66	2.3954	3.62698	3.80188		OsMIR-223-2	GATTCCGTCTGTAAACTGCGAGACGAATTTATTAATCTTAATTAATTCATCATTTGCAAATATTTATTGTAGCACCACATTGTCAAAGCATGGAGCAATTTAGCTTAAAAGATTTGTCTCGCAATTTACACGAAATCTG	chr04:-:18085982-18086120	intergenic	138	35.51	-46.4	0.946865
OsmiR-224	AAACATCTTATAACCTGAAACAGA	24	3p	no	27	53	39	1.40599	2.37321	2.24657		OsMIR-224	CATTTTAAGTTATAAGATGTTTTGACTTTAATCAAAGTTAAACTGCTTCTAGTTTGACTAAGTTTATATAAAAATATAGTAATATTTATATTATCAAATTATTTTTATTAAATTAATAGTTAAATATATTCTTATAATAAATTTATCTTGATTCGAAAATATTAGTATTTTTTTCTATAAACTTAGTCAAACTTGAAGCAGTTTGACTTTGACCAAAGTGAAAACATCTTATAACCTGAAACAGA	chr10:-:7449047-7449291	intergenic	245	19.59	-98.2	2.04603
OsmiR-225	GAGTGATGAAGAACAATTTTT	21	3p	no	115	198	51	5.98849	8.86596	2.93782		OsMIR-225	CTATTGTTTTTTTTTATTTCCAACAAGCGCTTTGATATGGGAGTGATGAAGAACAATTTTT	chr03:+:16788352-16788412	exon	61	29.51	-15.9	0.883279
OsmiR-226	AACTGCTTTAAGTTTGACTAAGTT	24	5p	yes	23	49	30	1.1977	2.1941	1.72813		OsMIR-226	AACTGCTTTAAGTTTGACTAAGTTTATATAAAAAATAGTAATATTTTCTACCAAGATAAATTTATTATAAAAATATATTTAATTATTAATTTAATAAAACTATTTTGATAATTTAAATATTACTATATTTGTCTATAAGATTAGTTAAACTTGAAGCAGCTTG	chr04:-:26631572-26631734	intergenic	163	15.95	-48.2	1.85395
OsmiR-227	AGCAAATTTTGGTATGGTAGAGAA	24	3p	no	34	61	47	1.77051	2.73143	2.7074		OsMIR-227	CTCTACCCTACCAAAATTTGGTAGTGCCATTACCTGACATTAGCAAATTTTGGTATGGTAGAGAA	chr06:+:21165157-21165221	intron	65	38.46	-32.8	1.31205
OsmiR-228	TGAACCGGGGCTAAAGATCGCC	22	3p	no	15	15	13	0.781107	0.671664	0.748856		OsMIR-228-1	TGGGACTTTAGTCCCGGTTGGTGGTATGAACCGGGGCTAAAGATCGCC	chr01:-:15698493-15698540	intergenic	45	51.11	-23.6	1.02611
	TGAACCGGGGCTAAAGATCGCC	22	5p	no	15	15	13	0.781107	0.671664	0.748856		OsMIR-228-2	TGAACCGGGGCTAAAGATCGCCGCGATCTTTAGCCCCGGTTCATA	chr03:+:24946435-24946479	intergenic	45	51.11	-23.6	1.02611
	TGAACCGGGGCTAAAGATCGCC	22	3p	no	15	15	13	0.781107	0.671664	0.748856		OsMIR-228-3	TGGGACTTTAGTCCCGGTTGGTGTTATGAACCGGGGCTAAAGATCGCC	chr09:+:4904891-4904938;chr03:+:24946409-24946456;chr01:+:15898564-15898611;chr01:+:11109106-11109153;chr05:+:17275253-17275300;chr11:-:9987090-9987137;chr09:-:2194827-2194874;chr08:-:16596704-16596751;chr06:-:19207985-19208032;chr07:-:6539954-6540001;chr10:-:10546997-10547044;chr07:-:13346576-13346623;chr03:-:22900008-22900055;chr01:-:10173738-10173785;chr04:-:16969438-16969485;chr10:-:6995319-6…	intergenic;intergenic;intergenic;intergenic;intergenic;intergenic;intergenic;intergenic;intergenic;intergenic;intergenic;intergenic;intergenic;intergenic;intergenic;intergenic	45	51.11	-23.6	1.02611
	TGAACCGGGGCTAAAGATCGCC	22	5p	no	15	15	13	0.781107	0.671664	0.748856		OsMIR-228-4	TGAACCGGGGCTAAAGATCGCCGAGATCTTTATTCCCGGTTGGTA	chr10:-:6995296-6995340	intergenic	45	51.11	-23.6	1.02611
	TGAACCGGGGCTAAAGATCGCC	22	5p	no	15	15	13	0.781107	0.671664	0.748856		OsMIR-228-5	TGAACCGGGGCTAAAGATCGCCGGGATCTTTAGTCCCGGTTGGTG	chr07:-:13346553-13346597;chr11:-:9987067-9987111	intergenic;intergenic	45	51.11	-23.6	1.02611
	TGAACCGGGGCTAAAGATCGCC	22	5p	no	15	15	13	0.781107	0.671664	0.748856		OsMIR-228-6	TGAACCGGGGCTAAAGATCGCCGGGATCTTTAGTCCCGGTTGGTA	chr04:+:8611842-8611886;chr01:+:15898590-15898634;chr02:-:9474218-9474262;chr01:-:10173715-10173759;chr09:-:2194804-2194848;chr10:-:10546974-10547018	intergenic;intergenic;intergenic;intergenic;intergenic;intergenic	45	51.11	-23.6	1.02611
OsmiR-229	AAATGCTAGAATGACTTACACT	22	3p	no	10	11	6	0.520738	0.492553	0.345626		OsMIR-229	TATAAGTCATTCTAGCATTTCCCATATTCATATATGTCTAGATTCATTAATATCAATATGAATATGAGAAATGCTAGAATGACTTACACT	chr09:+:4253640-4253729	intergenic	90	26.67	-40.1	1.67062
OsmiR-230	CCAAATTCCCAACTTTTCATC	21	3p	no	26	361	370	1.35392	16.1647	21.3136		OsMIR-230	TGGAAAGTTGGGAGATTGGGGGAAGTTGTGTGTGAACTAAACGTGGATTGGGGCCCTGTTTAGTTCACATCAATCTTCCTCCAAATTCCCAACTTTTCATC	chr05:-:26275222-26275322	exon	101	44.55	-59.4	1.32013
OsmiR-231	AATTAGAAGTATTAAATGTAGACT	24	5p	no	50	129	137	2.60369	5.77631	7.89179		OsMIR-231-1	AATTAGAAGTATTAAATGTAGACTAATGACAAATCCCATTTCATAACCCTGGAATAATTCGCGAGACAAATCTATTGAACCTAATTAATCCATGATTAGCATATGTGATGCTACAGAAAATATTCTCTAATTATGGATTAATTAGGGTTAAAAAATTTGTCTCACAGATTAGATTTCATTTATATAATTAGTTTTGTAAGTAGTCTATATTTAATATTTTAAATTAG	chr01:+:25376932-25377158	intergenic	225	26.67	-66.23	1.1037
	AATTAGAAGTATTAAATGTAGACT	24	5p	no	50	129	137	2.60369	5.77631	7.89179		OsMIR-231-2	AATTAGAAGTATTAAATGTAGACTATTGACAAAACCTATTCCATAACCCTGAACTAATCCGCGAGACGAATCTATTGAGCCTAATTAATCTATGATTAGTCTATGTGATGCTATAATAAACATGTGCTAATTATGGATTATTAGAATTAAAAAATTTGTCCTGCGAATTAGCACCATTTATATAATTAGTGTTATAAGTAGTTTATGTTTAATACTTTAAATTAA	chr02:-:1096301-1096525	intergenic	225	26.67	-66.23	1.1037
OsmiR-232	GGTTCCTGTCCCAAGACTGAG	21	3p	no	8	39	145	0.41659	1.74633	8.35262		OsMIR-232	CGGTCTTGAGGCAGGAACTGAGTAGTTGGTGAACTCGCTCTATGTTGTTCGTTCACTCGCGACACGGTTCCTGTCCCAAGACTGAG	chr06:-:27238198-27238283	intergenic	86	53.49	-44.7	0.97171
a: MFE, minimal free energy (kcal mol-1); b: MFEI, minimal folding free energy index= [(MFE/length of the miRNA precursor) × 100]/(G+C)%
