# Supplementary material for: Genome-Wide Dissection of the MicroRNA Expression Profile in Rice Embryo during Early Stages of Seed Germination
Source: PLoS One. 2015 Dec 17;10(12):e0145424. doi: 10.1371/journal.pone.0145424 (PMC4683037; doi:10.1371/journal.pone.0145424)
Supplement: S4 Table — (XLSX) [file pone.0145424.s011.xlsx]

## Sheet: S4 Table 
S4 Table Expression profiles of intronic or exonic located miRNAs and their host genes
miRNA ID	TPM normalized between 0-1				Host gene	GCRMA normalized between 0-1			Locus	Correlation
	0 HAI	12 HAI	24 HAI			0 HAI	12 HAI	24 HAI
osa-miR440	0.823752	1	0.589625		LOC_Os11g16540	1	0.725325	0.405886	intron	0.603851
OsmiR-97	0.818368	1	0.714697		LOC_Os03g51510	1	0.829554	0.853047	intron	-0.280179
OsmiR-146	0.764453	1	0.818653		LOC_Os08g19320	1	0.680001	0.734466	intron	-0.786318
OsmiR-227	0.648198	1	0.991202		LOC_Os06g36160	0.727196	0.873708	1	intron	0.876256
osa-miR5159	0.645041	1	0.688729		LOC_Os11g20554	1	0.980422	0.866603	intron	0.270765
OsmiR-133	0.625151	1	0.833477		LOC_Os02g18660	1	0.493873	0.519714	intron	-0.915537
osa-miR1862abc	0.593863	1	0.827006		LOC_Os10g30860	0.0741179	1	0.874141	intron	0.951519
osa-miR1862abc	0.593863	1	0.827006		LOC_Os01g46070	0.39188	0.870894	1	intron	0.801399
osa-miR1862e	0.586695	1	0.926324		LOC_Os11g05562	0.28837	1	0.819183	intron	0.996878
OsmiR-208	0.581472	1	0.402017		LOC_Os10g23100	0.385851	1	0.867222	intron	0.420297
OsmiR-115	0.550714	1	0.952689		LOC_Os06g36770	0.782773	1	0.778436	intron	0.56666
OsmiR-115	0.550714	1	0.952689		LOC_Os02g20940	0.344761	1	0.609559	intron	0.858792
OsmiR-22	0.523325	1	0.771872		LOC_Os11g16540	1	0.725325	0.405886	intron	-0.483678
OsmiR-118	0.518839	1	0.818312		LOC_Os04g32710	0.710846	0.912326	1	intron	0.775458
OsmiR-64	0.507484	1	0.755833		LOC_Os06g36160	0.727196	0.873708	1	intron	0.540698
OsmiR-206	0.498404	1	0.160807		LOC_Os08g06040	0.540347	0.910673	1	intron	-0.0718831
OsmiR-154	0.465178	1	0.900518		LOC_Os09g13630	0.797993	1	0.804208	intron	0.664204
OsmiR-60	0.387648	1	0.714697		LOC_Os03g19390	1	0.00826682	0.00649156	intron	-0.884298
OsmiR-85	0.387648	1	0.571757		LOC_Os09g38268	0.72339	1	0.69141	intron	0.924249
OsmiR-163	0.373803	1	0.872951		LOC_Os03g37270	0.37993	0.581344	1	intron	0.608769
OsmiR-79	0.33227	1	0.367558		LOC_Os04g09604	0.149971	0.587824	1	intron	0.0643694
OsmiR-93	0.319239	1	0.60539		LOC_Os11g16540	1	0.725325	0.405886	intron	-0.378707
OsmiR-159	0.290736	1	0.361815		LOC_Os05g09370	1	0.769691	0.669028	intron	-0.308418
osa-miR6248	0.246685	1	0.89662		LOC_Os03g57130	1	0.432878	0.382029	intron	-0.979848
OsmiR-102	0.166135	1	0.367558		LOC_Os04g43050	1	0.941702	0.618134	intron	0.147302
OsmiR-58	0.682606	0.983561	1		LOC_Os06g14324	0.969882	1	0.945757	intron	0.0176754
OsmiR-180	0.523364	0.981891	1		LOC_Os08g04190	0.594628	1	0.922609	intron	0.977122
OsmiR-54	0.112999	0.971663	1		LOC_Os11g28300	0.41587	1	0.751851	intron	0.893772
OsmiR-176	0.482129	0.932797	1		LOC_Os12g10510	1	0.545479	0.522123	intron	-0.997094
OsmiR-176	0.482129	0.932797	1		LOC_Os04g18010	1	0.842913	0.84178	intron	-0.993579
OsmiR-155	0.554059	0.927782	1		LOC_Os12g24650	0.491055	0.499299	1	intron	0.635903
OsmiR-71	0.429396	0.913363	1		LOC_Os06g40120	1	0.567094	0.92224	intron	-0.523987
OsmiR-175	0.498849	0.913205	1		LOC_Os10g08930	0.875158	0.997075	1	intron	0.989903
OsmiR-173	0.495737	0.902706	1		LOC_Os06g22550	0.976505	1	0.648778	intron	-0.602478
OsmiR-72	0.325437	0.901703	1		LOC_Os03g22160	1	0.38402	0.283298	intron	-0.999987
OsmiR-137	0	0.888378	1		LOC_Os01g56190	1	0.667803	0.643735	intron	-0.999137
osa-miR1876	0.348643	0.884117	1		LOC_Os10g08930	0.875158	0.997075	1	intron	0.989214
OsmiR-106	0.796374	0.860616	1		LOC_Os03g03910	1	0.332868	0.022416	intron	-0.914093
OsmiR-171	0.301331	0.851362	1		LOC_Os03g16870	1	0.750831	0.489237	intron	-0.944634
OsmiR-222	0.380628	0.850972	1		LOC_Os03g60530	0.197294	0.813563	1	intron	0.999961
OsmiR-50	0.421228	0.803514	1		LOC_Os11g14040	1	0.515303	0.494911	intron	-0.953947
OsmiR-38	0.0152358	0.799166	1		LOC_Os04g21110	1	0.76346	0.755374	intron	-0.986402
osa-miR1867	0.249111	0.788372	1		LOC_Os03g53190	1	0.983435	0.977968	intron	-0.999342
OsmiR-76	0.645708	0.77733	1		LOC_Os04g44430	1	0.614674	0.81868	intron	-0.335679
OsmiR-127	0.516567	0.77733	1		LOC_Os09g19910	1	0.701216	0.639433	intron	-0.9501
osa-miR1862d-1	0.928424	0.763325	1		LOC_Os03g58960	0.756254	1	0.918325	intron	-0.530954
OsmiR-89	0.467232	0.759862	1		LOC_Os04g14654	1	0.91685	0.764226	intron	-0.97472
OsmiR-89	0.467232	0.759862	1		LOC_Os03g62650	1	0.403674	0.294314	intron	-0.948507
OsmiR-42	0.509944	0.697604	1		LOC_Os03g39110	1	0.84146	0.80799	intron	-0.880411
OsmiR-42	0.509944	0.697604	1		LOC_Os02g29510	1	0.326073	0.260049	intron	-0.837966
OsmiR-181	0.498754	0.696917	1		LOC_Os01g34080	1	0.975631	0.766541	intron	-0.952868
OsmiR-3	0.331464	0.673686	1		LOC_Os03g29960	1	0.052772	0.0478193	intron	-0.875008
osa-miR1883a	0.493379	0.622555	1		LOC_Os11g23880	0.532635	1	0.68174	intron	0.0418671
OsmiR-184	0.387425	0.555236	1		LOC_Os01g08090	0.240242	0.738698	1	intron	0.907445
OsmiR-70	0.053176	0.365803	1		LOC_Os06g16330	0.907514	1	0.934408	intron	0.0928076
OsmiR-4	0	0.353332	1		LOC_Os03g27290	0.668766	0.975374	1	intron	0.811202
OsmiR-199	0.502218	0.34548	1		LOC_Os08g05570	0.708638	1	0.993492	intron	0.269298
OsmiR-198	0.0354507	0.243868	1		LOC_Os11g05562	0.28837	1	0.819183	intron	0.464852
OsmiR-95	0.586314	1	0.872568		LOC_Os06g11500	0.514358	0.911175	1	exon	0.887882
osa-miR5814	0.57786	1	0.865626		LOC_Os06g44200	1	0.571386	0.597309	exon	-0.965654
osa-miR167fghj	0.527269	1	0.825172		LOC_Os12g41124	0.970577	1	0.973891	exon	0.842014
osa-miR160e	0.520931	1	0.688393		LOC_Os07g05024	0.681009	1	0.863789	exon	0.967388
OsmiR-94	0.417467	1	0.890622		LOC_Os06g47850	1	0.2164	0.195388	exon	-0.979972
OsmiR-21	0.166135	1	0.735117		LOC_Os03g31180	1	0.0232017	0.0149234	exon	-0.948164
OsmiR-203	0.0118971	1	0.947567		LOC_Os11g02840	0.102428	1	0.786021	exon	0.98329
osa-miR164abf	0.673185	0.959259	1		LOC_Os05g27350	0.37307	0.371202	1	exon	0.593704
osa-miR156dj	0.594548	0.955477	1		LOC_Os06g44034	0.862979	1	0.341863	exon	-0.412581
OsmiR-216	0.410905	0.77733	1		LOC_Os10g35930	1	0.985921	0.972493	exon	-0.992032
osa-miR168a	0.223718	0.611869	1		LOC_Os02g03700	1	0.642303	0.774966	exon	-0.622253
OsmiR-150	0	0.597947	1		LOC_Os10g42970	1	0.87236	0.864497	exon	-0.936154
osa-miR528	0.124403	0.556255	1		LOC_Os03g03724	0.126825	1	0.472582	exon	0.385929
