# Supplementary material for: Genome-Wide Dissection of the MicroRNA Expression Profile in Rice Embryo during Early Stages of Seed Germination
Source: PLoS One. 2015 Dec 17;10(12):e0145424. doi: 10.1371/journal.pone.0145424 (PMC4683037; doi:10.1371/journal.pone.0145424)
Supplement: S5 Table — (XLSX) [file pone.0145424.s012.xlsx]

## Sheet:  S5 Table
S5 Table Target genes prediction for all identified miRNAs using three methods
miRNA	Total targets	Mireap	Degradome	PsRNATarget	Description
osa-miR167abc	LOC_Os12g41950	LOC_Os12g41950	LOC_Os12g41950	-	auxin response factor, putative, expressed
ptc-miR6478	LOC_Os08g34300	-	-	LOC_Os08g34300	retrotransposon protein, putative, unclassified, expressed
ptc-miR6478	LOC_Os08g07380	-	-	LOC_Os08g07380	retrotransposon protein, putative, unclassified, expressed
ptc-miR6478	LOC_Os07g09760	-	-	LOC_Os07g09760	retrotransposon protein, putative, unclassified, expressed
ptc-miR6478	LOC_Os03g59190	-	-	LOC_Os03g59190	retrotransposon protein, putative, unclassified, expressed
OsmiR-99	LOC_Os08g26860	-	-	LOC_Os08g26860	expressed protein
OsmiR-99	LOC_Os07g14430	-	-	LOC_Os07g14430	transposon protein, putative, CACTA, En/Spm sub-class, expressed
OsmiR-99	LOC_Os07g02100	-	-	LOC_Os07g02100	flavin-containing monooxygenase family protein, putative, expressed
OsmiR-98	LOC_Os12g31860	-	-	LOC_Os12g31860	ureide permease, putative, expressed
OsmiR-98	LOC_Os11g48070	-	-	LOC_Os11g48070	GDSL-like lipase/acylhydrolase, putative, expressed
OsmiR-98	LOC_Os11g35340	-	-	LOC_Os11g35340	methyltransferase, putative, expressed
OsmiR-98	LOC_Os08g41000	-	-	LOC_Os08g41000	extracellular ligand-gated ion channel, putative, expressed
OsmiR-98	LOC_Os07g43770	-	-	LOC_Os07g43770	expressed protein
OsmiR-98	LOC_Os07g36090	-	-	LOC_Os07g36090	ribosomal protein L28 protein, putative, expressed
OsmiR-98	LOC_Os07g36080	-	-	LOC_Os07g36080	oxygen evolving enhancer protein 3 domain containing protein, expressed
OsmiR-98	LOC_Os06g28050	-	-	LOC_Os06g28050	expressed protein
OsmiR-98	LOC_Os04g44354	-	-	LOC_Os04g44354	UDP-glucoronosyl and UDP-glucosyl transferase domain containing protein, expressed
OsmiR-98	LOC_Os03g56110	-	-	LOC_Os03g56110	homeobox protein knotted-1, putative, expressed
OsmiR-98	LOC_Os03g02090	-	-	LOC_Os03g02090	expressed protein
OsmiR-98	LOC_Os01g36350	-	-	LOC_Os01g36350	cytochrome P450, putative, expressed
OsmiR-98	LOC_Os01g16060	-	-	LOC_Os01g16060	expressed protein
OsmiR-98	LOC_Os01g07950	-	-	LOC_Os01g07950	OsGrx_S15.2 - glutaredoxin subgroup II, expressed
OsmiR-97	LOC_Os01g22520	-	LOC_Os01g22520	-	dihydrolipoyl dehydrogenase 1, mitochondrial precursor, putative, expressed
OsmiR-97	LOC_Os09g14860	-	-	LOC_Os09g14860	retrotransposon protein, putative, unclassified, expressed
OsmiR-97	LOC_Os08g21000	-	-	LOC_Os08g21000	retrotransposon protein, putative, unclassified, expressed
OsmiR-97	LOC_Os07g15050	-	-	LOC_Os07g15050	retrotransposon protein, putative, unclassified, expressed
OsmiR-97	LOC_Os03g60670	-	-	LOC_Os03g60670	retrotransposon protein, putative, unclassified, expressed
OsmiR-97	LOC_Os03g34070	-	-	LOC_Os03g34070	retrotransposon protein, putative, unclassified, expressed
OsmiR-96	LOC_Os06g50146	-	-	LOC_Os06g50146	calcium-dependent protein kinase CPK1 adapter protein 2, putative, expressed
OsmiR-96	LOC_Os06g40784	-	-	LOC_Os06g40784	expressed protein
OsmiR-96	LOC_Os06g38210	-	-	LOC_Os06g38210	expressed protein
OsmiR-96	LOC_Os05g23850	-	-	LOC_Os05g23850	expressed protein
OsmiR-96	LOC_Os03g12610	-	-	LOC_Os03g12610	DNA polymerase I, putative, expressed
OsmiR-96	LOC_Os03g08720	-	-	LOC_Os03g08720	transferase family protein, putative, expressed
OsmiR-96	LOC_Os02g53180	-	-	LOC_Os02g53180	1-aminocyclopropane-1-carboxylate oxidase protein, putative, expressed
OsmiR-96	LOC_Os02g07960	-	-	LOC_Os02g07960	STRUBBELIG-RECEPTOR FAMILY 3 precursor, putative, expressed
OsmiR-96	LOC_Os01g09850	-	-	LOC_Os01g09850	ZOS1-04 - C2H2 zinc finger protein, expressed
OsmiR-95	LOC_Os07g38960	-	LOC_Os07g38960	-	chlorophyll A-B binding protein, putative, expressed
OsmiR-95	LOC_Os12g16350	-	-	LOC_Os12g16350	enoyl-CoA hydratase/isomerase family protein, putative, expressed
OsmiR-95	LOC_Os07g30690	-	-	LOC_Os07g30690	indole-3-acetate beta-glucosyltransferase, putative, expressed
OsmiR-95	LOC_Os06g11500	-	-	LOC_Os06g11500	MCM9 - Putative minichromosome maintenance MCM family subunit 9, expressed
OsmiR-95	LOC_Os05g45670	-	-	LOC_Os05g45670	expressed protein
OsmiR-95	LOC_Os05g23990	-	-	LOC_Os05g23990	rp3 protein, putative, expressed
OsmiR-95	LOC_Os03g50390	-	-	LOC_Os03g50390	AGC_AGC_other_GWLd.2 - ACG kinases include homologs to PKA, PKG and PKC, expressed
OsmiR-95	LOC_Os03g49126	-	-	LOC_Os03g49126	expressed protein
OsmiR-95	LOC_Os03g08530	-	-	LOC_Os03g08530	aminotransferase, classes I and II, domain containing protein, expressed
OsmiR-95	LOC_Os02g14290	-	-	LOC_Os02g14290	scramblase, putative, expressed
OsmiR-95	LOC_Os02g10210	-	-	LOC_Os02g10210	expressed protein
OsmiR-95	LOC_Os01g72370	-	-	LOC_Os01g72370	helix-loop-helix DNA-binding domain containing protein, expressed
OsmiR-95	LOC_Os01g66180	-	-	LOC_Os01g66180	cytochrome c, putative, expressed
OsmiR-95	LOC_Os01g63050	-	-	LOC_Os01g63050	expressed protein
OsmiR-95	LOC_Os01g52760	-	-	LOC_Os01g52760	expressed protein
OsmiR-94	LOC_Os07g41060	LOC_Os07g41060	-	-	dihydroflavonol-4-reductase, putative, expressed
OsmiR-94	LOC_Os04g45665	LOC_Os04g45665	-	-	hypothetical protein
OsmiR-94	LOC_Os02g09140	LOC_Os02g09140	LOC_Os02g09140	-	bfr-2, putative, expressed
OsmiR-94	LOC_Os04g42090	-	LOC_Os04g42090	-	CPuORF7 - conserved peptide uORF-containing transcript, expressed
OsmiR-94	LOC_Os06g23274	-	-	LOC_Os06g23274	zinc finger, C3HC4 type, domain containing protein, expressed
OsmiR-94	LOC_Os04g32610	-	-	LOC_Os04g32610	expressed protein
OsmiR-93	LOC_Os11g11510	-	-	LOC_Os11g11510	3-5 exonuclease domain-containing protein, putative, expressed
OsmiR-93	LOC_Os10g35710	-	-	LOC_Os10g35710	expressed protein
OsmiR-93	LOC_Os08g41010	-	-	LOC_Os08g41010	zinc finger family protein, putative, expressed
OsmiR-92	LOC_Os05g04170	-	LOC_Os05g04170	-	AMP-binding enzyme, putative, expressed
OsmiR-92	LOC_Os12g09930	-	-	LOC_Os12g09930	retrotransposon protein, putative, unclassified, expressed
OsmiR-92	LOC_Os11g40130	-	-	LOC_Os11g40130	expressed protein
OsmiR-92	LOC_Os09g22505	-	-	LOC_Os09g22505	expressed protein
OsmiR-92	LOC_Os08g40090	-	-	LOC_Os08g40090	leucine rich repeat containing protein, expressed
OsmiR-92	LOC_Os05g38860	-	-	LOC_Os05g38860	expressed protein
OsmiR-92	LOC_Os04g30910	-	-	LOC_Os04g30910	SAM domain family protein, expressed
OsmiR-92	LOC_Os02g57305	-	-	LOC_Os02g57305	disease resistance protein, putative, expressed
OsmiR-91	LOC_Os12g06960	-	-	LOC_Os12g06960	transposon protein, putative, unclassified, expressed
OsmiR-91	LOC_Os09g24260	-	-	LOC_Os09g24260	WD domain, G-beta repeat domain containing protein, expressed
OsmiR-91	LOC_Os09g03939	-	-	LOC_Os09g03939	white-brown complex homolog protein 11, putative, expressed
OsmiR-91	LOC_Os08g26860	-	-	LOC_Os08g26860	expressed protein
OsmiR-91	LOC_Os07g14430	-	-	LOC_Os07g14430	transposon protein, putative, CACTA, En/Spm sub-class, expressed
OsmiR-91	LOC_Os03g55740	-	-	LOC_Os03g55740	SSA4 - 2S albumin seed storage family protein precursor, expressed
OsmiR-9	LOC_Os07g41060	LOC_Os07g41060	-	-	dihydroflavonol-4-reductase, putative, expressed
OsmiR-9	LOC_Os05g07950	LOC_Os05g07950	-	-	OsFBX160 - F-box domain containing protein, expressed
OsmiR-9	LOC_Os04g45665	LOC_Os04g45665	LOC_Os04g45665	-	hypothetical protein
OsmiR-9	LOC_Os02g09140	LOC_Os02g09140	LOC_Os02g09140	-	bfr-2, putative, expressed
OsmiR-9	LOC_Os01g46250	LOC_Os01g46250	-	-	lipase, putative, expressed
OsmiR-9	LOC_Os11g07912	-	-	LOC_Os11g07912	MLO domain containing protein, putative, expressed
OsmiR-9	LOC_Os10g04580	-	-	LOC_Os10g04580	ras-related protein, putative, expressed
OsmiR-9	LOC_Os09g34250	-	-	LOC_Os09g34250	UDP-glucoronosyl and UDP-glucosyl transferase domain containing protein, expressed
OsmiR-9	LOC_Os09g29370	-	-	LOC_Os09g29370	RING-H2 finger protein ATL5F, putative, expressed
OsmiR-9	LOC_Os08g04920	-	-	LOC_Os08g04920	OsDegp11 - Putative Deg protease homologue, expressed
OsmiR-9	LOC_Os06g47850	-	-	LOC_Os06g47850	zinc finger family protein, putative, expressed
OsmiR-9	LOC_Os04g58070	-	-	LOC_Os04g58070	aspartic proteinase nepenthesin precursor, putative, expressed
OsmiR-9	LOC_Os04g08415	-	-	LOC_Os04g08415	expressed protein
OsmiR-9	LOC_Os04g02620	-	-	LOC_Os04g02620	oxidoreductase, short chain dehydrogenase/reductase family, putative, expressed
OsmiR-9	LOC_Os03g52010	-	-	LOC_Os03g52010	lecithin cholesterol acyltransferase, putative, expressed
OsmiR-9	LOC_Os02g29140	-	-	LOC_Os02g29140	ankyrin, putative, expressed
OsmiR-9	LOC_Os01g13300	-	-	LOC_Os01g13300	B3 DNA binding domain containing protein, expressed
OsmiR-89	LOC_Os11g41670	-	-	LOC_Os11g41670	expressed protein
OsmiR-89	LOC_Os05g38270	-	-	LOC_Os05g38270	regulator of chromosome condensation, putative, expressed
OsmiR-89	LOC_Os01g39330	-	-	LOC_Os01g39330	helix-loop-helix DNA-binding domain containing protein, expressed
OsmiR-89	LOC_Os01g06740	-	-	LOC_Os01g06740	ribosome inactivating protein, putative, expressed
OsmiR-88	LOC_Os10g07978	LOC_Os10g07978	-	LOC_Os10g07978	disease resistance protein RPM1, putative, expressed
OsmiR-88	LOC_Os06g46149	LOC_Os06g46149	-	-	serine/arginine repetitive matrix protein 1, putative, expressed
OsmiR-88	LOC_Os02g43130	LOC_Os02g43130	-	LOC_Os02g43130	kinesin motor domain containing protein, expressed
OsmiR-88	LOC_Os02g43050	LOC_Os02g43050	-	LOC_Os02g43050	kinesin motor domain containing protein, expressed
OsmiR-88	LOC_Os03g40180	-	LOC_Os03g40180	-	60S ribosomal protein L15, putative, expressed
OsmiR-88	LOC_Os11g26010	-	-	LOC_Os11g26010	retrotransposon protein, putative, unclassified, expressed
OsmiR-88	LOC_Os11g22550	-	-	LOC_Os11g22550	retrotransposon protein, putative, Ty3-gypsy subclass, expressed
OsmiR-88	LOC_Os10g23880	-	-	LOC_Os10g23880	retrotransposon protein, putative, Ty3-gypsy subclass, expressed
OsmiR-88	LOC_Os10g09310	-	-	LOC_Os10g09310	retrotransposon protein, putative, Ty3-gypsy subclass, expressed
OsmiR-88	LOC_Os08g34500	-	-	LOC_Os08g34500	expressed protein
OsmiR-88	LOC_Os04g36590	-	-	LOC_Os04g36590	transposon protein, putative, unclassified, expressed
OsmiR-88	LOC_Os03g43160	-	-	LOC_Os03g43160	retrotransposon protein, putative, Ty3-gypsy subclass, expressed
OsmiR-88	LOC_Os02g07850	-	-	LOC_Os02g07850	DUF630/DUF632 domains containing protein, putative, expressed
OsmiR-88	LOC_Os01g15970	-	-	LOC_Os01g15970	expressed protein
OsmiR-85	LOC_Os02g09140	-	LOC_Os02g09140	-	bfr-2, putative, expressed
OsmiR-84	LOC_Os10g32990	-	-	LOC_Os10g32990	receptor-like protein kinase 2 precursor, putative, expressed
OsmiR-84	LOC_Os09g17360	-	-	LOC_Os09g17360	expressed protein
OsmiR-84	LOC_Os09g17344	-	-	LOC_Os09g17344	expressed protein
OsmiR-84	LOC_Os09g03939	-	-	LOC_Os09g03939	white-brown complex homolog protein 11, putative, expressed
OsmiR-84	LOC_Os07g14430	-	-	LOC_Os07g14430	transposon protein, putative, CACTA, En/Spm sub-class, expressed
OsmiR-84	LOC_Os05g01060	-	-	LOC_Os05g01060	expressed protein
OsmiR-84	LOC_Os04g29890	-	-	LOC_Os04g29890	transposon protein, putative, CACTA, En/Spm sub-class, expressed
OsmiR-84	LOC_Os03g31760	-	-	LOC_Os03g31760	expressed protein
OsmiR-83	LOC_Os12g16350	-	-	LOC_Os12g16350	enoyl-CoA hydratase/isomerase family protein, putative, expressed
OsmiR-83	LOC_Os10g28690	-	-	LOC_Os10g28690	expressed protein
OsmiR-83	LOC_Os09g36320	-	-	LOC_Os09g36320	tyrosine protein kinase domain containing protein, putative, expressed
OsmiR-83	LOC_Os08g41080	-	-	LOC_Os08g41080	expressed protein
OsmiR-83	LOC_Os07g40450	-	-	LOC_Os07g40450	expressed protein
OsmiR-83	LOC_Os04g57154	-	-	LOC_Os04g57154	expressed protein
OsmiR-83	LOC_Os04g43800	-	-	LOC_Os04g43800	phenylalanine ammonia-lyase, putative, expressed
OsmiR-83	LOC_Os04g37820	-	-	LOC_Os04g37820	cytokinin-O-glucosyltransferase 2, putative, expressed
OsmiR-83	LOC_Os03g63370	-	-	LOC_Os03g63370	CRAL/TRIO domain containing protein, expressed
OsmiR-83	LOC_Os03g50390	-	-	LOC_Os03g50390	AGC_AGC_other_GWLd.2 - ACG kinases include homologs to PKA, PKG and PKC, expressed
OsmiR-83	LOC_Os03g10320	-	-	LOC_Os03g10320	expressed protein
OsmiR-83	LOC_Os03g08530	-	-	LOC_Os03g08530	aminotransferase, classes I and II, domain containing protein, expressed
OsmiR-83	LOC_Os02g14290	-	-	LOC_Os02g14290	scramblase, putative, expressed
OsmiR-83	LOC_Os01g63880	-	-	LOC_Os01g63880	expressed protein
OsmiR-83	LOC_Os01g52760	-	-	LOC_Os01g52760	expressed protein
OsmiR-83	LOC_Os01g12820	-	-	LOC_Os01g12820	harpin-induced protein, putative, expressed
OsmiR-81	LOC_Os02g09630	-	LOC_Os02g09630	-	GA20292-PA, putative, expressed
OsmiR-81	LOC_Os04g16070	-	-	LOC_Os04g16070	expressed protein
OsmiR-81	LOC_Os01g64910	-	-	LOC_Os01g64910	anthocyanidin 5,3-O-glucosyltransferase, putative, expressed
OsmiR-80	LOC_Os01g58140	-	LOC_Os01g58140	-	expressed protein
OsmiR-8	LOC_Os06g49480	-	LOC_Os06g49480	-	peptidyl-prolyl cis-trans isomerase, putative, expressed
OsmiR-79	LOC_Os02g37030	-	LOC_Os02g37030	-	protein binding protein, putative, expressed
OsmiR-79	LOC_Os10g12050	-	-	LOC_Os10g12050	expressed protein
OsmiR-78	LOC_Os05g49760	-	LOC_Os05g49760	-	dehydrogenase, putative, expressed
OsmiR-78	LOC_Os05g01240	-	LOC_Os05g01240	-	AML1, putative, expressed
OsmiR-78	LOC_Os01g16890	-	LOC_Os01g16890	-	ribosomal protein L7Ae, putative, expressed
OsmiR-78	LOC_Os11g07280	-	-	LOC_Os11g07280	coatomer subunit beta-1, putative, expressed
OsmiR-78	LOC_Os06g36560	-	-	LOC_Os06g36560	inositol oxygenase, putative, expressed
OsmiR-78	LOC_Os06g04920	-	-	LOC_Os06g04920	zinc finger family protein, putative, expressed
OsmiR-78	LOC_Os03g39870	-	-	LOC_Os03g39870	expressed protein
OsmiR-78	LOC_Os01g65640	-	-	LOC_Os01g65640	expressed protein
OsmiR-76	LOC_Os02g09140	-	LOC_Os02g09140	-	bfr-2, putative, expressed
OsmiR-76	LOC_Os10g19331	-	-	LOC_Os10g19331	expressed protein
OsmiR-76	LOC_Os09g30140	-	-	LOC_Os09g30140	expressed protein
OsmiR-76	LOC_Os06g24490	-	-	LOC_Os06g24490	expressed protein
OsmiR-75	LOC_Os06g13810	-	LOC_Os06g13810	-	pyrophosphate--fructose 6-phosphate 1-phosphotransferase subunit beta, putative, expressed
OsmiR-75	LOC_Os11g41034	-	-	LOC_Os11g41034	expressed protein
OsmiR-75	LOC_Os07g01880	-	-	LOC_Os07g01880	VIP4, putative, expressed
OsmiR-75	LOC_Os04g12160	-	-	LOC_Os04g12160	aspartic proteinase nepenthesin-2 precursor, putative, expressed
OsmiR-75	LOC_Os02g04260	-	-	LOC_Os02g04260	expressed protein
OsmiR-75	LOC_Os01g20950	-	-	LOC_Os01g20950	sulfotransferase domain containing protein, expressed
OsmiR-74	LOC_Os12g15340	-	-	LOC_Os12g15340	retrotransposon protein, putative, LINE subclass, expressed
OsmiR-74	LOC_Os04g33640	-	-	LOC_Os04g33640	glycosyl hydrolases family 17, putative, expressed
OsmiR-74	LOC_Os02g42220	-	-	LOC_Os02g42220	transposon protein, putative, unclassified, expressed
OsmiR-73	LOC_Os02g09810	-	LOC_Os02g09810	-	amino acid transporter, putative, expressed
OsmiR-73	LOC_Os10g19331	-	-	LOC_Os10g19331	expressed protein
OsmiR-73	LOC_Os04g39610	-	-	LOC_Os04g39610	glycerophosphoryl diester phosphodiesterase family protein, putative, expressed
OsmiR-73	LOC_Os03g62080	-	-	LOC_Os03g62080	mRNA-decapping enzyme, putative, expressed
OsmiR-72	LOC_Os06g15760	-	LOC_Os06g15760	-	eukaryotic aspartyl protease domain containing protein, expressed
OsmiR-72	LOC_Os11g10870	-	-	LOC_Os11g10870	dirigent, putative, expressed
OsmiR-72	LOC_Os11g06470	-	-	LOC_Os11g06470	retrotransposon protein, putative, unclassified, expressed
OsmiR-72	LOC_Os09g13440	-	-	LOC_Os09g13440	expressed protein
OsmiR-72	LOC_Os09g09520	-	-	LOC_Os09g09520	transporter family protein, putative, expressed
OsmiR-72	LOC_Os08g07930	-	-	LOC_Os08g07930	resistance protein, putative, expressed
OsmiR-72	LOC_Os07g41070	-	-	LOC_Os07g41070	NAD dependent epimerase/dehydratase family protein, putative, expressed
OsmiR-72	LOC_Os07g34690	-	-	LOC_Os07g34690	expressed protein
OsmiR-72	LOC_Os06g06600	-	-	LOC_Os06g06600	OsFBX187 - F-box domain containing protein, expressed
OsmiR-72	LOC_Os05g22540	-	-	LOC_Os05g22540	retrotransposon protein, putative, Ty3-gypsy subclass
OsmiR-72	LOC_Os05g16780	-	-	LOC_Os05g16780	retrotransposon protein, putative, unclassified, expressed
OsmiR-72	LOC_Os04g03840	-	-	LOC_Os04g03840	retrotransposon protein, putative, unclassified
OsmiR-72	LOC_Os03g06400	-	-	LOC_Os03g06400	expressed protein
OsmiR-72	LOC_Os03g01570	-	-	LOC_Os03g01570	expressed protein
OsmiR-72	LOC_Os02g18000	-	-	LOC_Os02g18000	disease resistance protein RGA2, putative, expressed
OsmiR-72	LOC_Os02g12654	-	-	LOC_Os02g12654	expressed protein
OsmiR-72	LOC_Os01g72370	-	-	LOC_Os01g72370	helix-loop-helix DNA-binding domain containing protein, expressed
OsmiR-72	LOC_Os01g68710	-	-	LOC_Os01g68710	peptidyl-prolyl cis-trans isomerase, FKBP-type, putative, expressed
OsmiR-72	LOC_Os01g38190	-	-	LOC_Os01g38190	plant protein of unknown function domain containing protein, expressed
OsmiR-71	LOC_Os11g16330	-	-	LOC_Os11g16330	expressed protein
OsmiR-71	LOC_Os09g31502	-	-	LOC_Os09g31502	dehydrogenase, putative, expressed
OsmiR-71	LOC_Os01g06740	-	-	LOC_Os01g06740	ribosome inactivating protein, putative, expressed
OsmiR-70	LOC_Os12g31860	-	-	LOC_Os12g31860	ureide permease, putative, expressed
OsmiR-70	LOC_Os11g48070	-	-	LOC_Os11g48070	GDSL-like lipase/acylhydrolase, putative, expressed
OsmiR-70	LOC_Os09g35830	-	-	LOC_Os09g35830	RNA recognition motif containing protein, putative, expressed
OsmiR-70	LOC_Os09g07900	-	-	LOC_Os09g07900	ubiquitin-protein ligase 1, putative, expressed
OsmiR-70	LOC_Os08g41000	-	-	LOC_Os08g41000	extracellular ligand-gated ion channel, putative, expressed
OsmiR-70	LOC_Os08g20570	-	-	LOC_Os08g20570	chloride channel protein, putative, expressed
OsmiR-70	LOC_Os08g07480	-	-	LOC_Os08g07480	DNA-directed RNA polymerase subunit, putative, expressed
OsmiR-70	LOC_Os07g43770	-	-	LOC_Os07g43770	expressed protein
OsmiR-70	LOC_Os07g36080	-	-	LOC_Os07g36080	oxygen evolving enhancer protein 3 domain containing protein, expressed
OsmiR-70	LOC_Os06g28050	-	-	LOC_Os06g28050	expressed protein
OsmiR-70	LOC_Os01g16060	-	-	LOC_Os01g16060	expressed protein
OsmiR-70	LOC_Os01g07950	-	-	LOC_Os01g07950	OsGrx_S15.2 - glutaredoxin subgroup II, expressed
OsmiR-7	LOC_Os12g17600	-	-	LOC_Os12g17600	ribulose bisphosphate carboxylase small chain, chloroplast precursor, putative, expressed
OsmiR-7	LOC_Os12g01922	-	-	LOC_Os12g01922	WD domain and HEAT domain containing protein, putative, expressed
OsmiR-7	LOC_Os11g01872	-	-	LOC_Os11g01872	HEAT repeat family protein, putative, expressed
OsmiR-7	LOC_Os04g36058	-	-	LOC_Os04g36058	DUF1771 domain containing protein, putative, expressed
OsmiR-69	LOC_Os03g08070	-	LOC_Os03g08070	-	copper-transporting ATPase PAA1, putative, expressed
OsmiR-67	LOC_Os10g04580	-	-	LOC_Os10g04580	ras-related protein, putative, expressed
OsmiR-67	LOC_Os06g23274	-	-	LOC_Os06g23274	zinc finger, C3HC4 type, domain containing protein, expressed
OsmiR-67	LOC_Os03g22670	-	-	LOC_Os03g22670	triacylglycerol Lipase, putative, expressed
OsmiR-67	LOC_Os03g09880	-	-	LOC_Os03g09880	AIR12, putative, expressed
OsmiR-66	LOC_Os06g11800	-	LOC_Os06g11800	-	annexin, putative, expressed
OsmiR-66	LOC_Os01g35050	-	LOC_Os01g35050	-	early-responsive to dehydration protein-related, putative, expressed
OsmiR-66	LOC_Os01g24710	-	LOC_Os01g24710	-	jacalin-like lectin domain containing protein, expressed
OsmiR-66	LOC_Os12g39860	-	-	LOC_Os12g39860	phosphoribosyl transferase, putative, expressed
OsmiR-65	LOC_Os02g09140	-	LOC_Os02g09140	-	bfr-2, putative, expressed
OsmiR-64	LOC_Os09g26420	-	LOC_Os09g26420	-	AP2 domain containing protein, expressed
OsmiR-64	LOC_Os03g22010	-	LOC_Os03g22010	-	peroxidase precursor, putative, expressed
OsmiR-64	LOC_Os01g50622	-	LOC_Os01g50622	-	DNA-binding protein DSP1, putative, expressed
OsmiR-64	LOC_Os11g16950	-	-	LOC_Os11g16950	transposon protein, putative, CACTA, En/Spm sub-class, expressed
OsmiR-64	LOC_Os11g05320	-	-	LOC_Os11g05320	AGC_PVPK_like_kin82y.1 - ACG kinases include homologs to PKA, PKG and PKC, expressed
OsmiR-64	LOC_Os10g25770	-	-	LOC_Os10g25770	transcription initiation factor IIE subunit beta, putative, expressed
OsmiR-64	LOC_Os07g42714	-	-	LOC_Os07g42714	expressed protein
OsmiR-64	LOC_Os04g43730	-	-	LOC_Os04g43730	OsWAK51 - OsWAK receptor-like protein kinase, expressed
OsmiR-64	LOC_Os01g16060	-	-	LOC_Os01g16060	expressed protein
OsmiR-63	LOC_Os08g02730	LOC_Os08g02730	-	-	plant protein of unknown function domain containing protein, expressed
OsmiR-63	LOC_Os03g31090	-	LOC_Os03g31090	-	40S ribosomal protein S19, putative, expressed
OsmiR-63	LOC_Os11g25780	-	-	LOC_Os11g25780	PB1 domain containing protein, expressed
OsmiR-63	LOC_Os11g06650	-	-	LOC_Os11g06650	transcription elongation factor protein, putative, expressed
OsmiR-63	LOC_Os09g07900	-	-	LOC_Os09g07900	ubiquitin-protein ligase 1, putative, expressed
OsmiR-63	LOC_Os09g04830	-	-	LOC_Os09g04830	retrotransposon protein, putative, unclassified, expressed
OsmiR-63	LOC_Os08g20000	-	-	LOC_Os08g20000	NB-ARC domain containing protein, expressed
OsmiR-63	LOC_Os08g11050	-	-	LOC_Os08g11050	retrotransposon protein, putative, unclassified, expressed
OsmiR-63	LOC_Os07g10150	-	-	LOC_Os07g10150	coatomer subunit gamma-2, putative, expressed
OsmiR-63	LOC_Os06g11880	-	-	LOC_Os06g11880	transposon protein, putative, CACTA, En/Spm sub-class, expressed
OsmiR-63	LOC_Os05g31740	-	-	LOC_Os05g31740	cytochrome P450 86A2, putative, expressed
OsmiR-63	LOC_Os03g08830	-	-	LOC_Os03g08830	WD domain, G-beta repeat domain containing protein, expressed
OsmiR-63	LOC_Os03g04960	-	-	LOC_Os03g04960	cysteinyl-tRNA synthetase, putative, expressed
OsmiR-63	LOC_Os02g14860	-	-	LOC_Os02g14860	prefoldin subunit, putative, expressed
OsmiR-62	LOC_Os01g03170	-	LOC_Os01g03170	-	seven in absentia protein family protein, expressed
OsmiR-62	LOC_Os12g16350	-	-	LOC_Os12g16350	enoyl-CoA hydratase/isomerase family protein, putative, expressed
OsmiR-62	LOC_Os11g24170	-	-	LOC_Os11g24170	CC-NBS-LRR protein, putative, expressed
OsmiR-62	LOC_Os09g36320	-	-	LOC_Os09g36320	tyrosine protein kinase domain containing protein, putative, expressed
OsmiR-62	LOC_Os07g30690	-	-	LOC_Os07g30690	indole-3-acetate beta-glucosyltransferase, putative, expressed
OsmiR-62	LOC_Os06g11500	-	-	LOC_Os06g11500	MCM9 - Putative minichromosome maintenance MCM family subunit 9, expressed
OsmiR-62	LOC_Os05g45750	-	-	LOC_Os05g45750	ATP-dependent Clp protease ATP-binding subunit clpX, putative, expressed
OsmiR-62	LOC_Os05g45670	-	-	LOC_Os05g45670	expressed protein
OsmiR-62	LOC_Os05g18850	-	-	LOC_Os05g18850	endoribonuclease Dicer, putative, expressed
OsmiR-62	LOC_Os05g11560	-	-	LOC_Os05g11560	aquaporin protein, putative, expressed
OsmiR-62	LOC_Os03g49126	-	-	LOC_Os03g49126	expressed protein
OsmiR-62	LOC_Os03g48010	-	-	LOC_Os03g48010	exostosin, putative, expressed
OsmiR-62	LOC_Os03g10320	-	-	LOC_Os03g10320	expressed protein
OsmiR-62	LOC_Os03g08530	-	-	LOC_Os03g08530	aminotransferase, classes I and II, domain containing protein, expressed
OsmiR-62	LOC_Os02g14290	-	-	LOC_Os02g14290	scramblase, putative, expressed
OsmiR-62	LOC_Os02g10210	-	-	LOC_Os02g10210	expressed protein
OsmiR-62	LOC_Os01g63880	-	-	LOC_Os01g63880	expressed protein
OsmiR-62	LOC_Os01g63050	-	-	LOC_Os01g63050	expressed protein
OsmiR-62	LOC_Os01g15970	-	-	LOC_Os01g15970	expressed protein
OsmiR-60	LOC_Os10g08550	-	LOC_Os10g08550	-	enolase, putative, expressed
OsmiR-60	LOC_Os10g37730	-	-	LOC_Os10g37730	pollen ankyrin, putative, expressed
OsmiR-60	LOC_Os07g05145	-	-	LOC_Os07g05145	expressed protein
OsmiR-60	LOC_Os04g58730	-	-	LOC_Os04g58730	AT hook motif domain containing protein, expressed
OsmiR-60	LOC_Os03g07430	-	-	LOC_Os03g07430	protein kinase domain containing protein, expressed
OsmiR-59	LOC_Os07g41060	LOC_Os07g41060	-	-	dihydroflavonol-4-reductase, putative, expressed
OsmiR-59	LOC_Os04g45665	LOC_Os04g45665	-	-	hypothetical protein
OsmiR-59	LOC_Os02g09140	LOC_Os02g09140	LOC_Os02g09140	-	bfr-2, putative, expressed
OsmiR-59	LOC_Os04g38700	-	LOC_Os04g38700	-	molybdopterin biosynthesis protein CNX3, putative, expressed
OsmiR-59	LOC_Os08g06500	-	-	LOC_Os08g06500	PPR repeat domain containing protein, putative, expressed
OsmiR-59	LOC_Os04g32610	-	-	LOC_Os04g32610	expressed protein
OsmiR-58	LOC_Os06g32860	-	-	LOC_Os06g32860	zinc finger C-x8-C-x5-C-x3-H type family protein, expressed
OsmiR-58	LOC_Os03g21170	-	-	LOC_Os03g21170	expressed protein
OsmiR-57	LOC_Os12g16200	-	-	LOC_Os12g16200	glutathione synthetase, chloroplast precursor, putative, expressed
OsmiR-57	LOC_Os11g36770	-	-	LOC_Os11g36770	expressed protein
OsmiR-57	LOC_Os04g44640	-	-	LOC_Os04g44640	ulp1 protease family, C-terminal catalytic domain containing protein, expressed
OsmiR-57	LOC_Os04g37950	-	-	LOC_Os04g37950	ubiquitin carboxyl-terminal hydrolase domain containing protein, expressed
OsmiR-57	LOC_Os04g25680	-	-	LOC_Os04g25680	ulp1 protease family, C-terminal catalytic domain containing protein, expressed
OsmiR-57	LOC_Os02g21750	-	-	LOC_Os02g21750	MDR-like ABC transporter, putative, expressed
OsmiR-57	LOC_Os01g71840	-	-	LOC_Os01g71840	retrotransposon protein, putative, unclassified, expressed
OsmiR-57	LOC_Os01g61110	-	-	LOC_Os01g61110	ulp1 protease family, C-terminal catalytic domain containing protein, expressed
OsmiR-56	LOC_Os07g07230	-	LOC_Os07g07230	-	protein kinase, putative, expressed
OsmiR-56	LOC_Os07g46690	-	-	LOC_Os07g46690	PHD-finger family protein, expressed
OsmiR-56	LOC_Os06g48640	-	-	LOC_Os06g48640	proteasome/cyclosome repeat containing protein, expressed
OsmiR-56	LOC_Os04g57020	-	-	LOC_Os04g57020	expressed protein
OsmiR-56	LOC_Os03g25945	-	-	LOC_Os03g25945	expressed protein
OsmiR-56	LOC_Os01g70850	-	-	LOC_Os01g70850	esterase, putative, expressed
OsmiR-55	LOC_Os11g41150	LOC_Os11g41150	-	-	nitrilase-associated protein, putative, expressed
OsmiR-55	LOC_Os03g57569	-	-	LOC_Os03g57569	expressed protein
OsmiR-55	LOC_Os03g54150	-	-	LOC_Os03g54150	expressed protein
OsmiR-53	LOC_Os12g01355	-	-	LOC_Os12g01355	expressed protein
OsmiR-53	LOC_Os07g05750	-	-	LOC_Os07g05750	retrotransposon protein, putative, Ty3-gypsy subclass, expressed
OsmiR-53	LOC_Os03g63770	-	-	LOC_Os03g63770	RCD1, putative, expressed
OsmiR-53	LOC_Os01g57610	-	-	LOC_Os01g57610	OsGH3.1 - Probable indole-3-acetic acid-amido synthetase, expressed
OsmiR-53	LOC_Os01g21240	-	-	LOC_Os01g21240	MLA6 protein, putative, expressed
OsmiR-52	LOC_Os08g23710	LOC_Os08g23710	LOC_Os08g23710	LOC_Os08g23710	ribosomal protein L7Ae, putative, expressed
OsmiR-52	LOC_Os01g70010	LOC_Os01g70010	LOC_Os01g70010	LOC_Os01g70010	ribosomal protein L7Ae, putative, expressed
OsmiR-52	LOC_Os02g38240	-	LOC_Os02g38240	-	rhodanese family protein, putative, expressed
OsmiR-51	LOC_Os02g09140	LOC_Os02g09140	-	-	bfr-2, putative, expressed
OsmiR-51	LOC_Os01g46250	LOC_Os01g46250	-	-	lipase, putative, expressed
OsmiR-51	LOC_Os05g07950	-	LOC_Os05g07950	-	OsFBX160 - F-box domain containing protein, expressed
OsmiR-51	LOC_Os10g04580	-	-	LOC_Os10g04580	ras-related protein, putative, expressed
OsmiR-51	LOC_Os09g39960	-	-	LOC_Os09g39960	dynamin family protein, putative, expressed
OsmiR-51	LOC_Os09g34250	-	-	LOC_Os09g34250	UDP-glucoronosyl and UDP-glucosyl transferase domain containing protein, expressed
OsmiR-51	LOC_Os09g29370	-	-	LOC_Os09g29370	RING-H2 finger protein ATL5F, putative, expressed
OsmiR-51	LOC_Os09g09820	-	-	LOC_Os09g09820	retrotransposon protein, putative, unclassified, expressed
OsmiR-51	LOC_Os08g04920	-	-	LOC_Os08g04920	OsDegp11 - Putative Deg protease homologue, expressed
OsmiR-51	LOC_Os08g04300	-	-	LOC_Os08g04300	fringe-related protein, putative, expressed
OsmiR-51	LOC_Os06g47850	-	-	LOC_Os06g47850	zinc finger family protein, putative, expressed
OsmiR-51	LOC_Os04g58070	-	-	LOC_Os04g58070	aspartic proteinase nepenthesin precursor, putative, expressed
OsmiR-51	LOC_Os03g52010	-	-	LOC_Os03g52010	lecithin cholesterol acyltransferase, putative, expressed
OsmiR-51	LOC_Os02g29140	-	-	LOC_Os02g29140	ankyrin, putative, expressed
OsmiR-51	LOC_Os01g34620	-	-	LOC_Os01g34620	OsGrx_S15.1 - glutaredoxin subgroup II, expressed
OsmiR-50	LOC_Os01g27150	-	LOC_Os01g27150	-	cullin, putative, expressed
OsmiR-50	LOC_Os09g32270	-	-	LOC_Os09g32270	expressed protein
OsmiR-50	LOC_Os08g45200	-	-	LOC_Os08g45200	expressed protein
OsmiR-50	LOC_Os07g36090	-	-	LOC_Os07g36090	ribosomal protein L28 protein, putative, expressed
OsmiR-50	LOC_Os07g36080	-	-	LOC_Os07g36080	oxygen evolving enhancer protein 3 domain containing protein, expressed
OsmiR-50	LOC_Os06g18820	-	-	LOC_Os06g18820	serine threonine kinase, putative, expressed
OsmiR-50	LOC_Os06g08570	-	-	LOC_Os06g08570	PPR repeat domain containing protein, putative, expressed
OsmiR-50	LOC_Os04g33880	-	-	LOC_Os04g33880	HVA22, putative, expressed
OsmiR-50	LOC_Os04g19480	-	-	LOC_Os04g19480	retrotransposon protein, putative, Ty3-gypsy subclass, expressed
OsmiR-50	LOC_Os02g12654	-	-	LOC_Os02g12654	expressed protein
OsmiR-50	LOC_Os02g10300	-	-	LOC_Os02g10300	polygalacturonase, putative, expressed
OsmiR-49	LOC_Os10g41870	-	-	LOC_Os10g41870	expressed protein
OsmiR-49	LOC_Os10g10130	-	-	LOC_Os10g10130	OsWAK112d - OsWAK receptor-like protein kinase, expressed
OsmiR-49	LOC_Os09g07610	-	-	LOC_Os09g07610	retrotransposon protein, putative, unclassified, expressed
OsmiR-49	LOC_Os05g15220	-	-	LOC_Os05g15220	retrotransposon protein, putative, unclassified, expressed
OsmiR-49	LOC_Os04g02970	-	-	LOC_Os04g02970	subtilisin-like protease precursor, putative, expressed
OsmiR-48	LOC_Os03g50120	-	-	LOC_Os03g50120	zinc finger family protein, putative, expressed
OsmiR-47	LOC_Os01g56400	LOC_Os01g56400	-	LOC_Os01g56400	ABC transporter, ATP-binding protein, putative, expressed
OsmiR-47	LOC_Os11g26890	-	-	LOC_Os11g26890	expressed protein
OsmiR-47	LOC_Os10g10170	-	-	LOC_Os10g10170	PPR repeat domain containing protein, putative, expressed
OsmiR-47	LOC_Os08g06230	-	-	LOC_Os08g06230	nucleolar GTP-binding protein 1, putative, expressed
OsmiR-47	LOC_Os08g05640	-	-	LOC_Os08g05640	DUF1336 domain containing protein, expressed
OsmiR-47	LOC_Os06g28550	-	-	LOC_Os06g28550	nmrA-like family domain containing protein, expressed
OsmiR-47	LOC_Os05g43910	-	-	LOC_Os05g43910	cytochrome P450, putative, expressed
OsmiR-47	LOC_Os05g37970	-	-	LOC_Os05g37970	universal stress protein domain containing protein, putative, expressed
OsmiR-47	LOC_Os02g01790	-	-	LOC_Os02g01790	expressed protein
OsmiR-46	LOC_Os12g17280	-	-	LOC_Os12g17280	expressed protein
OsmiR-46	LOC_Os07g14430	-	-	LOC_Os07g14430	transposon protein, putative, CACTA, En/Spm sub-class, expressed
OsmiR-46	LOC_Os04g35720	-	-	LOC_Os04g35720	expressed protein
OsmiR-46	LOC_Os04g27010	-	-	LOC_Os04g27010	hypothetical protein
OsmiR-46	LOC_Os03g31760	-	-	LOC_Os03g31760	expressed protein
OsmiR-45	LOC_Os07g41060	LOC_Os07g41060	-	-	dihydroflavonol-4-reductase, putative, expressed
OsmiR-45	LOC_Os02g09140	LOC_Os02g09140	LOC_Os02g09140	-	bfr-2, putative, expressed
OsmiR-45	LOC_Os04g45665	-	LOC_Os04g45665	-	hypothetical protein
OsmiR-45	LOC_Os10g04580	-	-	LOC_Os10g04580	ras-related protein, putative, expressed
OsmiR-45	LOC_Os04g32610	-	-	LOC_Os04g32610	expressed protein
OsmiR-45	LOC_Os03g09880	-	-	LOC_Os03g09880	AIR12, putative, expressed
OsmiR-44	LOC_Os06g40940	-	LOC_Os06g40940	-	glycine dehydrogenase, putative, expressed
OsmiR-44	LOC_Os03g49250	-	LOC_Os03g49250	-	OsFBO16 - F-box and other domain containing protein, expressed
OsmiR-43	LOC_Os06g48200	-	LOC_Os06g48200	-	glycosyl hydrolases family 16, putative, expressed
OsmiR-43	LOC_Os11g07450	-	-	LOC_Os11g07450	zinc finger, C3HC4 type domain containing protein, expressed
OsmiR-43	LOC_Os03g09100	-	-	LOC_Os03g09100	calmodulin-binding transcription activator, putative, expressed
OsmiR-42	LOC_Os04g45665	LOC_Os04g45665	-	-	hypothetical protein
OsmiR-42	LOC_Os04g42090	-	LOC_Os04g42090	-	CPuORF7 - conserved peptide uORF-containing transcript, expressed
OsmiR-42	LOC_Os03g53310	-	LOC_Os03g53310	-	emp24/gp25L/p24 family protein, putative, expressed
OsmiR-42	LOC_Os02g09140	-	LOC_Os02g09140	-	bfr-2, putative, expressed
OsmiR-42	LOC_Os08g23870	-	-	LOC_Os08g23870	late embryogenesis abundant group 1, putative, expressed
OsmiR-42	LOC_Os08g06500	-	-	LOC_Os08g06500	PPR repeat domain containing protein, putative, expressed
OsmiR-42	LOC_Os06g23274	-	-	LOC_Os06g23274	zinc finger, C3HC4 type, domain containing protein, expressed
OsmiR-42	LOC_Os05g23840	-	-	LOC_Os05g23840	expressed protein
OsmiR-40	LOC_Os12g21789	-	LOC_Os12g21789	-	expressed protein
OsmiR-40	LOC_Os08g26860	-	-	LOC_Os08g26860	expressed protein
OsmiR-40	LOC_Os07g14430	-	-	LOC_Os07g14430	transposon protein, putative, CACTA, En/Spm sub-class, expressed
OsmiR-39	LOC_Os05g22990	-	-	LOC_Os05g22990	expressed protein
OsmiR-39	LOC_Os01g07990	-	-	LOC_Os01g07990	retrotransposon protein, putative, unclassified, expressed
OsmiR-38	LOC_Os07g41060	LOC_Os07g41060	-	-	dihydroflavonol-4-reductase, putative, expressed
OsmiR-38	LOC_Os04g45665	LOC_Os04g45665	-	-	hypothetical protein
OsmiR-38	LOC_Os02g09140	LOC_Os02g09140	LOC_Os02g09140	-	bfr-2, putative, expressed
OsmiR-38	LOC_Os11g07912	-	-	LOC_Os11g07912	MLO domain containing protein, putative, expressed
OsmiR-38	LOC_Os10g04580	-	-	LOC_Os10g04580	ras-related protein, putative, expressed
OsmiR-38	LOC_Os03g22670	-	-	LOC_Os03g22670	triacylglycerol Lipase, putative, expressed
OsmiR-38	LOC_Os03g09880	-	-	LOC_Os03g09880	AIR12, putative, expressed
OsmiR-38	LOC_Os01g13300	-	-	LOC_Os01g13300	B3 DNA binding domain containing protein, expressed
OsmiR-37	LOC_Os03g07430	-	-	LOC_Os03g07430	protein kinase domain containing protein, expressed
OsmiR-36	LOC_Os03g29410	-	LOC_Os03g29410	-	tyrosine protein kinase domain containing protein, putative, expressed
OsmiR-36	LOC_Os09g37700	-	-	LOC_Os09g37700	proteophosphoglycan ppg4, putative, expressed
OsmiR-36	LOC_Os04g59624	-	-	LOC_Os04g59624	SNF2 family N-terminal domain containing protein, expressed
OsmiR-36	LOC_Os04g32540	-	-	LOC_Os04g32540	OsSCP24 - Putative Serine Carboxypeptidase homologue, expressed
OsmiR-36	LOC_Os03g58290	-	-	LOC_Os03g58290	indole-3-glycerol phosphate lyase, chloroplast precursor, putative, expressed
OsmiR-36	LOC_Os01g51800	-	-	LOC_Os01g51800	expressed protein
OsmiR-35	LOC_Os09g14560	-	-	LOC_Os09g14560	expressed protein
OsmiR-35	LOC_Os03g44190	-	-	LOC_Os03g44190	expressed protein
OsmiR-35	LOC_Os03g39610	-	-	LOC_Os03g39610	chlorophyll A-B binding protein, putative, expressed
OsmiR-34	LOC_Os09g31140	-	-	LOC_Os09g31140	ZOS9-16 - C2H2 zinc finger protein, expressed
OsmiR-34	LOC_Os08g42490	-	-	LOC_Os08g42490	DC1 domain containing protein, expressed
OsmiR-34	LOC_Os06g13190	-	-	LOC_Os06g13190	expressed protein
OsmiR-34	LOC_Os05g43110	-	-	LOC_Os05g43110	GDSL-like lipase/acylhydrolase, putative, expressed
OsmiR-34	LOC_Os04g31120	-	-	LOC_Os04g31120	OsFBK14 - F-box domain and kelch repeat containing protein, expressed
OsmiR-34	LOC_Os04g11780	-	-	LOC_Os04g11780	resistance protein LR10, putative, expressed
OsmiR-34	LOC_Os01g49614	-	-	LOC_Os01g49614	Protein kinase domain containing protein, expressed
OsmiR-34	LOC_Os01g02550	-	-	LOC_Os01g02550	protein kinase domain containing protein, expressed
OsmiR-33	LOC_Os02g09630	-	LOC_Os02g09630	-	GA20292-PA, putative, expressed
OsmiR-33	LOC_Os04g38690	-	-	LOC_Os04g38690	membrane associated DUF588 domain containing protein, putative, expressed
OsmiR-32	LOC_Os12g40700	-	-	LOC_Os12g40700	transposon protein, putative, CACTA, En/Spm sub-class, expressed
OsmiR-32	LOC_Os11g37610	-	-	LOC_Os11g37610	expressed protein
OsmiR-32	LOC_Os07g14430	-	-	LOC_Os07g14430	transposon protein, putative, CACTA, En/Spm sub-class, expressed
OsmiR-32	LOC_Os07g02100	-	-	LOC_Os07g02100	flavin-containing monooxygenase family protein, putative, expressed
OsmiR-32	LOC_Os04g37420	-	-	LOC_Os04g37420	expressed protein
OsmiR-32	LOC_Os01g04150	-	-	LOC_Os01g04150	transposon protein, putative, CACTA, En/Spm sub-class, expressed
OsmiR-32	LOC_Os01g02550	-	-	LOC_Os01g02550	protein kinase domain containing protein, expressed
OsmiR-31	LOC_Os03g14040	-	LOC_Os03g14040	-	expressed protein
OsmiR-31	LOC_Os11g37920	-	-	LOC_Os11g37920	DJ-1 family protein, putative, expressed
OsmiR-31	LOC_Os11g04030	-	-	LOC_Os11g04030	major facilitator superfamily antiporter, putative, expressed
OsmiR-31	LOC_Os06g51150	-	-	LOC_Os06g51150	catalase isozyme B, putative, expressed
OsmiR-31	LOC_Os06g48030	-	-	LOC_Os06g48030	peroxidase precursor, putative, expressed
OsmiR-31	LOC_Os06g04560	-	-	LOC_Os06g04560	kinesin motor domain containing protein, expressed
OsmiR-31	LOC_Os04g31120	-	-	LOC_Os04g31120	OsFBK14 - F-box domain and kelch repeat containing protein, expressed
OsmiR-31	LOC_Os02g47150	-	-	LOC_Os02g47150	DNA topoisomerase 2, putative, expressed
OsmiR-31	LOC_Os02g05680	-	-	LOC_Os02g05680	apoptosis-inducing factor 2, putative, expressed
OsmiR-31	LOC_Os01g34770	-	-	LOC_Os01g34770	tetratricopeptide repeat containing protein, putative, expressed
OsmiR-3	LOC_Os02g09140	-	LOC_Os02g09140	-	bfr-2, putative, expressed
OsmiR-3	LOC_Os12g37480	-	-	LOC_Os12g37480	invertase/pectin methylesterase inhibitor family protein, putative, expressed
OsmiR-3	LOC_Os10g13505	-	-	LOC_Os10g13505	expressed protein
OsmiR-3	LOC_Os04g20400	-	-	LOC_Os04g20400	cytokinin-O-glucosyltransferase 1, putative, expressed
OsmiR-29	LOC_Os12g37440	-	-	LOC_Os12g37440	conserved hypothetical protein
OsmiR-29	LOC_Os11g17280	-	-	LOC_Os11g17280	expressed protein
OsmiR-29	LOC_Os11g17260	-	-	LOC_Os11g17260	retrotransposon protein, putative, Ty3-gypsy subclass
OsmiR-29	LOC_Os09g24390	-	-	LOC_Os09g24390	zinc knuckle family protein, expressed
OsmiR-29	LOC_Os08g39410	-	-	LOC_Os08g39410	retrotransposon protein, putative, unclassified, expressed
OsmiR-29	LOC_Os08g18840	-	-	LOC_Os08g18840	retrotransposon protein, putative, unclassified, expressed
OsmiR-29	LOC_Os08g18830	-	-	LOC_Os08g18830	zinc knuckle family protein, expressed
OsmiR-29	LOC_Os08g18820	-	-	LOC_Os08g18820	zinc knuckle family protein, expressed
OsmiR-29	LOC_Os08g18780	-	-	LOC_Os08g18780	retrotransposon protein, putative, unclassified, expressed
OsmiR-29	LOC_Os08g18770	-	-	LOC_Os08g18770	retrotransposon protein, putative, unclassified, expressed
OsmiR-29	LOC_Os08g18760	-	-	LOC_Os08g18760	retrotransposon protein, putative, unclassified, expressed
OsmiR-29	LOC_Os08g18740	-	-	LOC_Os08g18740	zinc knuckle family protein, expressed
OsmiR-29	LOC_Os07g36090	-	-	LOC_Os07g36090	ribosomal protein L28 protein, putative, expressed
OsmiR-29	LOC_Os07g36080	-	-	LOC_Os07g36080	oxygen evolving enhancer protein 3 domain containing protein, expressed
OsmiR-29	LOC_Os07g05790	-	-	LOC_Os07g05790	retrotransposon protein, putative, unclassified, expressed
OsmiR-29	LOC_Os06g18820	-	-	LOC_Os06g18820	serine threonine kinase, putative, expressed
OsmiR-29	LOC_Os06g09780	-	-	LOC_Os06g09780	retrotransposon protein, putative, unclassified
OsmiR-29	LOC_Os06g08570	-	-	LOC_Os06g08570	PPR repeat domain containing protein, putative, expressed
OsmiR-29	LOC_Os05g31330	-	-	LOC_Os05g31330	retrotransposon protein, putative, unclassified, expressed
OsmiR-29	LOC_Os04g17500	-	-	LOC_Os04g17500	expressed protein
OsmiR-29	LOC_Os02g12654	-	-	LOC_Os02g12654	expressed protein
OsmiR-29	LOC_Os02g10300	-	-	LOC_Os02g10300	polygalacturonase, putative, expressed
OsmiR-29	LOC_Os01g20740	-	-	LOC_Os01g20740	retrotransposon protein, putative, unclassified, expressed
OsmiR-28	LOC_Os01g16340	-	LOC_Os01g16340	-	expressed protein
OsmiR-28	LOC_Os10g02940	-	-	LOC_Os10g02940	expressed protein
OsmiR-28	LOC_Os05g11510	-	-	LOC_Os05g11510	B-box zinc finger family protein, putative, expressed
OsmiR-28	LOC_Os03g24810	-	-	LOC_Os03g24810	expressed protein
OsmiR-27	LOC_Os05g07950	LOC_Os05g07950	-	-	OsFBX160 - F-box domain containing protein, expressed
OsmiR-27	LOC_Os02g09140	LOC_Os02g09140	LOC_Os02g09140	-	bfr-2, putative, expressed
OsmiR-27	LOC_Os11g07912	-	-	LOC_Os11g07912	MLO domain containing protein, putative, expressed
OsmiR-27	LOC_Os10g04580	-	-	LOC_Os10g04580	ras-related protein, putative, expressed
OsmiR-27	LOC_Os09g12230	-	-	LOC_Os09g12230	ubiquitin-conjugating enzyme, putative, expressed
OsmiR-27	LOC_Os03g14910	-	-	LOC_Os03g14910	expressed protein
OsmiR-27	LOC_Os03g09880	-	-	LOC_Os03g09880	AIR12, putative, expressed
OsmiR-27	LOC_Os02g50710	-	-	LOC_Os02g50710	expressed protein
OsmiR-26	LOC_Os06g12590	-	-	LOC_Os06g12590	protein kinase, putative, expressed
OsmiR-26	LOC_Os04g27840	-	-	LOC_Os04g27840	expressed protein
OsmiR-25	LOC_Os03g52070	-	-	LOC_Os03g52070	OsSCP20 - Putative Serine Carboxypeptidase homologue, expressed
OsmiR-24	LOC_Os10g39770	-	-	LOC_Os10g39770	zinc finger, C3HC4 type, domain containing protein, expressed
OsmiR-24	LOC_Os09g24870	-	-	LOC_Os09g24870	expressed protein
OsmiR-24	LOC_Os03g02080	-	-	LOC_Os03g02080	expressed protein
OsmiR-232	LOC_Os04g46960	-	LOC_Os04g46960	-	glutathione peroxidase domain containing protein, expressed
OsmiR-232	LOC_Os05g06910	-	-	LOC_Os05g06910	expressed protein
OsmiR-231	LOC_Os04g52120	-	LOC_Os04g52120	-	potassium transporter, putative, expressed
OsmiR-231	LOC_Os03g19500	-	LOC_Os03g19500	-	ubiquitin-conjugating enzyme, putative, expressed
OsmiR-231	LOC_Os12g20324	-	-	LOC_Os12g20324	cyclin-A1, putative, expressed
OsmiR-231	LOC_Os08g02230	-	-	LOC_Os08g02230	FAD-binding and arabino-lactone oxidase domains containing protein, putative, expressed
OsmiR-231	LOC_Os07g31870	-	-	LOC_Os07g31870	expressed protein
OsmiR-231	LOC_Os04g02620	-	-	LOC_Os04g02620	oxidoreductase, short chain dehydrogenase/reductase family, putative, expressed
OsmiR-231	LOC_Os03g27590	-	-	LOC_Os03g27590	OsSCP18 - Putative Serine Carboxypeptidase homologue, expressed
OsmiR-231	LOC_Os02g46600	-	-	LOC_Os02g46600	RING-H2 finger protein ATL5G, putative, expressed
OsmiR-231	LOC_Os02g05770	-	-	LOC_Os02g05770	expressed protein
OsmiR-231	LOC_Os01g49065	-	-	LOC_Os01g49065	expressed protein
OsmiR-231	LOC_Os01g48920	-	-	LOC_Os01g48920	beclin-1, putative, expressed
OsmiR-231	LOC_Os01g16060	-	-	LOC_Os01g16060	expressed protein
OsmiR-230	LOC_Os11g37890	-	-	LOC_Os11g37890	NAD dependent epimerase/dehydratase family protein, putative, expressed
OsmiR-230	LOC_Os11g08850	-	-	LOC_Os11g08850	retrotransposon protein, putative, unclassified, expressed
OsmiR-230	LOC_Os10g39500	-	-	LOC_Os10g39500	expressed protein
OsmiR-230	LOC_Os09g26530	-	-	LOC_Os09g26530	expressed protein
OsmiR-230	LOC_Os06g28870	-	-	LOC_Os06g28870	retrotransposon, putative, centromere-specific, expressed
OsmiR-230	LOC_Os05g20110	-	-	LOC_Os05g20110	retrotransposon protein, putative, unclassified, expressed
OsmiR-230	LOC_Os04g14850	-	-	LOC_Os04g14850	retrotransposon protein, putative, Ty3-gypsy subclass, expressed
OsmiR-230	LOC_Os03g55480	-	-	LOC_Os03g55480	retrotransposon protein, putative, unclassified, expressed
OsmiR-230	LOC_Os02g53210	-	-	LOC_Os02g53210	expressed protein
OsmiR-230	LOC_Os02g48194	-	-	LOC_Os02g48194	expressed protein
OsmiR-230	LOC_Os02g39460	-	-	LOC_Os02g39460	retrotransposon, putative, centromere-specific, expressed
OsmiR-230	LOC_Os02g22650	-	-	LOC_Os02g22650	glycosyltransferase, putative, expressed
OsmiR-230	LOC_Os01g33540	-	-	LOC_Os01g33540	transposon protein, putative, unclassified, expressed
OsmiR-230	LOC_Os01g10610	-	-	LOC_Os01g10610	BES1/BZR1 homolog protein, putative, expressed
OsmiR-23	LOC_Os11g41910	-	-	LOC_Os11g41910	GTP-binding protein, putative, expressed
OsmiR-23	LOC_Os11g40680	-	-	LOC_Os11g40680	MBTB64 - Bric-a-Brac, Tramtrack, Broad Complex BTB domain with Meprin and TRAF Homology MATH domain, expressed
OsmiR-23	LOC_Os09g15639	-	-	LOC_Os09g15639	expressed protein
OsmiR-23	LOC_Os09g13440	-	-	LOC_Os09g13440	expressed protein
OsmiR-23	LOC_Os08g39240	-	-	LOC_Os08g39240	OsWAK76 - OsWAK receptor-like cytoplasmic kinase OsWAK-RLCK, expressed
OsmiR-23	LOC_Os08g07930	-	-	LOC_Os08g07930	resistance protein, putative, expressed
OsmiR-23	LOC_Os07g41070	-	-	LOC_Os07g41070	NAD dependent epimerase/dehydratase family protein, putative, expressed
OsmiR-23	LOC_Os07g37680	-	-	LOC_Os07g37680	expressed protein
OsmiR-23	LOC_Os07g34690	-	-	LOC_Os07g34690	expressed protein
OsmiR-23	LOC_Os07g05420	-	-	LOC_Os07g05420	anthocyanidin 3-O-glucosyltransferase, putative, expressed
OsmiR-23	LOC_Os06g06600	-	-	LOC_Os06g06600	OsFBX187 - F-box domain containing protein, expressed
OsmiR-23	LOC_Os05g13320	-	-	LOC_Os05g13320	C4-dicarboxylate transporter/malic acid transport protein, expressed
OsmiR-23	LOC_Os04g40740	-	-	LOC_Os04g40740	kelch repeat protein, putative, expressed
OsmiR-23	LOC_Os03g27830	-	-	LOC_Os03g27830	expressed protein
OsmiR-23	LOC_Os03g06400	-	-	LOC_Os03g06400	expressed protein
OsmiR-23	LOC_Os02g19060	-	-	LOC_Os02g19060	expressed protein
OsmiR-23	LOC_Os01g47680	-	-	LOC_Os01g47680	60S ribosomal protein L18a-1, putative, expressed
OsmiR-229	LOC_Os07g41060	LOC_Os07g41060	-	-	dihydroflavonol-4-reductase, putative, expressed
OsmiR-229	LOC_Os04g45665	LOC_Os04g45665	-	-	hypothetical protein
OsmiR-229	LOC_Os02g09140	LOC_Os02g09140	LOC_Os02g09140	-	bfr-2, putative, expressed
OsmiR-229	LOC_Os11g07912	-	-	LOC_Os11g07912	MLO domain containing protein, putative, expressed
OsmiR-229	LOC_Os10g04580	-	-	LOC_Os10g04580	ras-related protein, putative, expressed
OsmiR-229	LOC_Os08g44850	-	-	LOC_Os08g44850	C2 domain containing protein, putative, expressed
OsmiR-229	LOC_Os05g41190	-	-	LOC_Os05g41190	expressed protein
OsmiR-229	LOC_Os04g58070	-	-	LOC_Os04g58070	aspartic proteinase nepenthesin precursor, putative, expressed
OsmiR-229	LOC_Os03g09880	-	-	LOC_Os03g09880	AIR12, putative, expressed
OsmiR-229	LOC_Os01g34620	-	-	LOC_Os01g34620	OsGrx_S15.1 - glutaredoxin subgroup II, expressed
OsmiR-229	LOC_Os01g13300	-	-	LOC_Os01g13300	B3 DNA binding domain containing protein, expressed
OsmiR-228	LOC_Os01g69100	-	LOC_Os01g69100	-	expressed protein
OsmiR-228	LOC_Os10g42710	-	-	LOC_Os10g42710	RCD1, putative, expressed
OsmiR-228	LOC_Os09g17360	-	-	LOC_Os09g17360	expressed protein
OsmiR-228	LOC_Os07g02100	-	-	LOC_Os07g02100	flavin-containing monooxygenase family protein, putative, expressed
OsmiR-228	LOC_Os04g37420	-	-	LOC_Os04g37420	expressed protein
OsmiR-228	LOC_Os04g29890	-	-	LOC_Os04g29890	transposon protein, putative, CACTA, En/Spm sub-class, expressed
OsmiR-228	LOC_Os01g20950	-	-	LOC_Os01g20950	sulfotransferase domain containing protein, expressed
OsmiR-227	LOC_Os09g25260	-	-	LOC_Os09g25260	protein binding protein, putative, expressed
OsmiR-227	LOC_Os04g24550	-	-	LOC_Os04g24550	ATP-binding region, ATPase-like domain containing protein, expressed
OsmiR-227	LOC_Os02g07070	-	-	LOC_Os02g07070	RNA recognition motif family protein, expressed
OsmiR-227	LOC_Os01g34880	-	-	LOC_Os01g34880	callose synthase, putative, expressed
OsmiR-227	LOC_Os01g04720	-	-	LOC_Os01g04720	leucine-rich repeat protein-related, putative, expressed
OsmiR-226	LOC_Os12g12090	-	-	LOC_Os12g12090	expressed protein
OsmiR-226	LOC_Os11g05800	-	-	LOC_Os11g05800	HVA22, putative, expressed
OsmiR-226	LOC_Os08g20420	-	-	LOC_Os08g20420	MGD2, putative, expressed
OsmiR-226	LOC_Os07g46820	-	-	LOC_Os07g46820	CUG-BP- and ETR-3-like factor 5, putative, expressed
OsmiR-226	LOC_Os07g41070	-	-	LOC_Os07g41070	NAD dependent epimerase/dehydratase family protein, putative, expressed
OsmiR-226	LOC_Os05g10310	-	-	LOC_Os05g10310	acid phosphatase, putative, expressed
OsmiR-226	LOC_Os04g38450	-	-	LOC_Os04g38450	gamma-glutamyltranspeptidase 1 precursor, putative, expressed
OsmiR-226	LOC_Os02g19060	-	-	LOC_Os02g19060	expressed protein
OsmiR-226	LOC_Os02g12654	-	-	LOC_Os02g12654	expressed protein
OsmiR-225	LOC_Os11g07870	LOC_Os11g07870	-	LOC_Os11g07870	DEAD/DEAH box helicase domain containing protein, expressed
OsmiR-225	LOC_Os01g67560	-	LOC_Os01g67560	-	Divergent PAP2 family domain containing protein, expressed
OsmiR-225	LOC_Os07g45070	-	-	LOC_Os07g45070	FAT domain-containing protein, putative, expressed
OsmiR-225	LOC_Os07g01114	-	-	LOC_Os07g01114	expressed protein
OsmiR-225	LOC_Os02g13130	-	-	LOC_Os02g13130	KH domain-containing protein, putative, expressed
OsmiR-225	LOC_Os02g05730	-	-	LOC_Os02g05730	protein kinase domain containing protein, expressed
OsmiR-224	LOC_Os12g37480	-	-	LOC_Os12g37480	invertase/pectin methylesterase inhibitor family protein, putative, expressed
OsmiR-224	LOC_Os11g41910	-	-	LOC_Os11g41910	GTP-binding protein, putative, expressed
OsmiR-224	LOC_Os10g13505	-	-	LOC_Os10g13505	expressed protein
OsmiR-224	LOC_Os09g28710	-	-	LOC_Os09g28710	expressed protein
OsmiR-224	LOC_Os07g41070	-	-	LOC_Os07g41070	NAD dependent epimerase/dehydratase family protein, putative, expressed
OsmiR-224	LOC_Os07g37680	-	-	LOC_Os07g37680	expressed protein
OsmiR-224	LOC_Os07g34690	-	-	LOC_Os07g34690	expressed protein
OsmiR-224	LOC_Os07g32020	-	-	LOC_Os07g32020	UDP-glucoronosyl and UDP-glucosyl transferase domain containing protein, expressed
OsmiR-224	LOC_Os05g10310	-	-	LOC_Os05g10310	acid phosphatase, putative, expressed
OsmiR-224	LOC_Os03g57940	-	-	LOC_Os03g57940	CK1_CaseinKinase_1a.4 - CK1 includes the casein kinase 1 kinases, expressed
OsmiR-224	LOC_Os03g27830	-	-	LOC_Os03g27830	expressed protein
OsmiR-224	LOC_Os01g48850	-	-	LOC_Os01g48850	auxin-responsive protein, putative, expressed
OsmiR-223	LOC_Os04g03796	-	LOC_Os04g03796	-	OsSub37 - Putative Subtilisin homologue, expressed
OsmiR-223	LOC_Os12g35895	-	-	LOC_Os12g35895	expressed protein
OsmiR-223	LOC_Os12g15420	-	-	LOC_Os12g15420	nucampholin, putative, expressed
OsmiR-223	LOC_Os10g14920	-	-	LOC_Os10g14920	integral membrane protein DUF6 containing protein, expressed
OsmiR-223	LOC_Os05g46420	-	-	LOC_Os05g46420	expressed protein
OsmiR-223	LOC_Os03g27590	-	-	LOC_Os03g27590	OsSCP18 - Putative Serine Carboxypeptidase homologue, expressed
OsmiR-223	LOC_Os02g46600	-	-	LOC_Os02g46600	RING-H2 finger protein ATL5G, putative, expressed
OsmiR-223	LOC_Os02g39910	-	-	LOC_Os02g39910	B4-BTB1 - Bric-a-Brac, Tramtrack, Broad Complex BTB domain with B4 subfamily conserved sequence, expressed
OsmiR-223	LOC_Os02g31230	-	-	LOC_Os02g31230	expressed protein
OsmiR-223	LOC_Os01g49219	-	-	LOC_Os01g49219	expressed protein
OsmiR-222	LOC_Os12g31860	-	-	LOC_Os12g31860	ureide permease, putative, expressed
OsmiR-222	LOC_Os11g40009	-	-	LOC_Os11g40009	phospholipase, patatin family, putative, expressed
OsmiR-222	LOC_Os11g35340	-	-	LOC_Os11g35340	methyltransferase, putative, expressed
OsmiR-222	LOC_Os11g16530	-	-	LOC_Os11g16530	mal, putative, expressed
OsmiR-222	LOC_Os11g10870	-	-	LOC_Os11g10870	dirigent, putative, expressed
OsmiR-222	LOC_Os09g35830	-	-	LOC_Os09g35830	RNA recognition motif containing protein, putative, expressed
OsmiR-222	LOC_Os09g09520	-	-	LOC_Os09g09520	transporter family protein, putative, expressed
OsmiR-222	LOC_Os08g36150	-	-	LOC_Os08g36150	activator of 90 kDa heat shock protein ATPase homolog, putative, expressed
OsmiR-222	LOC_Os08g07930	-	-	LOC_Os08g07930	resistance protein, putative, expressed
OsmiR-222	LOC_Os07g41070	-	-	LOC_Os07g41070	NAD dependent epimerase/dehydratase family protein, putative, expressed
OsmiR-222	LOC_Os07g36090	-	-	LOC_Os07g36090	ribosomal protein L28 protein, putative, expressed
OsmiR-222	LOC_Os07g34690	-	-	LOC_Os07g34690	expressed protein
OsmiR-222	LOC_Os06g44750	-	-	LOC_Os06g44750	AP2 domain containing protein, expressed
OsmiR-222	LOC_Os04g53200	-	-	LOC_Os04g53200	exonuclease, putative, expressed
OsmiR-222	LOC_Os03g06400	-	-	LOC_Os03g06400	expressed protein
OsmiR-222	LOC_Os03g01570	-	-	LOC_Os03g01570	expressed protein
OsmiR-222	LOC_Os02g19060	-	-	LOC_Os02g19060	#REF!
OsmiR-222	LOC_Os02g18000	-	-	LOC_Os02g18000	#REF!
OsmiR-222	LOC_Os02g04440	-	-	LOC_Os02g04440	#REF!
OsmiR-222	LOC_Os01g36350	-	-	LOC_Os01g36350	#REF!
OsmiR-221	LOC_Os10g07229	-	-	LOC_Os10g07229	#REF!
OsmiR-221	LOC_Os09g39130	-	-	LOC_Os09g39130	#REF!
OsmiR-221	LOC_Os06g24490	-	-	LOC_Os06g24490	#REF!
OsmiR-221	LOC_Os02g26130	-	-	LOC_Os02g26130	hypothetical protein
OsmiR-221	LOC_Os02g14110	-	-	LOC_Os02g14110	aminotransferase, classes I and II, domain containing protein, expressed
OsmiR-221	LOC_Os01g51330	-	-	LOC_Os01g51330	expressed protein
OsmiR-220	LOC_Os08g40600	LOC_Os08g40600	-	-	thaumatin, putative, expressed
OsmiR-220	LOC_Os04g56160	-	LOC_Os04g56160	-	plasma membrane ATPase, putative, expressed
OsmiR-220	LOC_Os02g09140	-	LOC_Os02g09140	-	bfr-2, putative, expressed
OsmiR-220	LOC_Os12g31860	-	-	LOC_Os12g31860	ureide permease, putative, expressed
OsmiR-220	LOC_Os11g48070	-	-	LOC_Os11g48070	GDSL-like lipase/acylhydrolase, putative, expressed
OsmiR-220	LOC_Os11g35340	-	-	LOC_Os11g35340	methyltransferase, putative, expressed
OsmiR-220	LOC_Os11g16530	-	-	LOC_Os11g16530	mal, putative, expressed
OsmiR-220	LOC_Os11g06220	-	-	LOC_Os11g06220	expressed protein
OsmiR-220	LOC_Os09g35830	-	-	LOC_Os09g35830	RNA recognition motif containing protein, putative, expressed
OsmiR-220	LOC_Os08g41000	-	-	LOC_Os08g41000	extracellular ligand-gated ion channel, putative, expressed
OsmiR-220	LOC_Os08g20570	-	-	LOC_Os08g20570	chloride channel protein, putative, expressed
OsmiR-220	LOC_Os08g14660	-	-	LOC_Os08g14660	SET domain containing protein, expressed
OsmiR-220	LOC_Os07g43770	-	-	LOC_Os07g43770	expressed protein
OsmiR-220	LOC_Os07g02480	-	-	LOC_Os07g02480	expressed protein
OsmiR-220	LOC_Os06g28050	-	-	LOC_Os06g28050	expressed protein
OsmiR-220	LOC_Os02g12654	-	-	LOC_Os02g12654	expressed protein
OsmiR-220	LOC_Os01g68710	-	-	LOC_Os01g68710	peptidyl-prolyl cis-trans isomerase, FKBP-type, putative, expressed
OsmiR-220	LOC_Os01g36350	-	-	LOC_Os01g36350	cytochrome P450, putative, expressed
OsmiR-220	LOC_Os01g16060	-	-	LOC_Os01g16060	expressed protein
OsmiR-220	LOC_Os01g07950	-	-	LOC_Os01g07950	OsGrx_S15.2 - glutaredoxin subgroup II, expressed
OsmiR-22	LOC_Os02g48720	-	LOC_Os02g48720	-	mitochondrial carrier protein, putative, expressed
OsmiR-22	LOC_Os08g43680	-	-	LOC_Os08g43680	glutathione S-transferase, C-terminal domain containing protein, expressed
OsmiR-22	LOC_Os05g45850	-	-	LOC_Os05g45850	expressed protein
OsmiR-219	LOC_Os07g07370	LOC_Os07g07370	-	-	zinc finger A20 domain-containing stress-associated protein 18, putative, expressed
OsmiR-219	LOC_Os02g02920	LOC_Os02g02920	-	-	HVA22, putative, expressed
OsmiR-219	LOC_Os12g16350	-	-	LOC_Os12g16350	enoyl-CoA hydratase/isomerase family protein, putative, expressed
OsmiR-219	LOC_Os11g34910	-	-	LOC_Os11g34910	expressed protein
OsmiR-219	LOC_Os11g34460	-	-	LOC_Os11g34460	OsFBO10 - F-box and other domain containing protein, expressed
OsmiR-219	LOC_Os09g33710	-	-	LOC_Os09g33710	Os9bglu33 - beta-glucosidase homologue, similar to G. max hydroxyisourate hydrolase, expressed
OsmiR-219	LOC_Os09g30454	-	-	LOC_Os09g30454	OsWAK87 - OsWAK receptor-like protein kinase, expressed
OsmiR-219	LOC_Os07g35870	-	-	LOC_Os07g35870	basic helix-loop-helix DND-binding domain containing protein, expressed
OsmiR-219	LOC_Os07g28570	-	-	LOC_Os07g28570	leucine rich repeat protein, putative, expressed
OsmiR-219	LOC_Os06g48240	-	-	LOC_Os06g48240	AAA ATPase, putative, expressed
OsmiR-219	LOC_Os06g14780	-	-	LOC_Os06g14780	expressed protein
OsmiR-219	LOC_Os04g58730	-	-	LOC_Os04g58730	AT hook motif domain containing protein, expressed
OsmiR-219	LOC_Os04g09900	-	-	LOC_Os04g09900	ent-kaurene synthase, chloroplast precursor, putative, expressed
OsmiR-219	LOC_Os03g62330	-	-	LOC_Os03g62330	expressed protein
OsmiR-219	LOC_Os03g60890	-	-	LOC_Os03g60890	calmodulin binding protein, putative, expressed
OsmiR-219	LOC_Os03g29540	-	-	LOC_Os03g29540	ATP-dependent protease, putative, expressed
OsmiR-219	LOC_Os03g19380	-	-	LOC_Os03g19380	calvin cycle protein CP12, putative, expressed
OsmiR-219	LOC_Os03g10250	-	-	LOC_Os03g10250	expressed protein
OsmiR-219	LOC_Os02g49870	-	-	LOC_Os02g49870	expressed protein
OsmiR-219	LOC_Os02g43370	-	-	LOC_Os02g43370	transposon protein, putative, unclassified, expressed
OsmiR-219	LOC_Os02g22610	-	-	LOC_Os02g22610	transposon protein, putative, CACTA, En/Spm sub-class, expressed
OsmiR-219	LOC_Os01g73250	-	-	LOC_Os01g73250	abscisic stress-ripening, putative, expressed
OsmiR-219	LOC_Os01g64520	-	-	LOC_Os01g64520	uricase, putative, expressed
OsmiR-219	LOC_Os01g59720	-	-	LOC_Os01g59720	expressed protein
OsmiR-218	LOC_Os04g45665	LOC_Os04g45665	-	-	hypothetical protein
OsmiR-218	LOC_Os02g09140	LOC_Os02g09140	LOC_Os02g09140	-	bfr-2, putative, expressed
OsmiR-218	LOC_Os06g23274	-	-	LOC_Os06g23274	zinc finger, C3HC4 type, domain containing protein, expressed
OsmiR-218	LOC_Os04g32610	-	-	LOC_Os04g32610	expressed protein
OsmiR-217	LOC_Os11g48000	-	-	LOC_Os11g48000	ZOS11-11 - C2H2 zinc finger protein, expressed
OsmiR-217	LOC_Os11g40130	-	-	LOC_Os11g40130	expressed protein
OsmiR-217	LOC_Os09g29480	-	-	LOC_Os09g29480	2-aminoethanethiol dioxygenase, putative, expressed
OsmiR-217	LOC_Os08g28710	-	-	LOC_Os08g28710	receptor protein kinase CRINKLY4 precursor, putative, expressed
OsmiR-217	LOC_Os07g28090	-	-	LOC_Os07g28090	ABC transporter, ATP-binding protein, putative, expressed
OsmiR-217	LOC_Os07g09050	-	-	LOC_Os07g09050	exostosin family protein, putative, expressed
OsmiR-217	LOC_Os07g08669	-	-	LOC_Os07g08669	expressed protein
OsmiR-217	LOC_Os04g46980	-	-	LOC_Os04g46980	cis-zeatin O-glucosyltransferase, putative, expressed
OsmiR-215	LOC_Os11g40780	-	-	LOC_Os11g40780	disease resistance protein, putative, expressed
OsmiR-215	LOC_Os06g40280	-	-	LOC_Os06g40280	retrotransposon protein, putative, unclassified, expressed
OsmiR-215	LOC_Os04g57100	-	-	LOC_Os04g57100	retrotransposon protein, putative, unclassified, expressed
OsmiR-214	LOC_Os08g26860	-	-	LOC_Os08g26860	expressed protein
OsmiR-214	LOC_Os07g14430	-	-	LOC_Os07g14430	transposon protein, putative, CACTA, En/Spm sub-class, expressed
OsmiR-214	LOC_Os05g48240	-	-	LOC_Os05g48240	dynamin family protein, putative, expressed
OsmiR-213	LOC_Os01g09560	-	LOC_Os01g09560	-	mitochondrial-processing peptidase subunit alpha, mitochondrial precursor, putative, expressed
OsmiR-213	LOC_Os11g34910	-	-	LOC_Os11g34910	expressed protein
OsmiR-213	LOC_Os04g58730	-	-	LOC_Os04g58730	AT hook motif domain containing protein, expressed
OsmiR-213	LOC_Os03g19380	-	-	LOC_Os03g19380	calvin cycle protein CP12, putative, expressed
OsmiR-213	LOC_Os02g22610	-	-	LOC_Os02g22610	transposon protein, putative, CACTA, En/Spm sub-class, expressed
OsmiR-213	LOC_Os01g59720	-	-	LOC_Os01g59720	expressed protein
OsmiR-212	LOC_Os04g45665	LOC_Os04g45665	LOC_Os04g45665	-	hypothetical protein
OsmiR-212	LOC_Os02g38690	LOC_Os02g38690	-	-	protein phosphatase 2C containing protein, expressed
OsmiR-212	LOC_Os02g09140	LOC_Os02g09140	LOC_Os02g09140	-	bfr-2, putative, expressed
OsmiR-212	LOC_Os01g24710	-	LOC_Os01g24710	-	jacalin-like lectin domain containing protein, expressed
OsmiR-212	LOC_Os09g14560	-	-	LOC_Os09g14560	expressed protein
OsmiR-212	LOC_Os09g02620	-	-	LOC_Os09g02620	hypothetical protein
OsmiR-212	LOC_Os03g44190	-	-	LOC_Os03g44190	expressed protein
OsmiR-211	LOC_Os08g39240	LOC_Os08g39240	-	-	OsWAK76 - OsWAK receptor-like cytoplasmic kinase OsWAK-RLCK, expressed
OsmiR-211	LOC_Os12g35480	-	-	LOC_Os12g35480	expressed protein
OsmiR-211	LOC_Os11g40030	-	-	LOC_Os11g40030	cyclin-dependent kinase inhibitor, putative, expressed
OsmiR-211	LOC_Os07g38970	-	-	LOC_Os07g38970	succinyl-CoA ligase subunit alpha-2, mitochondrial precursor, putative, expressed
OsmiR-211	LOC_Os03g62080	-	-	LOC_Os03g62080	mRNA-decapping enzyme, putative, expressed
OsmiR-211	LOC_Os02g54020	-	-	LOC_Os02g54020	DEAD-box ATP-dependent RNA helicase, putative, expressed
OsmiR-211	LOC_Os02g19170	-	-	LOC_Os02g19170	expressed protein
OsmiR-211	LOC_Os01g41730	-	-	LOC_Os01g41730	serine/threonine-protein kinase, putative, expressed
OsmiR-210	LOC_Os11g14740	-	-	LOC_Os11g14740	retrotransposon protein, putative, unclassified, expressed
OsmiR-210	LOC_Os08g26860	-	-	LOC_Os08g26860	expressed protein
OsmiR-210	LOC_Os07g14430	-	-	LOC_Os07g14430	transposon protein, putative, CACTA, En/Spm sub-class, expressed
OsmiR-210	LOC_Os03g58920	-	-	LOC_Os03g58920	galactosyltransferase family protein, putative, expressed
OsmiR-210	LOC_Os01g72870	-	-	LOC_Os01g72870	BAS1, putative, expressed
OsmiR-21	LOC_Os08g39240	LOC_Os08g39240	LOC_Os08g39240	-	OsWAK76 - OsWAK receptor-like cytoplasmic kinase OsWAK-RLCK, expressed
OsmiR-21	LOC_Os05g41060	-	LOC_Os05g41060	-	ADP-ribosylation factor, putative, expressed
OsmiR-209	LOC_Os11g18730	-	-	LOC_Os11g18730	glycosyl hydrolase family 3 protein, putative, expressed
OsmiR-209	LOC_Os09g36080	-	-	LOC_Os09g36080	cytochrome P450, putative, expressed
OsmiR-209	LOC_Os09g01590	-	-	LOC_Os09g01590	triacylglycerol lipase 1 precursor, putative, expressed
OsmiR-209	LOC_Os08g43430	-	-	LOC_Os08g43430	CXE carboxylesterase, putative, expressed
OsmiR-209	LOC_Os04g03720	-	-	LOC_Os04g03720	retrotransposon protein, putative, unclassified, expressed
OsmiR-209	LOC_Os03g18550	-	-	LOC_Os03g18550	mitochondrial carrier protein, putative, expressed
OsmiR-209	LOC_Os01g46260	-	-	LOC_Os01g46260	expressed protein
OsmiR-209	LOC_Os01g45110	-	-	LOC_Os01g45110	anthocyanin 3-O-beta-glucosyltransferase, putative, expressed
OsmiR-208	LOC_Os12g37480	-	-	LOC_Os12g37480	invertase/pectin methylesterase inhibitor family protein, putative, expressed
OsmiR-208	LOC_Os10g19331	-	-	LOC_Os10g19331	expressed protein
OsmiR-208	LOC_Os09g30140	-	-	LOC_Os09g30140	expressed protein
OsmiR-207	LOC_Os06g50146	-	-	LOC_Os06g50146	calcium-dependent protein kinase CPK1 adapter protein 2, putative, expressed
OsmiR-207	LOC_Os06g40784	-	-	LOC_Os06g40784	expressed protein
OsmiR-207	LOC_Os06g38210	-	-	LOC_Os06g38210	expressed protein
OsmiR-207	LOC_Os06g15710	-	-	LOC_Os06g15710	retrotransposon protein, putative, Ty1-copia subclass
OsmiR-207	LOC_Os04g54560	-	-	LOC_Os04g54560	transferase family protein, putative, expressed
OsmiR-207	LOC_Os03g48380	-	-	LOC_Os03g48380	expressed protein
OsmiR-207	LOC_Os03g12610	-	-	LOC_Os03g12610	DNA polymerase I, putative, expressed
OsmiR-207	LOC_Os02g53180	-	-	LOC_Os02g53180	1-aminocyclopropane-1-carboxylate oxidase protein, putative, expressed
OsmiR-207	LOC_Os02g23823	-	-	LOC_Os02g23823	helix-loop-helix DNA-binding domain containing protein, expressed
OsmiR-207	LOC_Os02g07960	-	-	LOC_Os02g07960	STRUBBELIG-RECEPTOR FAMILY 3 precursor, putative, expressed
OsmiR-207	LOC_Os01g09850	-	-	LOC_Os01g09850	ZOS1-04 - C2H2 zinc finger protein, expressed
OsmiR-206	LOC_Os03g20700	-	LOC_Os03g20700	-	magnesium-chelatase, putative, expressed
OsmiR-206	LOC_Os02g50270	-	LOC_Os02g50270	-	ankyrin repeat-containing protein, putative, expressed
OsmiR-206	LOC_Os10g36780	-	-	LOC_Os10g36780	OsProCP4 - Putative Lysosomal Pro-x Carboxypeptidase homologue, expressed
OsmiR-206	LOC_Os08g15010	-	-	LOC_Os08g15010	retrotransposon protein, putative, unclassified, expressed
OsmiR-206	LOC_Os02g35700	-	-	LOC_Os02g35700	nucleoside diphosphate kinase, putative, expressed
OsmiR-204	LOC_Os10g06540	-	-	LOC_Os10g06540	vesicle-associated membrane protein, putative, expressed
OsmiR-204	LOC_Os09g01290	-	-	LOC_Os09g01290	hhH-GPD superfamily base excision DNA repair protein, putative, expressed
OsmiR-204	LOC_Os07g07310	-	-	LOC_Os07g07310	polynucleotide phosphorylase, putative, expressed
OsmiR-204	LOC_Os05g05180	-	-	LOC_Os05g05180	OsGH3.6 - Probable indole-3-acetic acid-amido synthetase, expressed
OsmiR-204	LOC_Os03g39390	-	-	LOC_Os03g39390	expressed protein
OsmiR-204	LOC_Os02g39520	-	-	LOC_Os02g39520	transposon protein, putative, unclassified, expressed
OsmiR-204	LOC_Os02g37856	-	-	LOC_Os02g37856	expressed protein
OsmiR-203	LOC_Os11g37540	-	-	LOC_Os11g37540	protein phosphatase 2C, putative, expressed
OsmiR-203	LOC_Os10g17510	-	-	LOC_Os10g17510	transposon protein, putative, Ac/Ds sub-class, expressed
OsmiR-202	LOC_Os04g45665	LOC_Os04g45665	-	-	hypothetical protein
OsmiR-202	LOC_Os02g38690	LOC_Os02g38690	-	-	protein phosphatase 2C containing protein, expressed
OsmiR-202	LOC_Os02g09140	-	LOC_Os02g09140	-	bfr-2, putative, expressed
OsmiR-202	LOC_Os09g14560	-	-	LOC_Os09g14560	expressed protein
OsmiR-202	LOC_Os05g13940	-	-	LOC_Os05g13940	retrotransposon protein, putative, unclassified, expressed
OsmiR-202	LOC_Os03g44190	-	-	LOC_Os03g44190	expressed protein
OsmiR-202	LOC_Os03g39610	-	-	LOC_Os03g39610	chlorophyll A-B binding protein, putative, expressed
OsmiR-201	LOC_Os07g44299	LOC_Os07g44299	-	LOC_Os07g44299	pentatricopeptide, putative, expressed
OsmiR-201	LOC_Os01g69940	LOC_Os01g69940	-	LOC_Os01g69940	OsFBX32 - F-box domain containing protein, expressed
OsmiR-201	LOC_Os03g54760	-	LOC_Os03g54760	-	mitochondrial carrier protein, putative, expressed
OsmiR-201	LOC_Os11g40180	-	-	LOC_Os11g40180	dirigent, putative, expressed
OsmiR-201	LOC_Os05g50660	-	-	LOC_Os05g50660	PX domain containing protein, putative, expressed
OsmiR-201	LOC_Os05g02210	-	-	LOC_Os05g02210	pentatricopeptide, putative, expressed
OsmiR-201	LOC_Os04g11750	-	-	LOC_Os04g11750	expressed protein
OsmiR-201	LOC_Os03g63860	-	-	LOC_Os03g63860	DANA2, putative, expressed
OsmiR-201	LOC_Os01g62800	-	-	LOC_Os01g62800	methyltransferase, putative, expressed
OsmiR-200	LOC_Os09g17344	-	-	LOC_Os09g17344	expressed protein
OsmiR-200	LOC_Os08g26860	-	-	LOC_Os08g26860	expressed protein
OsmiR-200	LOC_Os07g14430	-	-	LOC_Os07g14430	transposon protein, putative, CACTA, En/Spm sub-class, expressed
OsmiR-200	LOC_Os06g22430	-	-	LOC_Os06g22430	transposon protein, putative, CACTA, En/Spm sub-class, expressed
OsmiR-20	LOC_Os09g17360	-	-	LOC_Os09g17360	expressed protein
OsmiR-20	LOC_Os07g14430	-	-	LOC_Os07g14430	transposon protein, putative, CACTA, En/Spm sub-class, expressed
OsmiR-20	LOC_Os07g02100	-	-	LOC_Os07g02100	flavin-containing monooxygenase family protein, putative, expressed
OsmiR-20	LOC_Os02g44300	-	-	LOC_Os02g44300	MSP domain containing protein, expressed
OsmiR-2	LOC_Os12g37480	-	-	LOC_Os12g37480	invertase/pectin methylesterase inhibitor family protein, putative, expressed
OsmiR-2	LOC_Os09g35690	-	-	LOC_Os09g35690	zinc RING finger protein, putative, expressed
OsmiR-199	LOC_Os07g07370	LOC_Os07g07370	-	-	zinc finger A20 domain-containing stress-associated protein 18, putative, expressed
OsmiR-199	LOC_Os03g32620	LOC_Os03g32620	-	-	pentatricopeptide, putative, expressed
OsmiR-199	LOC_Os12g37480	-	-	LOC_Os12g37480	invertase/pectin methylesterase inhibitor family protein, putative, expressed
OsmiR-199	LOC_Os11g41860	-	-	LOC_Os11g41860	OsFBX429 - F-box domain containing protein, expressed
OsmiR-199	LOC_Os11g31450	-	-	LOC_Os11g31450	expressed protein
OsmiR-199	LOC_Os10g33700	-	-	LOC_Os10g33700	PPR repeat containing protein, expressed
OsmiR-199	LOC_Os09g31506	-	-	LOC_Os09g31506	dihydroflavonol-4-reductase, putative, expressed
OsmiR-199	LOC_Os09g28830	-	-	LOC_Os09g28830	OsSCP42 - Putative Serine Carboxypeptidase homologue, expressed
OsmiR-199	LOC_Os08g39240	-	-	LOC_Os08g39240	OsWAK76 - OsWAK receptor-like cytoplasmic kinase OsWAK-RLCK, expressed
OsmiR-199	LOC_Os08g38620	-	-	LOC_Os08g38620	expressed protein
OsmiR-199	LOC_Os06g43660	-	-	LOC_Os06g43660	inorganic H+ pyrophosphatase, putative, expressed
OsmiR-199	LOC_Os04g15760	-	-	LOC_Os04g15760	DEFL51 - Defensin and Defensin-like DEFL family, expressed
OsmiR-199	LOC_Os02g12654	-	-	LOC_Os02g12654	expressed protein
OsmiR-199	LOC_Os02g10300	-	-	LOC_Os02g10300	polygalacturonase, putative, expressed
OsmiR-199	LOC_Os02g05810	-	-	LOC_Os02g05810	expressed protein
OsmiR-198	LOC_Os11g48000	-	-	LOC_Os11g48000	ZOS11-11 - C2H2 zinc finger protein, expressed
OsmiR-198	LOC_Os01g71000	-	-	LOC_Os01g71000	protein kinase APK1B, chloroplast precursor, putative, expressed
OsmiR-197	LOC_Os02g48710	-	LOC_Os02g48710	-	expressed protein
OsmiR-197	LOC_Os08g33045	-	-	LOC_Os08g33045	expressed protein
OsmiR-197	LOC_Os08g04830	-	-	LOC_Os08g04830	expressed protein
OsmiR-197	LOC_Os06g23160	-	-	LOC_Os06g23160	bacterial transferase hexapeptide domain containing protein, expressed
OsmiR-196	LOC_Os11g26300	-	-	LOC_Os11g26300	transposon protein, putative, unclassified, expressed
OsmiR-196	LOC_Os09g17490	-	-	LOC_Os09g17490	transposon protein, putative, CACTA, En/Spm sub-class, expressed
OsmiR-194	LOC_Os11g14740	-	-	LOC_Os11g14740	retrotransposon protein, putative, unclassified, expressed
OsmiR-194	LOC_Os08g26860	-	-	LOC_Os08g26860	expressed protein
OsmiR-194	LOC_Os08g23829	-	-	LOC_Os08g23829	expressed protein
OsmiR-194	LOC_Os07g14430	-	-	LOC_Os07g14430	transposon protein, putative, CACTA, En/Spm sub-class, expressed
OsmiR-194	LOC_Os06g22430	-	-	LOC_Os06g22430	transposon protein, putative, CACTA, En/Spm sub-class, expressed
OsmiR-194	LOC_Os06g02260	-	-	LOC_Os06g02260	callose synthase, putative, expressed
OsmiR-194	LOC_Os03g58920	-	-	LOC_Os03g58920	galactosyltransferase family protein, putative, expressed
OsmiR-193	LOC_Os12g40920	-	-	LOC_Os12g40920	bZIP transcription factor domain containing protein, expressed
OsmiR-193	LOC_Os12g37510	-	-	LOC_Os12g37510	UDP-glucoronosyl and UDP-glucosyl transferase domain containing protein, expressed
OsmiR-193	LOC_Os09g33930	-	-	LOC_Os09g33930	farnesyltransferase/geranylgeranyltransferase type-1 subunitalpha, putative, expressed
OsmiR-193	LOC_Os09g12230	-	-	LOC_Os09g12230	ubiquitin-conjugating enzyme, putative, expressed
OsmiR-193	LOC_Os09g02620	-	-	LOC_Os09g02620	hypothetical protein
OsmiR-193	LOC_Os08g40440	-	-	LOC_Os08g40440	dihydroflavonol-4-reductase, putative, expressed
OsmiR-193	LOC_Os08g31910	-	-	LOC_Os08g31910	expressed protein
OsmiR-193	LOC_Os08g08160	-	-	LOC_Os08g08160	expressed protein
OsmiR-193	LOC_Os06g47850	-	-	LOC_Os06g47850	zinc finger family protein, putative, expressed
OsmiR-193	LOC_Os05g51140	-	-	LOC_Os05g51140	expressed protein
OsmiR-193	LOC_Os05g50440	-	-	LOC_Os05g50440	expressed protein
OsmiR-193	LOC_Os03g56930	-	-	LOC_Os03g56930	app1, putative, expressed
OsmiR-193	LOC_Os03g50070	-	-	LOC_Os03g50070	DUF1295 domain containing protein, putative, expressed
OsmiR-193	LOC_Os03g14910	-	-	LOC_Os03g14910	expressed protein
OsmiR-192	LOC_Os05g07950	LOC_Os05g07950	-	-	OsFBX160 - F-box domain containing protein, expressed
OsmiR-192	LOC_Os02g09140	-	LOC_Os02g09140	-	bfr-2, putative, expressed
OsmiR-191	LOC_Os03g56310	-	-	LOC_Os03g56310	5-nucleotidase domain-containing protein, putative, expressed
OsmiR-190	LOC_Os08g26860	-	-	LOC_Os08g26860	expressed protein
OsmiR-190	LOC_Os08g23829	-	-	LOC_Os08g23829	expressed protein
OsmiR-190	LOC_Os07g14430	-	-	LOC_Os07g14430	transposon protein, putative, CACTA, En/Spm sub-class, expressed
OsmiR-190	LOC_Os05g09210	-	-	LOC_Os05g09210	expressed protein
OsmiR-190	LOC_Os04g37420	-	-	LOC_Os04g37420	expressed protein
OsmiR-19	LOC_Os03g49510	-	LOC_Os03g49510	-	phosphatidylinositol-4-phosphate 5-kinase, putative, expressed
OsmiR-19	LOC_Os11g27799	-	-	LOC_Os11g27799	expressed protein
OsmiR-19	LOC_Os09g39310	-	-	LOC_Os09g39310	expressed protein
OsmiR-19	LOC_Os06g36520	-	-	LOC_Os06g36520	GDSL-like lipase/acylhydrolase, putative, expressed
OsmiR-19	LOC_Os05g25075	-	-	LOC_Os05g25075	retrotransposon protein, putative, unclassified, expressed
OsmiR-19	LOC_Os03g64110	-	-	LOC_Os03g64110	WD domain, G-beta repeat domain containing protein, expressed
OsmiR-19	LOC_Os03g58050	-	-	LOC_Os03g58050	ribosomal protein S13p/S18e, putative, expressed
OsmiR-19	LOC_Os02g57750	-	-	LOC_Os02g57750	protein binding protein, putative, expressed
OsmiR-19	LOC_Os01g68710	-	-	LOC_Os01g68710	peptidyl-prolyl cis-trans isomerase, FKBP-type, putative, expressed
OsmiR-189	LOC_Os02g39160	-	LOC_Os02g39160	-	hydroxymethylbutenyl 4-diphosphate synthase, putative, expressed
OsmiR-189	LOC_Os09g31200	-	-	LOC_Os09g31200	AN1-like zinc finger domain containing protein, expressed
OsmiR-189	LOC_Os06g33170	-	-	LOC_Os06g33170	exocyst complex component 6, putative, expressed
OsmiR-189	LOC_Os03g50330	-	-	LOC_Os03g50330	CAMK_KIN1/SNF1/Nim1_like.18 - CAMK includes calcium/calmodulin depedent protein kinases, expressed
OsmiR-188	LOC_Os09g03939	-	-	LOC_Os09g03939	white-brown complex homolog protein 11, putative, expressed
OsmiR-188	LOC_Os07g14430	-	-	LOC_Os07g14430	transposon protein, putative, CACTA, En/Spm sub-class, expressed
OsmiR-188	LOC_Os07g02100	-	-	LOC_Os07g02100	flavin-containing monooxygenase family protein, putative, expressed
OsmiR-188	LOC_Os04g37420	-	-	LOC_Os04g37420	expressed protein
OsmiR-187	LOC_Os11g34360	-	-	LOC_Os11g34360	lung seven transmembrane domain containing protein, putative, expressed
OsmiR-187	LOC_Os09g03939	-	-	LOC_Os09g03939	white-brown complex homolog protein 11, putative, expressed
OsmiR-187	LOC_Os04g35720	-	-	LOC_Os04g35720	expressed protein
OsmiR-187	LOC_Os04g27010	-	-	LOC_Os04g27010	hypothetical protein
OsmiR-187	LOC_Os03g31760	-	-	LOC_Os03g31760	expressed protein
OsmiR-187	LOC_Os02g37050	-	-	LOC_Os02g37050	phosphatidylinositolglycan class N family protein, expressed
OsmiR-186	LOC_Os10g25040	-	-	LOC_Os10g25040	red chlorophyll catabolite reductase, putative, expressed
OsmiR-186	LOC_Os09g17360	-	-	LOC_Os09g17360	expressed protein
OsmiR-186	LOC_Os07g02100	-	-	LOC_Os07g02100	flavin-containing monooxygenase family protein, putative, expressed
OsmiR-186	LOC_Os04g35720	-	-	LOC_Os04g35720	expressed protein
OsmiR-186	LOC_Os03g24140	-	-	LOC_Os03g24140	expressed protein
OsmiR-186	LOC_Os01g20950	-	-	LOC_Os01g20950	sulfotransferase domain containing protein, expressed
OsmiR-185	LOC_Os11g29000	-	-	LOC_Os11g29000	pollen signalling protein with adenylyl cyclase activity, putative, expressed
OsmiR-185	LOC_Os07g05010	-	-	LOC_Os07g05010	helix-loop-helix DNA-binding domain containing protein, expressed
OsmiR-185	LOC_Os04g57200	-	-	LOC_Os04g57200	heavy metal transport/detoxification protein, putative, expressed
OsmiR-183	LOC_Os08g39240	LOC_Os08g39240	-	LOC_Os08g39240	OsWAK76 - OsWAK receptor-like cytoplasmic kinase OsWAK-RLCK, expressed
OsmiR-183	LOC_Os11g02660	-	-	LOC_Os11g02660	hydrolase, alpha/beta fold family domain containing protein, expressed
OsmiR-183	LOC_Os09g28710	-	-	LOC_Os09g28710	expressed protein
OsmiR-183	LOC_Os07g41070	-	-	LOC_Os07g41070	NAD dependent epimerase/dehydratase family protein, putative, expressed
OsmiR-183	LOC_Os07g37680	-	-	LOC_Os07g37680	expressed protein
OsmiR-183	LOC_Os07g05420	-	-	LOC_Os07g05420	anthocyanidin 3-O-glucosyltransferase, putative, expressed
OsmiR-183	LOC_Os05g10310	-	-	LOC_Os05g10310	acid phosphatase, putative, expressed
OsmiR-183	LOC_Os03g57940	-	-	LOC_Os03g57940	CK1_CaseinKinase_1a.4 - CK1 includes the casein kinase 1 kinases, expressed
OsmiR-183	LOC_Os03g27830	-	-	LOC_Os03g27830	expressed protein
OsmiR-183	LOC_Os01g48850	-	-	LOC_Os01g48850	auxin-responsive protein, putative, expressed
OsmiR-183	LOC_Os01g16060	-	-	LOC_Os01g16060	expressed protein
OsmiR-182	LOC_Os04g45665	LOC_Os04g45665	-	-	hypothetical protein
OsmiR-182	LOC_Os08g23870	-	-	LOC_Os08g23870	late embryogenesis abundant group 1, putative, expressed
OsmiR-182	LOC_Os06g23274	-	-	LOC_Os06g23274	zinc finger, C3HC4 type, domain containing protein, expressed
OsmiR-181	LOC_Os02g09140	-	LOC_Os02g09140	-	#REF!
OsmiR-180	LOC_Os09g31280	-	-	LOC_Os09g31280	#REF!
OsmiR-180	LOC_Os06g49430	-	-	LOC_Os06g49430	CGMC_MAPKCMGC_2.11 - CGMC includes CDA, MAPK, GSK3, and CLKC kinases, expressed
OsmiR-18	LOC_Os11g42440	-	-	LOC_Os11g42440	expressed protein
OsmiR-18	LOC_Os10g36924	-	-	LOC_Os10g36924	aquaporin protein, putative, expressed
OsmiR-18	LOC_Os10g20160	-	-	LOC_Os10g20160	serine/threonine-protein kinase receptor precursor, putative, expressed
OsmiR-18	LOC_Os04g29930	-	-	LOC_Os04g29930	OsWAK42 - OsWAK receptor-like protein kinase, expressed
OsmiR-18	LOC_Os02g54590	-	-	LOC_Os02g54590	serine threonine kinase, putative, expressed
OsmiR-18	LOC_Os02g41580	-	-	LOC_Os02g41580	CAMK_CAMK_like.14 - CAMK includes calcium/calmodulin depedent protein kinases, expressed
OsmiR-18	LOC_Os02g24340	-	-	LOC_Os02g24340	1-acyl-sn-glycerol-3-phosphate acyltransferase theta, putative, expressed
OsmiR-18	LOC_Os01g10450	-	-	LOC_Os01g10450	protein kinase domain containing protein, expressed
OsmiR-18	LOC_Os01g02680	-	-	LOC_Os01g02680	protein kinase domain containing protein, expressed
OsmiR-18	LOC_Os01g02410	-	-	LOC_Os01g02410	protein kinase domain containing protein, expressed
OsmiR-176	LOC_Os01g48300	-	LOC_Os01g48300	-	ATP synthase protein I related, putative, expressed
OsmiR-176	LOC_Os12g37480	-	-	LOC_Os12g37480	invertase/pectin methylesterase inhibitor family protein, putative, expressed
OsmiR-176	LOC_Os07g03110	-	-	LOC_Os07g03110	OsFBX213 - F-box domain containing protein, expressed
OsmiR-176	LOC_Os03g62070	-	-	LOC_Os03g62070	hydrolase, putative, expressed
OsmiR-176	LOC_Os02g06215	-	-	LOC_Os02g06215	RNA-directed DNA polymerase, putative, expressed
OsmiR-176	LOC_Os02g06210	-	-	LOC_Os02g06210	phytosulfokine receptor precursor, putative, expressed
OsmiR-175	LOC_Os04g50110	-	-	LOC_Os04g50110	RNA recognition motif containing protein, putative, expressed
OsmiR-174	LOC_Os03g14040	-	LOC_Os03g14040	-	expressed protein
OsmiR-174	LOC_Os04g09590	-	-	LOC_Os04g09590	transferase family protein, putative, expressed
OsmiR-174	LOC_Os01g72520	-	-	LOC_Os01g72520	phosphoesterase family protein, putative, expressed
OsmiR-173	LOC_Os11g10870	-	-	LOC_Os11g10870	dirigent, putative, expressed
OsmiR-173	LOC_Os09g13440	-	-	LOC_Os09g13440	expressed protein
OsmiR-173	LOC_Os09g09520	-	-	LOC_Os09g09520	transporter family protein, putative, expressed
OsmiR-173	LOC_Os08g07930	-	-	LOC_Os08g07930	resistance protein, putative, expressed
OsmiR-173	LOC_Os07g41070	-	-	LOC_Os07g41070	NAD dependent epimerase/dehydratase family protein, putative, expressed
OsmiR-173	LOC_Os06g06600	-	-	LOC_Os06g06600	OsFBX187 - F-box domain containing protein, expressed
OsmiR-173	LOC_Os05g10310	-	-	LOC_Os05g10310	acid phosphatase, putative, expressed
OsmiR-173	LOC_Os03g06400	-	-	LOC_Os03g06400	expressed protein
OsmiR-173	LOC_Os03g01570	-	-	LOC_Os03g01570	expressed protein
OsmiR-173	LOC_Os02g18000	-	-	LOC_Os02g18000	disease resistance protein RGA2, putative, expressed
OsmiR-173	LOC_Os02g12654	-	-	LOC_Os02g12654	expressed protein
OsmiR-173	LOC_Os01g72370	-	-	LOC_Os01g72370	helix-loop-helix DNA-binding domain containing protein, expressed
OsmiR-173	LOC_Os01g61430	-	-	LOC_Os01g61430	HIT zinc finger domain containing protein, expressed
OsmiR-173	LOC_Os01g38190	-	-	LOC_Os01g38190	plant protein of unknown function domain containing protein, expressed
OsmiR-173	LOC_Os01g28450	-	-	LOC_Os01g28450	SCP-like extracellular protein, expressed
OsmiR-171	LOC_Os04g40950	-	LOC_Os04g40950	-	glyceraldehyde-3-phosphate dehydrogenase, putative, expressed
OsmiR-171	LOC_Os03g32620	-	LOC_Os03g32620	-	pentatricopeptide, putative, expressed
OsmiR-171	LOC_Os02g49760	-	LOC_Os02g49760	-	potassium transporter, putative, expressed
OsmiR-171	LOC_Os02g07490	-	LOC_Os02g07490	-	glyceraldehyde-3-phosphate dehydrogenase, putative, expressed
OsmiR-171	LOC_Os10g33700	-	-	LOC_Os10g33700	PPR repeat containing protein, expressed
OsmiR-171	LOC_Os06g16330	-	-	LOC_Os06g16330	BRASSINOSTEROID INSENSITIVE 1-associated receptor kinase 1 precursor, putative, expressed
OsmiR-171	LOC_Os04g39610	-	-	LOC_Os04g39610	glycerophosphoryl diester phosphodiesterase family protein, putative, expressed
OsmiR-171	LOC_Os04g15760	-	-	LOC_Os04g15760	DEFL51 - Defensin and Defensin-like DEFL family, expressed
OsmiR-171	LOC_Os01g66960	-	-	LOC_Os01g66960	selenoprotein precursor, putative, expressed
OsmiR-170	LOC_Os09g14560	-	-	LOC_Os09g14560	expressed protein
OsmiR-170	LOC_Os09g02620	-	-	LOC_Os09g02620	hypothetical protein
OsmiR-170	LOC_Os05g13940	-	-	LOC_Os05g13940	retrotransposon protein, putative, unclassified, expressed
OsmiR-170	LOC_Os04g20400	-	-	LOC_Os04g20400	cytokinin-O-glucosyltransferase 1, putative, expressed
OsmiR-170	LOC_Os03g44190	-	-	LOC_Os03g44190	expressed protein
OsmiR-170	LOC_Os03g39610	-	-	LOC_Os03g39610	chlorophyll A-B binding protein, putative, expressed
OsmiR-17	LOC_Os04g45665	LOC_Os04g45665	-	-	hypothetical protein
OsmiR-17	LOC_Os02g38690	LOC_Os02g38690	-	-	protein phosphatase 2C containing protein, expressed
OsmiR-17	LOC_Os03g13010	-	LOC_Os03g13010	-	U-box domain containing protein, expressed
OsmiR-17	LOC_Os09g14560	-	-	LOC_Os09g14560	expressed protein
OsmiR-17	LOC_Os03g44190	-	-	LOC_Os03g44190	expressed protein
OsmiR-17	LOC_Os03g39610	-	-	LOC_Os03g39610	chlorophyll A-B binding protein, putative, expressed
OsmiR-169	LOC_Os12g16350	-	-	LOC_Os12g16350	enoyl-CoA hydratase/isomerase family protein, putative, expressed
OsmiR-169	LOC_Os09g36320	-	-	LOC_Os09g36320	tyrosine protein kinase domain containing protein, putative, expressed
OsmiR-169	LOC_Os09g07320	-	-	LOC_Os09g07320	ethanol tolerance protein GEKO1, putative, expressed
OsmiR-169	LOC_Os07g30690	-	-	LOC_Os07g30690	indole-3-acetate beta-glucosyltransferase, putative, expressed
OsmiR-169	LOC_Os06g11500	-	-	LOC_Os06g11500	MCM9 - Putative minichromosome maintenance MCM family subunit 9, expressed
OsmiR-169	LOC_Os05g45670	-	-	LOC_Os05g45670	expressed protein
OsmiR-169	LOC_Os05g23990	-	-	LOC_Os05g23990	rp3 protein, putative, expressed
OsmiR-169	LOC_Os05g11560	-	-	LOC_Os05g11560	aquaporin protein, putative, expressed
OsmiR-169	LOC_Os03g50390	-	-	LOC_Os03g50390	AGC_AGC_other_GWLd.2 - ACG kinases include homologs to PKA, PKG and PKC, expressed
OsmiR-169	LOC_Os03g48010	-	-	LOC_Os03g48010	exostosin, putative, expressed
OsmiR-169	LOC_Os03g10320	-	-	LOC_Os03g10320	expressed protein
OsmiR-169	LOC_Os03g08530	-	-	LOC_Os03g08530	aminotransferase, classes I and II, domain containing protein, expressed
OsmiR-169	LOC_Os02g37630	-	-	LOC_Os02g37630	transposon protein, putative, CACTA, En/Spm sub-class, expressed
OsmiR-169	LOC_Os02g14290	-	-	LOC_Os02g14290	scramblase, putative, expressed
OsmiR-169	LOC_Os02g10210	-	-	LOC_Os02g10210	expressed protein
OsmiR-169	LOC_Os01g72370	-	-	LOC_Os01g72370	helix-loop-helix DNA-binding domain containing protein, expressed
OsmiR-169	LOC_Os01g63050	-	-	LOC_Os01g63050	expressed protein
OsmiR-169	LOC_Os01g52760	-	-	LOC_Os01g52760	expressed protein
OsmiR-169	LOC_Os01g15970	-	-	LOC_Os01g15970	expressed protein
OsmiR-168	LOC_Os09g17830	-	LOC_Os09g17830	-	protein transport protein Sec61 subunit alpha, putative, expressed
OsmiR-168	LOC_Os02g09140	-	LOC_Os02g09140	-	bfr-2, putative, expressed
OsmiR-168	LOC_Os10g04580	-	-	LOC_Os10g04580	ras-related protein, putative, expressed
OsmiR-168	LOC_Os09g34250	-	-	LOC_Os09g34250	UDP-glucoronosyl and UDP-glucosyl transferase domain containing protein, expressed
OsmiR-168	LOC_Os03g14910	-	-	LOC_Os03g14910	expressed protein
OsmiR-168	LOC_Os03g09880	-	-	LOC_Os03g09880	AIR12, putative, expressed
OsmiR-167	LOC_Os03g14654	-	LOC_Os03g14654	-	LTPL108 - Protease inhibitor/seed storage/LTP family protein precursor, expressed
OsmiR-166	LOC_Os11g06340	-	LOC_Os11g06340	-	ubiquinol-cytochrome C reductase hinge protein, putative, expressed
OsmiR-166	LOC_Os06g42560	-	LOC_Os06g42560	-	tryptophan synthase beta chain 2, putative, expressed
OsmiR-166	LOC_Os10g38540	-	-	LOC_Os10g38540	glutathione S-transferase, putative, expressed
OsmiR-166	LOC_Os09g32100	-	-	LOC_Os09g32100	expressed protein
OsmiR-166	LOC_Os09g31140	-	-	LOC_Os09g31140	ZOS9-16 - C2H2 zinc finger protein, expressed
OsmiR-166	LOC_Os08g42490	-	-	LOC_Os08g42490	DC1 domain containing protein, expressed
OsmiR-166	LOC_Os06g13190	-	-	LOC_Os06g13190	expressed protein
OsmiR-166	LOC_Os05g43110	-	-	LOC_Os05g43110	GDSL-like lipase/acylhydrolase, putative, expressed
OsmiR-166	LOC_Os04g27300	-	-	LOC_Os04g27300	expressed protein
OsmiR-166	LOC_Os04g11780	-	-	LOC_Os04g11780	resistance protein LR10, putative, expressed
OsmiR-166	LOC_Os01g49614	-	-	LOC_Os01g49614	Protein kinase domain containing protein, expressed
OsmiR-166	LOC_Os01g43490	-	-	LOC_Os01g43490	polygalacturonase, putative, expressed
OsmiR-166	LOC_Os01g02550	-	-	LOC_Os01g02550	protein kinase domain containing protein, expressed
OsmiR-164	LOC_Os03g44900	-	LOC_Os03g44900	-	CCR4-NOT transcription factor, putative, expressed
OsmiR-164	LOC_Os09g32450	-	-	LOC_Os09g32450	DNA topoisomerase 3 protein, putative, expressed
OsmiR-164	LOC_Os07g31400	-	-	LOC_Os07g31400	transposon protein, putative, unclassified, expressed
OsmiR-164	LOC_Os05g35340	-	-	LOC_Os05g35340	expressed protein
OsmiR-164	LOC_Os03g44880	-	-	LOC_Os03g44880	Cupin domain containing protein, expressed
OsmiR-164	LOC_Os03g12550	-	-	LOC_Os03g12550	expressed protein
OsmiR-164	LOC_Os03g01222	-	-	LOC_Os03g01222	formyl transferase, putative, expressed
OsmiR-164	LOC_Os02g14800	-	-	LOC_Os02g14800	expressed protein
OsmiR-164	LOC_Os02g13785	-	-	LOC_Os02g13785	expressed protein
OsmiR-164	LOC_Os01g68730	-	-	LOC_Os01g68730	RNA-binding protein FUS, putative, expressed
OsmiR-163	LOC_Os02g44980	-	LOC_Os02g44980	-	transmembrane amino acid transporter protein, putative, expressed
OsmiR-163	LOC_Os08g40130	-	-	LOC_Os08g40130	heavy metal-associated domain containing protein, expressed
OsmiR-163	LOC_Os07g41720	-	-	LOC_Os07g41720	nuclear transcription factor Y subunit, putative, expressed
OsmiR-163	LOC_Os07g03040	-	-	LOC_Os07g03040	expressed protein
OsmiR-163	LOC_Os06g28050	-	-	LOC_Os06g28050	expressed protein
OsmiR-163	LOC_Os06g13650	-	-	LOC_Os06g13650	alpha-mannosidase 2, putative, expressed
OsmiR-163	LOC_Os05g25890	-	-	LOC_Os05g25890	expressed protein
OsmiR-163	LOC_Os03g63290	-	-	LOC_Os03g63290	oxidoreductase, short chain dehydrogenase/reductase family protein, putative, expressed
OsmiR-163	LOC_Os03g12050	-	-	LOC_Os03g12050	expressed protein
OsmiR-163	LOC_Os01g32080	-	-	LOC_Os01g32080	thiamine pyrophosphate enzyme, C-terminal TPP binding domain containing protein, expressed
OsmiR-163	LOC_Os01g05430	-	-	LOC_Os01g05430	OsRhmbd1 - Putative Rhomboid homologue, expressed
OsmiR-162	LOC_Os03g60720	-	LOC_Os03g60720	-	expansin precursor, putative, expressed
OsmiR-162	LOC_Os10g26730	-	-	LOC_Os10g26730	exonuclease, putative, expressed
OsmiR-162	LOC_Os01g70660	-	-	LOC_Os01g70660	potassium transporter, putative, expressed
OsmiR-161	LOC_Os07g07654	-	LOC_Os07g07654	-	BT1 family protein, putative, expressed
OsmiR-161	LOC_Os09g08180	-	-	LOC_Os09g08180	retrotransposon protein, putative, Ty3-gypsy subclass, expressed
OsmiR-161	LOC_Os08g40770	-	-	LOC_Os08g40770	retrotransposon protein, putative, Ty3-gypsy subclass, expressed
OsmiR-161	LOC_Os08g24560	-	-	LOC_Os08g24560	retrotransposon protein, putative, Ty3-gypsy subclass, expressed
OsmiR-161	LOC_Os08g23050	-	-	LOC_Os08g23050	retrotransposon protein, putative, Ty3-gypsy subclass, expressed
OsmiR-161	LOC_Os08g20849	-	-	LOC_Os08g20849	retrotransposon protein, putative, Ty3-gypsy subclass, expressed
OsmiR-161	LOC_Os08g20350	-	-	LOC_Os08g20350	retrotransposon protein, putative, Ty3-gypsy subclass, expressed
OsmiR-161	LOC_Os07g30690	-	-	LOC_Os07g30690	indole-3-acetate beta-glucosyltransferase, putative, expressed
OsmiR-161	LOC_Os06g46670	-	-	LOC_Os06g46670	glutamate receptor, putative, expressed
OsmiR-161	LOC_Os06g40410	-	-	LOC_Os06g40410	transposon protein, putative, CACTA, En/Spm sub-class, expressed
OsmiR-161	LOC_Os06g23504	-	-	LOC_Os06g23504	DTW domain containing protein, putative, expressed
OsmiR-161	LOC_Os05g16390	-	-	LOC_Os05g16390	retrotransposon protein, putative, Ty3-gypsy subclass, expressed
OsmiR-161	LOC_Os04g33880	-	-	LOC_Os04g33880	HVA22, putative, expressed
OsmiR-161	LOC_Os02g42350	-	-	LOC_Os02g42350	nitrilase, putative, expressed
OsmiR-161	LOC_Os01g33110	-	-	LOC_Os01g33110	receptor-like protein kinase 5 precursor, putative, expressed
OsmiR-160	LOC_Os05g25770	-	LOC_Os05g25770	-	WRKY45, expressed
OsmiR-160	LOC_Os09g15560	-	-	LOC_Os09g15560	OsFBX314 - F-box domain containing protein, expressed
OsmiR-160	LOC_Os04g30490	-	-	LOC_Os04g30490	MATE efflux family protein, putative, expressed
OsmiR-160	LOC_Os02g39200	-	-	LOC_Os02g39200	nucleotide-sugar transporter family protein, putative, expressed
OsmiR-160	LOC_Os01g74180	-	-	LOC_Os01g74180	adaptin, putative, expressed
OsmiR-16	LOC_Os12g37480	-	-	LOC_Os12g37480	invertase/pectin methylesterase inhibitor family protein, putative, expressed
OsmiR-16	LOC_Os10g40559	-	-	LOC_Os10g40559	exostosin family domain containing protein, expressed
OsmiR-16	LOC_Os09g35690	-	-	LOC_Os09g35690	zinc RING finger protein, putative, expressed
OsmiR-16	LOC_Os07g38970	-	-	LOC_Os07g38970	succinyl-CoA ligase subunit alpha-2, mitochondrial precursor, putative, expressed
OsmiR-159	LOC_Os10g01440	-	-	LOC_Os10g01440	retrotransposon protein, putative, Ty1-copia subclass
OsmiR-159	LOC_Os09g09820	-	-	LOC_Os09g09820	retrotransposon protein, putative, unclassified, expressed
OsmiR-159	LOC_Os07g01560	-	-	LOC_Os07g01560	transporter family protein, putative, expressed
OsmiR-159	LOC_Os03g53480	-	-	LOC_Os03g53480	expressed protein
OsmiR-159	LOC_Os02g55010	-	-	LOC_Os02g55010	expressed protein
OsmiR-158	LOC_Os02g38690	LOC_Os02g38690	-	-	protein phosphatase 2C containing protein, expressed
OsmiR-157	LOC_Os09g16910	-	LOC_Os09g16910	-	cysteine desulfurase 1, mitochondrial precursor, putative, expressed
OsmiR-157	LOC_Os12g37480	-	-	LOC_Os12g37480	invertase/pectin methylesterase inhibitor family protein, putative, expressed
OsmiR-157	LOC_Os10g40559	-	-	LOC_Os10g40559	exostosin family domain containing protein, expressed
OsmiR-157	LOC_Os09g35690	-	-	LOC_Os09g35690	zinc RING finger protein, putative, expressed
OsmiR-156	LOC_Os12g16350	-	-	LOC_Os12g16350	enoyl-CoA hydratase/isomerase family protein, putative, expressed
OsmiR-156	LOC_Os09g17970	-	-	LOC_Os09g17970	senescence-induced receptor-like serine/threonine-protein kinase precursor, putative, expressed
OsmiR-156	LOC_Os07g30690	-	-	LOC_Os07g30690	indole-3-acetate beta-glucosyltransferase, putative, expressed
OsmiR-156	LOC_Os06g43690	-	-	LOC_Os06g43690	WD repeat-containing protein, putative, expressed
OsmiR-156	LOC_Os05g45670	-	-	LOC_Os05g45670	expressed protein
OsmiR-156	LOC_Os05g23990	-	-	LOC_Os05g23990	rp3 protein, putative, expressed
OsmiR-156	LOC_Os05g21120	-	-	LOC_Os05g21120	retrotransposon protein, putative, unclassified, expressed
OsmiR-156	LOC_Os03g50390	-	-	LOC_Os03g50390	AGC_AGC_other_GWLd.2 - ACG kinases include homologs to PKA, PKG and PKC, expressed
OsmiR-156	LOC_Os03g08530	-	-	LOC_Os03g08530	aminotransferase, classes I and II, domain containing protein, expressed
OsmiR-156	LOC_Os03g01640	-	-	LOC_Os03g01640	expansin precursor, putative, expressed
OsmiR-156	LOC_Os02g14290	-	-	LOC_Os02g14290	scramblase, putative, expressed
OsmiR-156	LOC_Os01g63050	-	-	LOC_Os01g63050	expressed protein
OsmiR-156	LOC_Os01g52760	-	-	LOC_Os01g52760	expressed protein
OsmiR-155	LOC_Os04g45665	LOC_Os04g45665	-	-	hypothetical protein
OsmiR-155	LOC_Os03g53310	-	LOC_Os03g53310	-	emp24/gp25L/p24 family protein, putative, expressed
OsmiR-155	LOC_Os08g23870	-	-	LOC_Os08g23870	late embryogenesis abundant group 1, putative, expressed
OsmiR-155	LOC_Os06g23274	-	-	LOC_Os06g23274	zinc finger, C3HC4 type, domain containing protein, expressed
OsmiR-155	LOC_Os04g32610	-	-	LOC_Os04g32610	expressed protein
OsmiR-155	LOC_Os03g14050	-	-	LOC_Os03g14050	thaumatin-like protein 1 precursor, putative, expressed
OsmiR-154	LOC_Os11g30820	LOC_Os11g30820	-	-	expressed protein
OsmiR-153	LOC_Os06g24490	-	-	LOC_Os06g24490	expressed protein
OsmiR-153	LOC_Os01g51330	-	-	LOC_Os01g51330	expressed protein
OsmiR-152	LOC_Os12g10420	-	-	LOC_Os12g10420	retrotransposon protein, putative, Ty3-gypsy subclass
OsmiR-152	LOC_Os11g46820	-	-	LOC_Os11g46820	expressed protein
OsmiR-152	LOC_Os11g01490	-	-	LOC_Os11g01490	outer membrane protein, OMP85 family, putative, expressed
OsmiR-152	LOC_Os08g12350	-	-	LOC_Os08g12350	retrotransposon protein, putative, Ty3-gypsy subclass, expressed
OsmiR-152	LOC_Os07g13120	-	-	LOC_Os07g13120	retrotransposon protein, putative, Ty3-gypsy subclass, expressed
OsmiR-152	LOC_Os05g44060	-	-	LOC_Os05g44060	expressed protein
OsmiR-151	LOC_Os09g38390	LOC_Os09g38390	-	LOC_Os09g38390	octicosapeptide/Phox/Bem1p, putative, expressed
OsmiR-151	LOC_Os06g45040	LOC_Os06g45040	-	-	B-box zinc finger family protein, putative, expressed
OsmiR-151	LOC_Os03g63280	LOC_Os03g63280	-	-	regulatory protein, putative, expressed
OsmiR-151	LOC_Os02g07930	LOC_Os02g07930	-	-	B-box zinc finger family protein, putative, expressed
OsmiR-150	LOC_Os11g44950	LOC_Os11g44950	-	-	glycosyl hydrolase family 3 protein, putative, expressed
OsmiR-150	LOC_Os06g43170	LOC_Os06g43170	-	-	transposon protein, putative, unclassified, expressed
OsmiR-150	LOC_Os04g44850	LOC_Os04g44850	-	-	glycosyl transferase 8 domain containing protein, putative, expressed
OsmiR-150	LOC_Os04g40590	LOC_Os04g40590	-	-	wax synthase isoform 1, putative, expressed
OsmiR-150	LOC_Os03g21700	LOC_Os03g21700	-	-	DNA-binding protein, putative, expressed
OsmiR-150	LOC_Os03g18020	LOC_Os03g18020	-	-	rhodanese-like family protein, putative, expressed
OsmiR-150	LOC_Os03g06250	LOC_Os03g06250	-	-	retrotransposon protein, putative, unclassified, expressed
OsmiR-150	LOC_Os02g56180	LOC_Os02g56180	-	LOC_Os02g56180	dehydrogenase, putative, expressed
OsmiR-150	LOC_Os01g63220	LOC_Os01g63220	-	-	kinase, pfkB family, putative, expressed
OsmiR-150	LOC_Os01g51320	LOC_Os01g51320	-	-	peroxisomal N-acetyl-spermine/spermidine oxidase precursor, putative, expressed
OsmiR-150	LOC_Os01g21820	LOC_Os01g21820	-	-	preprotein translocase subunit secA, chloroplast precursor, putative, expressed
OsmiR-150	LOC_Os02g46680	-	-	LOC_Os02g46680	multidrug resistance protein, putative, expressed
OsmiR-15	LOC_Os01g65600	-	LOC_Os01g65600	-	PHD-finger domain containing protein, putative, expressed
OsmiR-15	LOC_Os11g41670	-	-	LOC_Os11g41670	expressed protein
OsmiR-15	LOC_Os01g39330	-	-	LOC_Os01g39330	helix-loop-helix DNA-binding domain containing protein, expressed
OsmiR-15	LOC_Os01g06740	-	-	LOC_Os01g06740	ribosome inactivating protein, putative, expressed
OsmiR-149	LOC_Os03g13790	-	LOC_Os03g13790	-	myb/SANT domain protein, putative, expressed
OsmiR-149	LOC_Os12g35895	-	-	LOC_Os12g35895	expressed protein
OsmiR-149	LOC_Os12g15420	-	-	LOC_Os12g15420	nucampholin, putative, expressed
OsmiR-149	LOC_Os10g14920	-	-	LOC_Os10g14920	integral membrane protein DUF6 containing protein, expressed
OsmiR-149	LOC_Os07g31870	-	-	LOC_Os07g31870	expressed protein
OsmiR-149	LOC_Os07g25700	-	-	LOC_Os07g25700	expressed protein
OsmiR-149	LOC_Os07g04160	-	-	LOC_Os07g04160	peptidyl-prolyl cis-trans isomerase, FKBP-type, putative, expressed
OsmiR-149	LOC_Os03g60750	-	-	LOC_Os03g60750	ribosomal RNA large subunit methyltransferase J, putative, expressed
OsmiR-149	LOC_Os03g27590	-	-	LOC_Os03g27590	OsSCP18 - Putative Serine Carboxypeptidase homologue, expressed
OsmiR-149	LOC_Os02g46600	-	-	LOC_Os02g46600	RING-H2 finger protein ATL5G, putative, expressed
OsmiR-149	LOC_Os02g42134	-	-	LOC_Os02g42134	ARF GTPase-activating domain-containing protein, putative, expressed
OsmiR-149	LOC_Os02g39910	-	-	LOC_Os02g39910	B4-BTB1 - Bric-a-Brac, Tramtrack, Broad Complex BTB domain with B4 subfamily conserved sequence, expressed
OsmiR-149	LOC_Os02g31230	-	-	LOC_Os02g31230	expressed protein
OsmiR-149	LOC_Os01g49219	-	-	LOC_Os01g49219	expressed protein
OsmiR-148	LOC_Os03g33580	-	LOC_Os03g33580	-	mitotic checkpoint protein, putative, expressed
OsmiR-147	LOC_Os11g06390	-	LOC_Os11g06390	-	actin, putative, expressed
OsmiR-147	LOC_Os10g26610	-	-	LOC_Os10g26610	mandelonitrile lyase, putative, expressed
OsmiR-147	LOC_Os10g13510	-	-	LOC_Os10g13510	transposable element protein, putative, containing Pfam profile: PF03108, MuDR, expressed
OsmiR-147	LOC_Os07g46780	-	-	LOC_Os07g46780	tyrosine-specific transport protein, putative, expressed
OsmiR-147	LOC_Os07g40550	-	-	LOC_Os07g40550	IBS1, putative, expressed
OsmiR-147	LOC_Os06g20090	-	-	LOC_Os06g20090	NUP155, putative, expressed
OsmiR-147	LOC_Os03g26000	-	-	LOC_Os03g26000	expressed protein
OsmiR-147	LOC_Os03g05200	-	-	LOC_Os03g05200	DENN domain containing protein, expressed
OsmiR-147	LOC_Os01g40340	-	-	LOC_Os01g40340	SIT4 phosphatase-associated protein domain containing protein, expressed
OsmiR-147	LOC_Os01g19800	-	-	LOC_Os01g19800	zinc finger, C3HC4 type, putative, expressed
OsmiR-146	LOC_Os12g08090	-	-	LOC_Os12g08090	amino acid transporter, putative, expressed
OsmiR-146	LOC_Os09g30410	-	-	LOC_Os09g30410	expressed protein
OsmiR-146	LOC_Os07g44744	-	-	LOC_Os07g44744	expressed protein
OsmiR-146	LOC_Os07g36570	-	-	LOC_Os07g36570	KI domain interacting kinase 1, putative, expressed
OsmiR-146	LOC_Os07g32450	-	-	LOC_Os07g32450	protein kinase PKN/PRK1, effector, putative, expressed
OsmiR-146	LOC_Os06g50070	-	-	LOC_Os06g50070	expressed protein
OsmiR-146	LOC_Os05g15510	-	-	LOC_Os05g15510	cellulase, putative, expressed
OsmiR-146	LOC_Os05g10910	-	-	LOC_Os05g10910	expressed protein
OsmiR-146	LOC_Os05g05720	-	-	LOC_Os05g05720	tetratricopeptide repeat domain containing protein, expressed
OsmiR-146	LOC_Os02g54000	-	-	LOC_Os02g54000	mRNA cap guanine-N7 methyltransferase 2, putative, expressed
OsmiR-146	LOC_Os02g45225	-	-	LOC_Os02g45225	expressed protein
OsmiR-145	LOC_Os11g10870	-	-	LOC_Os11g10870	dirigent, putative, expressed
OsmiR-145	LOC_Os09g13440	-	-	LOC_Os09g13440	expressed protein
OsmiR-145	LOC_Os09g09520	-	-	LOC_Os09g09520	transporter family protein, putative, expressed
OsmiR-145	LOC_Os08g07930	-	-	LOC_Os08g07930	resistance protein, putative, expressed
OsmiR-145	LOC_Os07g41070	-	-	LOC_Os07g41070	NAD dependent epimerase/dehydratase family protein, putative, expressed
OsmiR-145	LOC_Os06g06600	-	-	LOC_Os06g06600	OsFBX187 - F-box domain containing protein, expressed
OsmiR-145	LOC_Os03g06400	-	-	LOC_Os03g06400	expressed protein
OsmiR-145	LOC_Os03g01570	-	-	LOC_Os03g01570	expressed protein
OsmiR-145	LOC_Os02g19060	-	-	LOC_Os02g19060	expressed protein
OsmiR-145	LOC_Os02g18000	-	-	LOC_Os02g18000	disease resistance protein RGA2, putative, expressed
OsmiR-145	LOC_Os02g12654	-	-	LOC_Os02g12654	expressed protein
OsmiR-145	LOC_Os01g72370	-	-	LOC_Os01g72370	helix-loop-helix DNA-binding domain containing protein, expressed
OsmiR-145	LOC_Os01g68710	-	-	LOC_Os01g68710	peptidyl-prolyl cis-trans isomerase, FKBP-type, putative, expressed
OsmiR-145	LOC_Os01g61430	-	-	LOC_Os01g61430	HIT zinc finger domain containing protein, expressed
OsmiR-145	LOC_Os01g38190	-	-	LOC_Os01g38190	plant protein of unknown function domain containing protein, expressed
OsmiR-144	LOC_Os11g43970	-	-	LOC_Os11g43970	AAA-type ATPase family protein, putative, expressed
OsmiR-144	LOC_Os11g02720	-	-	LOC_Os11g02720	expressed protein
OsmiR-143	LOC_Os07g14430	-	-	LOC_Os07g14430	transposon protein, putative, CACTA, En/Spm sub-class, expressed
OsmiR-143	LOC_Os06g33880	-	-	LOC_Os06g33880	expressed protein
OsmiR-143	LOC_Os05g09240	-	-	LOC_Os05g09240	AGAP006957-PA, putative, expressed
OsmiR-143	LOC_Os03g47560	-	-	LOC_Os03g47560	retrotransposon protein, putative, unclassified, expressed
OsmiR-142	LOC_Os02g09140	LOC_Os02g09140	LOC_Os02g09140	-	bfr-2, putative, expressed
OsmiR-141	LOC_Os09g17344	-	-	LOC_Os09g17344	expressed protein
OsmiR-141	LOC_Os08g26860	-	-	LOC_Os08g26860	expressed protein
OsmiR-141	LOC_Os08g23829	-	-	LOC_Os08g23829	expressed protein
OsmiR-141	LOC_Os07g45000	-	-	LOC_Os07g45000	cytochrome P450, putative, expressed
OsmiR-141	LOC_Os07g14430	-	-	LOC_Os07g14430	transposon protein, putative, CACTA, En/Spm sub-class, expressed
OsmiR-141	LOC_Os06g22430	-	-	LOC_Os06g22430	transposon protein, putative, CACTA, En/Spm sub-class, expressed
OsmiR-14	LOC_Os04g45665	LOC_Os04g45665	LOC_Os04g45665	-	hypothetical protein
OsmiR-14	LOC_Os02g09140	LOC_Os02g09140	LOC_Os02g09140	-	bfr-2, putative, expressed
OsmiR-14	LOC_Os09g29070	-	LOC_Os09g29070	-	glucose-6-phosphate isomerase, putative, expressed
OsmiR-14	LOC_Os12g18729	-	-	LOC_Os12g18729	expressed protein
OsmiR-14	LOC_Os04g32610	-	-	LOC_Os04g32610	expressed protein
OsmiR-14	LOC_Os03g39610	-	-	LOC_Os03g39610	chlorophyll A-B binding protein, putative, expressed
OsmiR-14	LOC_Os03g14050	-	-	LOC_Os03g14050	thaumatin-like protein 1 precursor, putative, expressed
OsmiR-139	LOC_Os03g03880	-	LOC_Os03g03880	-	protein kinase, putative, expressed
OsmiR-139	LOC_Os11g40130	-	-	LOC_Os11g40130	expressed protein
OsmiR-139	LOC_Os10g42100	-	-	LOC_Os10g42100	pyruvate kinase, putative, expressed
OsmiR-139	LOC_Os05g39540	-	-	LOC_Os05g39540	metal cation transporter, putative, expressed
OsmiR-139	LOC_Os05g34700	-	-	LOC_Os05g34700	GDSL-like lipase/acylhydrolase, putative, expressed
OsmiR-139	LOC_Os03g23935	-	-	LOC_Os03g23935	WD domain, G-beta repeat domain containing protein, expressed
OsmiR-139	LOC_Os03g19480	-	-	LOC_Os03g19480	SET domain containing protein, expressed
OsmiR-139	LOC_Os03g07430	-	-	LOC_Os03g07430	protein kinase domain containing protein, expressed
OsmiR-139	LOC_Os02g32250	-	-	LOC_Os02g32250	retrotransposon protein, putative, unclassified, expressed
OsmiR-139	LOC_Os01g36350	-	-	LOC_Os01g36350	cytochrome P450, putative, expressed
OsmiR-138	LOC_Os12g16350	-	-	LOC_Os12g16350	enoyl-CoA hydratase/isomerase family protein, putative, expressed
OsmiR-138	LOC_Os06g11500	-	-	LOC_Os06g11500	MCM9 - Putative minichromosome maintenance MCM family subunit 9, expressed
OsmiR-138	LOC_Os05g01444	-	-	LOC_Os05g01444	polygalacturonase inhibitor precursor, putative, expressed
OsmiR-138	LOC_Os03g50390	-	-	LOC_Os03g50390	AGC_AGC_other_GWLd.2 - ACG kinases include homologs to PKA, PKG and PKC, expressed
OsmiR-138	LOC_Os03g49126	-	-	LOC_Os03g49126	expressed protein
OsmiR-138	LOC_Os03g08530	-	-	LOC_Os03g08530	aminotransferase, classes I and II, domain containing protein, expressed
OsmiR-138	LOC_Os01g52760	-	-	LOC_Os01g52760	expressed protein
OsmiR-136	LOC_Os12g28880	-	-	LOC_Os12g28880	LTPL110 - Protease inhibitor/seed storage/LTP family protein precursor, putative, expressed
OsmiR-136	LOC_Os04g53380	-	-	LOC_Os04g53380	expressed protein
OsmiR-135	LOC_Os12g16350	-	-	LOC_Os12g16350	enoyl-CoA hydratase/isomerase family protein, putative, expressed
OsmiR-135	LOC_Os09g07320	-	-	LOC_Os09g07320	ethanol tolerance protein GEKO1, putative, expressed
OsmiR-135	LOC_Os07g30690	-	-	LOC_Os07g30690	indole-3-acetate beta-glucosyltransferase, putative, expressed
OsmiR-135	LOC_Os06g14390	-	-	LOC_Os06g14390	1-aminocyclopropane-1-carboxylate oxidase homolog 4, putative, expressed
OsmiR-135	LOC_Os05g45670	-	-	LOC_Os05g45670	expressed protein
OsmiR-135	LOC_Os05g23990	-	-	LOC_Os05g23990	rp3 protein, putative, expressed
OsmiR-135	LOC_Os03g54900	-	-	LOC_Os03g54900	phytosulfokine receptor precursor, putative, expressed
OsmiR-135	LOC_Os03g50390	-	-	LOC_Os03g50390	AGC_AGC_other_GWLd.2 - ACG kinases include homologs to PKA, PKG and PKC, expressed
OsmiR-135	LOC_Os03g08530	-	-	LOC_Os03g08530	aminotransferase, classes I and II, domain containing protein, expressed
OsmiR-135	LOC_Os02g37630	-	-	LOC_Os02g37630	transposon protein, putative, CACTA, En/Spm sub-class, expressed
OsmiR-135	LOC_Os02g14290	-	-	LOC_Os02g14290	scramblase, putative, expressed
OsmiR-135	LOC_Os01g63050	-	-	LOC_Os01g63050	expressed protein
OsmiR-135	LOC_Os01g52760	-	-	LOC_Os01g52760	expressed protein
OsmiR-135	LOC_Os01g36420	-	-	LOC_Os01g36420	transposon protein, putative, CACTA, En/Spm sub-class, expressed
OsmiR-134	LOC_Os10g13694	-	-	LOC_Os10g13694	expressed protein
OsmiR-134	LOC_Os09g13440	-	-	LOC_Os09g13440	expressed protein
OsmiR-134	LOC_Os07g41070	-	-	LOC_Os07g41070	NAD dependent epimerase/dehydratase family protein, putative, expressed
OsmiR-134	LOC_Os07g34690	-	-	LOC_Os07g34690	expressed protein
OsmiR-134	LOC_Os05g10310	-	-	LOC_Os05g10310	acid phosphatase, putative, expressed
OsmiR-134	LOC_Os03g27830	-	-	LOC_Os03g27830	expressed protein
OsmiR-134	LOC_Os02g34060	-	-	LOC_Os02g34060	expressed protein
OsmiR-134	LOC_Os02g12654	-	-	LOC_Os02g12654	expressed protein
OsmiR-133	LOC_Os05g19280	-	LOC_Os05g19280	-	expressed protein
OsmiR-133	LOC_Os12g26990	-	-	LOC_Os12g26990	hypothetical protein
OsmiR-133	LOC_Os10g23950	-	-	LOC_Os10g23950	hypothetical protein
OsmiR-133	LOC_Os10g07000	-	-	LOC_Os10g07000	hypothetical protein
OsmiR-133	LOC_Os10g04140	-	-	LOC_Os10g04140	transposon protein, putative, CACTA, En/Spm sub-class, expressed
OsmiR-133	LOC_Os09g02480	-	-	LOC_Os09g02480	hypothetical protein
OsmiR-133	LOC_Os08g13140	-	-	LOC_Os08g13140	hypothetical protein
OsmiR-133	LOC_Os08g07350	-	-	LOC_Os08g07350	hypothetical protein
OsmiR-133	LOC_Os07g29030	-	-	LOC_Os07g29030	hypothetical protein
OsmiR-133	LOC_Os07g18520	-	-	LOC_Os07g18520	transposon protein, putative, CACTA, En/Spm sub-class, expressed
OsmiR-133	LOC_Os07g15310	-	-	LOC_Os07g15310	hypothetical protein
OsmiR-133	LOC_Os07g09460	-	-	LOC_Os07g09460	expressed protein
OsmiR-133	LOC_Os07g01390	-	-	LOC_Os07g01390	transposon protein, putative, CACTA, En/Spm sub-class, expressed
OsmiR-133	LOC_Os04g08480	-	-	LOC_Os04g08480	transposon protein, putative, CACTA, En/Spm sub-class, expressed
OsmiR-133	LOC_Os01g48910	-	-	LOC_Os01g48910	AMP-binding enzyme, putative, expressed
OsmiR-131	LOC_Os08g09250	-	LOC_Os08g09250	-	glyoxalase family protein, putative, expressed
OsmiR-131	LOC_Os11g13960	-	-	LOC_Os11g13960	retrotransposon protein, putative, Ty1-copia subclass, expressed
OsmiR-131	LOC_Os07g31010	-	-	LOC_Os07g31010	expressed protein
OsmiR-131	LOC_Os05g05250	-	-	LOC_Os05g05250	retrotransposon protein, putative, Ty1-copia subclass, expressed
OsmiR-131	LOC_Os02g35670	-	-	LOC_Os02g35670	retrotransposon protein, putative, Ty1-copia subclass
OsmiR-131	LOC_Os01g66730	-	-	LOC_Os01g66730	exosome complex exonuclease RRP40, putative, expressed
OsmiR-131	LOC_Os01g47256	-	-	LOC_Os01g47256	exosome complex exonuclease RRP40, putative, expressed
OsmiR-131	LOC_Os01g32780	-	-	LOC_Os01g32780	universal stress protein domain containing protein, putative, expressed
OsmiR-131	LOC_Os01g04840	-	-	LOC_Os01g04840	vacuolar protein sorting-associating protein 4B, putative, expressed
OsmiR-130	LOC_Os12g17280	-	-	LOC_Os12g17280	expressed protein
OsmiR-130	LOC_Os08g26860	-	-	LOC_Os08g26860	expressed protein
OsmiR-130	LOC_Os07g02100	-	-	LOC_Os07g02100	flavin-containing monooxygenase family protein, putative, expressed
OsmiR-130	LOC_Os04g35720	-	-	LOC_Os04g35720	expressed protein
OsmiR-130	LOC_Os04g27010	-	-	LOC_Os04g27010	hypothetical protein
OsmiR-130	LOC_Os03g31760	-	-	LOC_Os03g31760	expressed protein
OsmiR-13	LOC_Os04g03884	-	-	LOC_Os04g03884	transposon protein, putative, CACTA, En/Spm sub-class, expressed
OsmiR-13	LOC_Os03g53280	-	-	LOC_Os03g53280	WD domain containing protein, putative, expressed
OsmiR-13	LOC_Os03g44440	-	-	LOC_Os03g44440	cyclic nucleotide-gated ion channel, putative, expressed
OsmiR-13	LOC_Os02g22330	-	-	LOC_Os02g22330	expressed protein
OsmiR-129	LOC_Os12g37480	-	-	LOC_Os12g37480	invertase/pectin methylesterase inhibitor family protein, putative, expressed
OsmiR-129	LOC_Os10g33700	-	-	LOC_Os10g33700	PPR repeat containing protein, expressed
OsmiR-129	LOC_Os09g28830	-	-	LOC_Os09g28830	OsSCP42 - Putative Serine Carboxypeptidase homologue, expressed
OsmiR-129	LOC_Os08g39240	-	-	LOC_Os08g39240	OsWAK76 - OsWAK receptor-like cytoplasmic kinase OsWAK-RLCK, expressed
OsmiR-129	LOC_Os08g38620	-	-	LOC_Os08g38620	expressed protein
OsmiR-129	LOC_Os07g02480	-	-	LOC_Os07g02480	expressed protein
OsmiR-129	LOC_Os06g18820	-	-	LOC_Os06g18820	serine threonine kinase, putative, expressed
OsmiR-129	LOC_Os04g15760	-	-	LOC_Os04g15760	DEFL51 - Defensin and Defensin-like DEFL family, expressed
OsmiR-129	LOC_Os03g41280	-	-	LOC_Os03g41280	expressed protein
OsmiR-129	LOC_Os02g12654	-	-	LOC_Os02g12654	expressed protein
OsmiR-129	LOC_Os02g09720	-	-	LOC_Os02g09720	multidrug resistance protein, putative, expressed
OsmiR-129	LOC_Os01g21300	-	-	LOC_Os01g21300	esterase/lipase/thioesterase family protein, putative, expressed
OsmiR-127	LOC_Os04g45665	LOC_Os04g45665	-	-	hypothetical protein
OsmiR-127	LOC_Os02g38690	LOC_Os02g38690	-	-	protein phosphatase 2C containing protein, expressed
OsmiR-127	LOC_Os02g39160	-	LOC_Os02g39160	-	hydroxymethylbutenyl 4-diphosphate synthase, putative, expressed
OsmiR-127	LOC_Os02g09140	-	LOC_Os02g09140	-	bfr-2, putative, expressed
OsmiR-126	LOC_Os11g31000	LOC_Os11g31000	-	-	expressed protein
OsmiR-126	LOC_Os09g08390	LOC_Os09g08390	-	-	CRAL/TRIO domain containing protein, expressed
OsmiR-126	LOC_Os08g32910	LOC_Os08g32910	-	-	expressed protein
OsmiR-126	LOC_Os02g35300	LOC_Os02g35300	-	-	transposon protein, putative, unclassified, expressed
OsmiR-125	LOC_Os11g18730	-	-	LOC_Os11g18730	glycosyl hydrolase family 3 protein, putative, expressed
OsmiR-125	LOC_Os09g36080	-	-	LOC_Os09g36080	cytochrome P450, putative, expressed
OsmiR-125	LOC_Os08g43430	-	-	LOC_Os08g43430	CXE carboxylesterase, putative, expressed
OsmiR-125	LOC_Os07g06670	-	-	LOC_Os07g06670	OsFBL35 - F-box domain and LRR containing protein, expressed
OsmiR-125	LOC_Os06g19060	-	-	LOC_Os06g19060	expressed protein
OsmiR-125	LOC_Os04g56250	-	-	LOC_Os04g56250	OsFBX152 - F-box domain containing protein, expressed
OsmiR-125	LOC_Os03g43860	-	-	LOC_Os03g43860	SNF7 domain containing protein, putative, expressed
OsmiR-125	LOC_Os03g43235	-	-	LOC_Os03g43235	retrotransposon protein, putative, Ty3-gypsy subclass, expressed
OsmiR-125	LOC_Os03g40725	-	-	LOC_Os03g40725	expressed protein
OsmiR-125	LOC_Os03g22360	-	-	LOC_Os03g22360	expressed protein
OsmiR-125	LOC_Os03g18550	-	-	LOC_Os03g18550	mitochondrial carrier protein, putative, expressed
OsmiR-125	LOC_Os01g46260	-	-	LOC_Os01g46260	expressed protein
OsmiR-125	LOC_Os01g45110	-	-	LOC_Os01g45110	anthocyanin 3-O-beta-glucosyltransferase, putative, expressed
OsmiR-124	LOC_Os03g48080	-	LOC_Os03g48080	-	CHCH domain containing protein, expressed
OsmiR-124	LOC_Os12g17530	-	-	LOC_Os12g17530	expressed protein
OsmiR-124	LOC_Os03g51520	-	-	LOC_Os03g51520	fip1 motif family protein, expressed
OsmiR-124	LOC_Os01g05694	-	-	LOC_Os01g05694	expressed protein
OsmiR-123	LOC_Os07g42300	-	LOC_Os07g42300	-	elongation factor protein, putative, expressed
OsmiR-123	LOC_Os09g24260	-	-	LOC_Os09g24260	WD domain, G-beta repeat domain containing protein, expressed
OsmiR-123	LOC_Os09g03939	-	-	LOC_Os09g03939	white-brown complex homolog protein 11, putative, expressed
OsmiR-123	LOC_Os08g26860	-	-	LOC_Os08g26860	expressed protein
OsmiR-123	LOC_Os07g14430	-	-	LOC_Os07g14430	transposon protein, putative, CACTA, En/Spm sub-class, expressed
OsmiR-123	LOC_Os03g55740	-	-	LOC_Os03g55740	SSA4 - 2S albumin seed storage family protein precursor, expressed
OsmiR-122	LOC_Os07g46940	LOC_Os07g46940	-	-	sex determination protein tasselseed-2, putative, expressed
OsmiR-122	LOC_Os06g49650	LOC_Os06g49650	-	LOC_Os06g49650	harpin-induced protein 1 domain containing protein, expressed
OsmiR-122	LOC_Os03g08720	LOC_Os03g08720	-	-	transferase family protein, putative, expressed
OsmiR-122	LOC_Os01g25386	LOC_Os01g25386	-	-	multidrug resistance-associated protein, putative, expressed
OsmiR-122	LOC_Os05g52070	-	-	LOC_Os05g52070	retrotransposon protein, putative, Ty3-gypsy subclass, expressed
OsmiR-122	LOC_Os05g52060	-	-	LOC_Os05g52060	retrotransposon protein, putative, unclassified
OsmiR-122	LOC_Os04g08200	-	-	LOC_Os04g08200	expressed protein
OsmiR-122	LOC_Os01g48010	-	-	LOC_Os01g48010	expressed protein
OsmiR-120	LOC_Os11g07170	-	-	LOC_Os11g07170	receptor kinase, putative, expressed
OsmiR-120	LOC_Os07g34250	-	-	LOC_Os07g34250	peptidase aspartic family protein, putative, expressed
OsmiR-120	LOC_Os05g23960	-	-	LOC_Os05g23960	pentatricopeptide, putative, expressed
OsmiR-120	LOC_Os04g55420	-	-	LOC_Os04g55420	leucine-rich repeat family protein, putative, expressed
OsmiR-120	LOC_Os04g14130	-	-	LOC_Os04g14130	pentatricopeptide, putative, expressed
OsmiR-120	LOC_Os03g59620	-	-	LOC_Os03g59620	phospholipase, patatin family, putative, expressed
OsmiR-119	LOC_Os03g49490	-	LOC_Os03g49490	-	expressed protein
OsmiR-119	LOC_Os12g40700	-	-	LOC_Os12g40700	transposon protein, putative, CACTA, En/Spm sub-class, expressed
OsmiR-119	LOC_Os11g37610	-	-	LOC_Os11g37610	expressed protein
OsmiR-119	LOC_Os07g14430	-	-	LOC_Os07g14430	transposon protein, putative, CACTA, En/Spm sub-class, expressed
OsmiR-119	LOC_Os04g37420	-	-	LOC_Os04g37420	expressed protein
OsmiR-119	LOC_Os04g35720	-	-	LOC_Os04g35720	expressed protein
OsmiR-119	LOC_Os04g27010	-	-	LOC_Os04g27010	hypothetical protein
OsmiR-119	LOC_Os01g04150	-	-	LOC_Os01g04150	transposon protein, putative, CACTA, En/Spm sub-class, expressed
OsmiR-118	LOC_Os12g41060	-	-	LOC_Os12g41060	AP2 domain containing protein, expressed
OsmiR-118	LOC_Os12g40940	-	-	LOC_Os12g40940	expressed protein
OsmiR-118	LOC_Os12g10770	-	-	LOC_Os12g10770	retrotransposon protein, putative, unclassified, expressed
OsmiR-118	LOC_Os11g44340	-	-	LOC_Os11g44340	calmodulin binding protein, putative, expressed
OsmiR-118	LOC_Os11g38000	-	-	LOC_Os11g38000	NB-ARC domain containing protein, expressed
OsmiR-118	LOC_Os06g35910	-	-	LOC_Os06g35910	FYVE zinc finger domain containing protein, expressed
OsmiR-118	LOC_Os06g15170	-	-	LOC_Os06g15170	3-ketoacyl-CoA synthase, putative, expressed
OsmiR-118	LOC_Os06g13120	-	-	LOC_Os06g13120	expressed protein
OsmiR-118	LOC_Os05g18294	-	-	LOC_Os05g18294	SEC14 cytosolic factor family protein, putative, expressed
OsmiR-118	LOC_Os05g06480	-	-	LOC_Os05g06480	inorganic H+ pyrophosphatase, putative, expressed
OsmiR-118	LOC_Os04g57670	-	-	LOC_Os04g57670	pentatricopeptide, putative, expressed
OsmiR-118	LOC_Os04g34360	-	-	LOC_Os04g34360	serine/threonine-protein kinase receptor precursor, putative, expressed
OsmiR-118	LOC_Os03g50470	-	-	LOC_Os03g50470	expressed protein
OsmiR-118	LOC_Os03g38240	-	-	LOC_Os03g38240	expressed protein
OsmiR-118	LOC_Os03g31044	-	-	LOC_Os03g31044	expressed protein
OsmiR-118	LOC_Os03g12010	-	-	LOC_Os03g12010	expressed protein
OsmiR-118	LOC_Os03g06710	-	-	LOC_Os03g06710	PPR repeat domain containing protein, putative, expressed
OsmiR-118	LOC_Os02g50810	-	-	LOC_Os02g50810	expressed protein
OsmiR-118	LOC_Os02g34750	-	-	LOC_Os02g34750	leucine-rich repeat receptor-like protein kinase 1, putative, expressed
OsmiR-118	LOC_Os01g40320	-	-	LOC_Os01g40320	DNA damage-binding protein 1, putative, expressed
OsmiR-118	LOC_Os01g08010	-	-	LOC_Os01g08010	expressed protein
OsmiR-117	LOC_Os09g24260	-	-	LOC_Os09g24260	WD domain, G-beta repeat domain containing protein, expressed
OsmiR-117	LOC_Os08g26860	-	-	LOC_Os08g26860	expressed protein
OsmiR-117	LOC_Os08g23829	-	-	LOC_Os08g23829	expressed protein
OsmiR-117	LOC_Os07g14430	-	-	LOC_Os07g14430	transposon protein, putative, CACTA, En/Spm sub-class, expressed
OsmiR-117	LOC_Os05g09210	-	-	LOC_Os05g09210	expressed protein
OsmiR-116	LOC_Os03g49600	-	LOC_Os03g49600	-	Os3bglu7 - beta-glucosidase, exo-beta-glucanse, expressed
OsmiR-116	LOC_Os01g60040	-	LOC_Os01g60040	-	HEAT repeat family protein, putative, expressed
OsmiR-116	LOC_Os11g27430	-	-	LOC_Os11g27430	NB-ARC domain containing protein, expressed
OsmiR-116	LOC_Os10g34820	-	-	LOC_Os10g34820	CDT1B - Putative DNA replication initiation protein, expressed
OsmiR-116	LOC_Os07g48850	-	-	LOC_Os07g48850	PPR repeat containing protein, expressed
OsmiR-116	LOC_Os03g44835	-	-	LOC_Os03g44835	expressed protein
OsmiR-116	LOC_Os03g02080	-	-	LOC_Os03g02080	expressed protein
OsmiR-116	LOC_Os01g52790	-	-	LOC_Os01g52790	cytochrome P450 72A1, putative, expressed
OsmiR-115	LOC_Os12g39400	-	-	LOC_Os12g39400	ZOS12-09 - C2H2 zinc finger protein, expressed
OsmiR-115	LOC_Os12g35880	-	-	LOC_Os12g35880	retrotransposon protein, putative, unclassified, expressed
OsmiR-115	LOC_Os11g22670	-	-	LOC_Os11g22670	retrotransposon protein, putative, unclassified, expressed
OsmiR-115	LOC_Os05g28980	-	-	LOC_Os05g28980	drought induced 19 protein, putative, expressed
OsmiR-115	LOC_Os03g27420	-	-	LOC_Os03g27420	retrotransposon protein, putative, unclassified, expressed
OsmiR-113	LOC_Os08g25799	-	LOC_Os08g25799	-	Myb transcription factor, putative, expressed
OsmiR-113	LOC_Os01g20950	-	-	LOC_Os01g20950	sulfotransferase domain containing protein, expressed
OsmiR-112	LOC_Os08g39240	LOC_Os08g39240	-	-	OsWAK76 - OsWAK receptor-like cytoplasmic kinase OsWAK-RLCK, expressed
OsmiR-112	LOC_Os12g35480	-	-	LOC_Os12g35480	expressed protein
OsmiR-112	LOC_Os10g19331	-	-	LOC_Os10g19331	expressed protein
OsmiR-112	LOC_Os08g38620	-	-	LOC_Os08g38620	expressed protein
OsmiR-112	LOC_Os07g38970	-	-	LOC_Os07g38970	succinyl-CoA ligase subunit alpha-2, mitochondrial precursor, putative, expressed
OsmiR-112	LOC_Os05g34260	-	-	LOC_Os05g34260	transposon protein, putative, Ac/Ds sub-class, expressed
OsmiR-112	LOC_Os03g62080	-	-	LOC_Os03g62080	mRNA-decapping enzyme, putative, expressed
OsmiR-112	LOC_Os02g54020	-	-	LOC_Os02g54020	DEAD-box ATP-dependent RNA helicase, putative, expressed
OsmiR-112	LOC_Os02g19170	-	-	LOC_Os02g19170	expressed protein
OsmiR-112	LOC_Os02g16690	-	-	LOC_Os02g16690	expressed protein
OsmiR-111	LOC_Os11g06580	-	-	LOC_Os11g06580	OsFBX397 - F-box domain containing protein, expressed
OsmiR-111	LOC_Os04g42430	-	-	LOC_Os04g42430	EF hand family protein, putative, expressed
OsmiR-110	LOC_Os08g39240	LOC_Os08g39240	-	-	OsWAK76 - OsWAK receptor-like cytoplasmic kinase OsWAK-RLCK, expressed
OsmiR-110	LOC_Os05g33810	-	LOC_Os05g33810	-	OsSPL9 - SBP-box gene family member, expressed
OsmiR-110	LOC_Os12g35480	-	-	LOC_Os12g35480	expressed protein
OsmiR-110	LOC_Os10g40559	-	-	LOC_Os10g40559	exostosin family domain containing protein, expressed
OsmiR-110	LOC_Os10g19331	-	-	LOC_Os10g19331	expressed protein
OsmiR-110	LOC_Os08g32500	-	-	LOC_Os08g32500	nucleobase-ascorbate transporter, putative, expressed
OsmiR-110	LOC_Os07g38970	-	-	LOC_Os07g38970	succinyl-CoA ligase subunit alpha-2, mitochondrial precursor, putative, expressed
OsmiR-110	LOC_Os05g34260	-	-	LOC_Os05g34260	transposon protein, putative, Ac/Ds sub-class, expressed
OsmiR-110	LOC_Os02g54020	-	-	LOC_Os02g54020	DEAD-box ATP-dependent RNA helicase, putative, expressed
OsmiR-110	LOC_Os02g19170	-	-	LOC_Os02g19170	expressed protein
OsmiR-107	LOC_Os03g32270	-	LOC_Os03g32270	-	hydrolase, alpha/beta fold family domain containing protein, expressed
OsmiR-107	LOC_Os08g26860	-	-	LOC_Os08g26860	expressed protein
OsmiR-107	LOC_Os07g14430	-	-	LOC_Os07g14430	transposon protein, putative, CACTA, En/Spm sub-class, expressed
OsmiR-106	LOC_Os08g39240	LOC_Os08g39240	-	LOC_Os08g39240	OsWAK76 - OsWAK receptor-like cytoplasmic kinase OsWAK-RLCK, expressed
OsmiR-106	LOC_Os09g28710	-	-	LOC_Os09g28710	expressed protein
OsmiR-106	LOC_Os07g41070	-	-	LOC_Os07g41070	NAD dependent epimerase/dehydratase family protein, putative, expressed
OsmiR-106	LOC_Os07g37680	-	-	LOC_Os07g37680	expressed protein
OsmiR-106	LOC_Os07g34690	-	-	LOC_Os07g34690	expressed protein
OsmiR-106	LOC_Os07g32020	-	-	LOC_Os07g32020	UDP-glucoronosyl and UDP-glucosyl transferase domain containing protein, expressed
OsmiR-106	LOC_Os07g05420	-	-	LOC_Os07g05420	anthocyanidin 3-O-glucosyltransferase, putative, expressed
OsmiR-106	LOC_Os05g10310	-	-	LOC_Os05g10310	acid phosphatase, putative, expressed
OsmiR-106	LOC_Os03g57940	-	-	LOC_Os03g57940	CK1_CaseinKinase_1a.4 - CK1 includes the casein kinase 1 kinases, expressed
OsmiR-106	LOC_Os03g27830	-	-	LOC_Os03g27830	expressed protein
OsmiR-106	LOC_Os01g48850	-	-	LOC_Os01g48850	auxin-responsive protein, putative, expressed
OsmiR-106	LOC_Os01g41820	-	-	LOC_Os01g41820	cytochrome P450 72A1, putative, expressed
OsmiR-106	LOC_Os01g41800	-	-	LOC_Os01g41800	cytochrome P450, putative, expressed
OsmiR-106	LOC_Os01g16060	-	-	LOC_Os01g16060	expressed protein
OsmiR-105	LOC_Os04g40250	-	LOC_Os04g40250	-	expressed protein
OsmiR-105	LOC_Os12g42340	-	-	LOC_Os12g42340	OsFBX464 - F-box domain containing protein, expressed
OsmiR-105	LOC_Os12g02310	-	-	LOC_Os12g02310	LTPL11 - Protease inhibitor/seed storage/LTP family protein precursor, expressed
OsmiR-105	LOC_Os10g42090	-	-	LOC_Os10g42090	AGAP003819-PA, putative, expressed
OsmiR-105	LOC_Os06g18820	-	-	LOC_Os06g18820	serine threonine kinase, putative, expressed
OsmiR-104	LOC_Os02g09140	-	LOC_Os02g09140	-	bfr-2, putative, expressed
OsmiR-104	LOC_Os08g23870	-	-	LOC_Os08g23870	late embryogenesis abundant group 1, putative, expressed
OsmiR-104	LOC_Os06g23274	-	-	LOC_Os06g23274	zinc finger, C3HC4 type, domain containing protein, expressed
OsmiR-104	LOC_Os05g23840	-	-	LOC_Os05g23840	expressed protein
OsmiR-104	LOC_Os03g09880	-	-	LOC_Os03g09880	AIR12, putative, expressed
OsmiR-103	LOC_Os11g41034	-	-	LOC_Os11g41034	expressed protein
OsmiR-103	LOC_Os11g18110	-	-	LOC_Os11g18110	POT family protein, expressed
OsmiR-103	LOC_Os04g20070	-	-	LOC_Os04g20070	tropinone reductase 2, putative, expressed
OsmiR-103	LOC_Os03g40725	-	-	LOC_Os03g40725	expressed protein
OsmiR-103	LOC_Os03g22670	-	-	LOC_Os03g22670	triacylglycerol Lipase, putative, expressed
OsmiR-103	LOC_Os02g16060	-	-	LOC_Os02g16060	RGA-1, putative, expressed
OsmiR-103	LOC_Os01g73430	-	-	LOC_Os01g73430	RNA polymerase IV largest subunit, putative, expressed
OsmiR-102	LOC_Os07g41060	LOC_Os07g41060	-	-	dihydroflavonol-4-reductase, putative, expressed
OsmiR-102	LOC_Os04g45665	LOC_Os04g45665	-	-	hypothetical protein
OsmiR-102	LOC_Os02g38690	LOC_Os02g38690	LOC_Os02g38690	-	protein phosphatase 2C containing protein, expressed
OsmiR-102	LOC_Os02g09140	LOC_Os02g09140	LOC_Os02g09140	-	bfr-2, putative, expressed
OsmiR-102	LOC_Os05g48260	-	LOC_Os05g48260	-	wax synthase, putative, expressed
OsmiR-102	LOC_Os12g40920	-	-	LOC_Os12g40920	bZIP transcription factor domain containing protein, expressed
OsmiR-102	LOC_Os12g31860	-	-	LOC_Os12g31860	ureide permease, putative, expressed
OsmiR-102	LOC_Os12g13174	-	-	LOC_Os12g13174	expressed protein
OsmiR-102	LOC_Os09g14560	-	-	LOC_Os09g14560	expressed protein
OsmiR-102	LOC_Os05g50440	-	-	LOC_Os05g50440	expressed protein
OsmiR-102	LOC_Os04g38450	-	-	LOC_Os04g38450	gamma-glutamyltranspeptidase 1 precursor, putative, expressed
OsmiR-102	LOC_Os03g38689	-	-	LOC_Os03g38689	expressed protein
OsmiR-102	LOC_Os03g14910	-	-	LOC_Os03g14910	expressed protein
OsmiR-101	LOC_Os03g60650	-	LOC_Os03g60650	-	protein phosphatase 2C, putative, expressed
OsmiR-101	LOC_Os12g21734	-	-	LOC_Os12g21734	expressed protein
OsmiR-101	LOC_Os11g42500	-	-	LOC_Os11g42500	dirigent, putative, expressed
OsmiR-101	LOC_Os11g38959	-	-	LOC_Os11g38959	40S ribosomal protein S9-2, putative, expressed
OsmiR-101	LOC_Os08g15444	-	-	LOC_Os08g15444	expressed protein
OsmiR-101	LOC_Os06g51370	-	-	LOC_Os06g51370	OsSCP38 - Putative Serine Carboxypeptidase homologue, expressed
OsmiR-101	LOC_Os04g08060	-	-	LOC_Os04g08060	ZOS4-03 - C2H2 zinc finger protein, expressed
OsmiR-101	LOC_Os03g17030	-	-	LOC_Os03g17030	polyadenylate-binding protein, putative, expressed
OsmiR-101	LOC_Os02g47530	-	-	LOC_Os02g47530	expressed protein
OsmiR-101	LOC_Os02g15360	-	-	LOC_Os02g15360	expressed protein
OsmiR-100	LOC_Os01g14690	-	LOC_Os01g14690	-	Lg106, putative, expressed
OsmiR-100	LOC_Os07g07030	-	-	LOC_Os07g07030	expressed protein
OsmiR-100	LOC_Os07g05024	-	-	LOC_Os07g05024	expressed protein
OsmiR-100	LOC_Os03g43440	-	-	LOC_Os03g43440	CAMK_KIN1/SNF1/Nim1_like.17 - CAMK includes calcium/calmodulin depedent protein kinases, expressed
OsmiR-10	LOC_Os04g43490	-	-	LOC_Os04g43490	CK1_CaseinKinase_1.7 - CK1 includes the casein kinase 1 kinases, expressed
OsmiR-10	LOC_Os03g06050	-	-	LOC_Os03g06050	expansin precursor, putative, expressed
OsmiR-10	LOC_Os03g06040	-	-	LOC_Os03g06040	expansin precursor, putative, expressed
OsmiR-10	LOC_Os02g40860	-	-	LOC_Os02g40860	CK1_CaseinKinase_1.5 - CK1 includes the casein kinase 1 kinases, expressed
OsmiR-1	LOC_Os12g12934	-	-	LOC_Os12g12934	peptide transporter PTR3-A, putative, expressed
osa-miR827	LOC_Os04g48390	-	-	LOC_Os04g48390	uncharacterized membrane protein, putative, expressed
osa-miR827	LOC_Os02g56370	-	-	LOC_Os02g56370	OsWAK20 - OsWAK receptor-like protein kinase, expressed
osa-miR827	LOC_Os02g45520	-	-	LOC_Os02g45520	uncharacterized membrane protein, putative, expressed
osa-miR820abc	LOC_Os05g40740	LOC_Os05g40740	-	-	monocopper oxidase, putative, expressed
osa-miR820abc	LOC_Os03g02010	LOC_Os03g02010	LOC_Os03g02010	LOC_Os03g02010	DNA methyltransferase protein, putative, expressed
osa-miR820abc	LOC_Os11g13650	-	-	LOC_Os11g13650	cellulose synthase, putative, expressed
osa-miR820abc	LOC_Os11g03310	-	-	LOC_Os11g03310	no apical meristem protein, putative, expressed
osa-miR820abc	LOC_Os05g00996	-	-	LOC_Os05g00996	retrotransposon protein, putative, unclassified, expressed
osa-miR6248	LOC_Os12g01620	-	-	LOC_Os12g01620	expressed protein
osa-miR6248	LOC_Os09g40000	-	-	LOC_Os09g40000	AGAP005770-PA, putative, expressed
osa-miR6248	LOC_Os09g10200	-	-	LOC_Os09g10200	Skp1 family, dimerisation domain containing protein, expressed
osa-miR6248	LOC_Os07g46540	-	-	LOC_Os07g46540	condensin complex subunit 1, putative, expressed
osa-miR6248	LOC_Os07g06990	-	-	LOC_Os07g06990	expressed protein
osa-miR6248	LOC_Os07g03130	-	-	LOC_Os07g03130	PDV2, putative, expressed
osa-miR6248	LOC_Os06g30700	-	-	LOC_Os06g30700	transposon protein, putative, unclassified, expressed
osa-miR6248	LOC_Os05g41180	-	-	LOC_Os05g41180	peptidase, T1 family, putative, expressed
osa-miR6248	LOC_Os05g24710	-	-	LOC_Os05g24710	retrotransposon protein, putative, Ty1-copia subclass, expressed
osa-miR6248	LOC_Os04g32340	-	-	LOC_Os04g32340	RNA-binding motif protein, putative, expressed
osa-miR6248	LOC_Os03g52180	-	-	LOC_Os03g52180	4-hydroxy-3-methylbut-2-enyl diphosphate reductase, putative, expressed
osa-miR6248	LOC_Os03g22050	-	-	LOC_Os03g22050	CAMK_KIN1/SNF1/Nim1_like.16 - CAMK includes calcium/calmodulin depedent protein kinases, expressed
osa-miR6248	LOC_Os02g30140	-	-	LOC_Os02g30140	expressed protein
osa-miR6248	LOC_Os02g26690	-	-	LOC_Os02g26690	retrotransposon protein, putative, Ty1-copia subclass, expressed
osa-miR6248	LOC_Os01g28600	-	-	LOC_Os01g28600	exo70 exocyst complex subunit family protein, putative, expressed
osa-miR5814	LOC_Os11g43410	-	-	LOC_Os11g43410	Leucine Rich Repeat family protein, expressed
osa-miR5795	LOC_Os04g28280	LOC_Os04g28280	-	-	BEE 3, putative, expressed
osa-miR5795	LOC_Os11g13410	-	LOC_Os11g13410	-	mla1, putative, expressed
osa-miR5795	LOC_Os01g65090	-	LOC_Os01g65090	-	aminotransferase, classes I and II, domain containing protein, expressed
osa-miR5795	LOC_Os05g43590	-	-	LOC_Os05g43590	serpin domain containing protein, putative, expressed
osa-miR5795	LOC_Os01g19240	-	-	LOC_Os01g19240	integral membrane protein DUF6 containing protein, expressed
osa-miR535	LOC_Os09g37770	-	LOC_Os09g37770	-	expressed protein
osa-miR535	LOC_Os12g22160	-	-	LOC_Os12g22160	retrotransposon protein, putative, unclassified, expressed
osa-miR535	LOC_Os04g47580	-	-	LOC_Os04g47580	cyclin, putative, expressed
osa-miR535	LOC_Os04g33560	-	-	LOC_Os04g33560	expressed protein
osa-miR535	LOC_Os03g14880	-	-	LOC_Os03g14880	expressed protein
osa-miR535	LOC_Os02g09080	-	-	LOC_Os02g09080	expressed protein
osa-miR531c	LOC_Os10g34420	LOC_Os10g34420	-	-	lysM domain containing protein, putative, expressed
osa-miR531c	LOC_Os10g07229	LOC_Os10g07229	-	-	dehydrogenase, putative, expressed
osa-miR531c	LOC_Os09g36600	LOC_Os09g36600	-	-	nodulin, putative, expressed
osa-miR531c	LOC_Os09g30030	LOC_Os09g30030	-	-	expressed protein
osa-miR531c	LOC_Os06g05940	LOC_Os06g05940	-	-	DTA2, putative, expressed
osa-miR531c	LOC_Os06g05070	LOC_Os06g05070	-	-	protein kinase domain containing protein, expressed
osa-miR531c	LOC_Os04g56900	LOC_Os04g56900	-	-	transferase family protein, putative, expressed
osa-miR531c	LOC_Os04g55240	LOC_Os04g55240	-	-	VQ domain containing protein, putative, expressed
osa-miR531c	LOC_Os04g31710	LOC_Os04g31710	-	-	expressed protein
osa-miR531c	LOC_Os02g42720	LOC_Os02g42720	-	-	expressed protein
osa-miR531c	LOC_Os01g59819	LOC_Os01g59819	-	-	Os1bglu2 - beta-glucosidase homologue, similar to G. max isohydroxyurate hydrolase, expressed
osa-miR531c	LOC_Os01g52214	LOC_Os01g52214	-	-	ubiquinone oxidoreductase, putative, expressed
osa-miR531c	LOC_Os01g40640	LOC_Os01g40640	-	-	S1 RNA binding domain containing protein, expressed
osa-miR531c	LOC_Os12g19530	-	-	LOC_Os12g19530	ATP-binding region, ATPase-like domain-containing protein, putative, expressed
osa-miR529a	LOC_Os11g30370	LOC_Os11g30370	-	-	OsSPL19 - SBP-box gene family member, expressed
osa-miR529a	LOC_Os09g32944	LOC_Os09g32944	-	LOC_Os09g32944	OsSPL18 - SBP-box gene family member, expressed
osa-miR529a	LOC_Os09g31438	LOC_Os09g31438	-	LOC_Os09g31438	OsSPL17 - SBP-box gene family member, expressed
osa-miR529a	LOC_Os08g41940	LOC_Os08g41940	-	LOC_Os08g41940	OsSPL16 - SBP-box gene family member, expressed
osa-miR529a	LOC_Os08g39890	LOC_Os08g39890	-	LOC_Os08g39890	OsSPL14 - SBP-box gene family member, expressed
osa-miR529a	LOC_Os02g24720	LOC_Os02g24720	-	-	LTPL21 - Protease inhibitor/seed storage/LTP family protein precursor, expressed
osa-miR529a	LOC_Os01g69830	LOC_Os01g69830	LOC_Os01g69830	LOC_Os01g69830	OsSPL2 - SBP-box gene family member, expressed
osa-miR529a	LOC_Os08g40690	-	-	LOC_Os08g40690	glycosyl hydrolase, putative, expressed
osa-miR529a	LOC_Os05g07090	-	-	LOC_Os05g07090	acyl-coenzyme A dehydrogenase, mitochondrial precursor, putative, expressed
osa-miR529a	LOC_Os02g47010	-	-	LOC_Os02g47010	secretory carrier-associated membrane protein, putative, expressed
osa-miR529a	LOC_Os02g07720	-	-	LOC_Os02g07720	cytidylyltransferase domain containing protein, expressed
osa-miR529a	LOC_Os01g65780	-	-	LOC_Os01g65780	glycosyl transferase, putative, expressed
osa-miR528	LOC_Os08g42640	LOC_Os08g42640	-	-	zinc finger, C3HC4 type domain containing protein, expressed
osa-miR528	LOC_Os03g03724	LOC_Os03g03724	-	-	expressed protein
osa-miR528	LOC_Os01g62600	LOC_Os01g62600	-	-	laccase precursor protein, putative, expressed
osa-miR528	LOC_Os12g13295	-	-	LOC_Os12g13295	expressed protein
osa-miR528	LOC_Os09g33800	-	-	LOC_Os09g33800	arabinogalactan protein, putative, expressed
osa-miR528	LOC_Os08g44770	-	-	LOC_Os08g44770	copper/zinc superoxide dismutase, putative, expressed
osa-miR528	LOC_Os08g04310	-	-	LOC_Os08g04310	plastocyanin-like domain containing protein, putative, expressed
osa-miR528	LOC_Os07g38290	-	-	LOC_Os07g38290	plastocyanin-like domain containing protein, putative, expressed
osa-miR528	LOC_Os06g37150	-	-	LOC_Os06g37150	L-ascorbate oxidase precursor, putative, expressed
osa-miR528	LOC_Os06g06050	-	-	LOC_Os06g06050	OsFBL27 - F-box domain and LRR containing protein, expressed
osa-miR528	LOC_Os01g44330	-	-	LOC_Os01g44330	laccase precursor protein, putative, expressed
osa-miR528	LOC_Os01g40150	-	-	LOC_Os01g40150	eukaryotic translation initiation factor 5B, putative, expressed
osa-miR528	LOC_Os01g03640	-	-	LOC_Os01g03640	multicopper oxidase domain containing protein, expressed
osa-miR528	LOC_Os01g03620	-	-	LOC_Os01g03620	multicopper oxidase domain containing protein, expressed
osa-miR5159	LOC_Os04g58330	-	LOC_Os04g58330	-	expressed protein
osa-miR5159	LOC_Os01g67220	-	-	LOC_Os01g67220	Os1bglu4 - beta-glucosidase-like protein without signal sequence, expressed
osa-miR5150	LOC_Os05g07130	-	LOC_Os05g07130	-	6PF-2-K/Fru-2,6-P2ASE liver isozyme, putative, expressed
osa-miR5150	LOC_Os12g07370	-	-	LOC_Os12g07370	csAtPR5, putative, expressed
osa-miR5150	LOC_Os06g43875	-	-	LOC_Os06g43875	retrotransposon protein, putative, unclassified, expressed
osa-miR5150	LOC_Os05g48380	-	-	LOC_Os05g48380	ubiquitin-conjugating enzyme domain containing protein, expressed
osa-miR440	LOC_Os04g40470	-	-	LOC_Os04g40470	cytochrome P450, putative, expressed
osa-miR440	LOC_Os04g38610	-	-	LOC_Os04g38610	RAN guanine nucleotide release factor, putative, expressed
osa-miR440	LOC_Os01g06360	-	-	LOC_Os01g06360	transposon protein, putative, unclassified, expressed
osa-miR396b	LOC_Os06g28060	LOC_Os06g28060	-	LOC_Os06g28060	ATP-binding region, ATPase-like domain containing protein, expressed
osa-miR396b	LOC_Os04g51190	-	LOC_Os04g51190	LOC_Os04g51190	growth-regulating factor, putative, expressed
osa-miR396b	LOC_Os03g48930	-	LOC_Os03g48930	-	peptidase, T1 family, putative, expressed
osa-miR396b	LOC_Os03g47140	-	LOC_Os03g47140	-	growth regulating factor protein, putative, expressed
osa-miR396b	LOC_Os02g47280	-	LOC_Os02g47280	-	growth-regulating factor, putative, expressed
osa-miR396b	LOC_Os02g45570	-	LOC_Os02g45570	-	growth regulating factor protein, putative, expressed
osa-miR396b	LOC_Os11g45410	-	-	LOC_Os11g45410	expressed protein
osa-miR396b	LOC_Os09g29584	-	-	LOC_Os09g29584	OsWAK84 - OsWAK receptor-like protein OsWAK-RLP, expressed
osa-miR396b	LOC_Os07g40820	-	-	LOC_Os07g40820	PPR repeat domain containing protein, putative, expressed
osa-miR396b	LOC_Os06g10310	-	-	LOC_Os06g10310	growth regulating factor protein, putative, expressed
osa-miR396b	LOC_Os06g02560	-	-	LOC_Os06g02560	growth-regulating factor, putative, expressed
osa-miR396b	LOC_Os04g57070	-	-	LOC_Os04g57070	jasmonate O-methyltransferase, putative, expressed
osa-miR396b	LOC_Os04g57050	-	-	LOC_Os04g57050	jasmonate O-methyltransferase, putative, expressed
osa-miR396b	LOC_Os01g52640	-	-	LOC_Os01g52640	suppressor of phythchrome A, putative, expressed
osa-miR396b	LOC_Os01g32750	-	-	LOC_Os01g32750	TATA binding protein-associated factor, putative, expressed
osa-miR396a	LOC_Os12g29980	-	LOC_Os12g29980	-	growth regulating factor protein, putative, expressed
osa-miR396a	LOC_Os04g51190	-	LOC_Os04g51190	-	growth-regulating factor, putative, expressed
osa-miR396a	LOC_Os03g47140	-	LOC_Os03g47140	-	growth regulating factor protein, putative, expressed
osa-miR396a	LOC_Os02g47280	-	LOC_Os02g47280	-	growth-regulating factor, putative, expressed
osa-miR396a	LOC_Os02g45570	-	LOC_Os02g45570	-	growth regulating factor protein, putative, expressed
osa-miR396a	LOC_Os02g01340	-	LOC_Os02g01340	-	ferredoxin--NADP reductase, chloroplast precursor, putative, expressed
osa-miR396a	LOC_Os12g10180	-	-	LOC_Os12g10180	NBS-LRR type disease resistance protein Rps1-k-2, putative, expressed
osa-miR396a	LOC_Os10g32680	-	-	LOC_Os10g32680	expressed protein
osa-miR396a	LOC_Os07g40820	-	-	LOC_Os07g40820	PPR repeat domain containing protein, putative, expressed
osa-miR396a	LOC_Os05g10580	-	-	LOC_Os05g10580	cullin family domain containing protein, putative, expressed
osa-miR396a	LOC_Os04g57070	-	-	LOC_Os04g57070	jasmonate O-methyltransferase, putative, expressed
osa-miR396a	LOC_Os04g57050	-	-	LOC_Os04g57050	jasmonate O-methyltransferase, putative, expressed
osa-miR396a	LOC_Os04g56740	-	-	LOC_Os04g56740	IQ calmodulin-binding motif family protein, putative, expressed
osa-miR396a	LOC_Os04g13100	-	-	LOC_Os04g13100	retrotransposon protein, putative, unclassified, expressed
osa-miR396a	LOC_Os01g52640	-	-	LOC_Os01g52640	suppressor of phythchrome A, putative, expressed
osa-miR396a	LOC_Os01g32750	-	-	LOC_Os01g32750	TATA binding protein-associated factor, putative, expressed
osa-miR396a	LOC_Os01g08560	-	-	LOC_Os01g08560	DnaK family protein, putative, expressed
osa-miR395m	LOC_Os03g53230	LOC_Os03g53230	-	LOC_Os03g53230	bifunctional 3-phosphoadenosine 5-phosphosulfate synthetase, putative, expressed
osa-miR395m	LOC_Os03g09930	LOC_Os03g09930	LOC_Os03g09930	LOC_Os03g09930	sulfate transporter, putative, expressed
osa-miR395m	LOC_Os06g46480	-	-	LOC_Os06g46480	expressed protein
osa-miR395m	LOC_Os03g09940	-	-	LOC_Os03g09940	sulfate transporter, putative, expressed
osa-miR395m	LOC_Os03g08430	-	-	LOC_Os03g08430	SAC domain containing protein, putative, expressed
osa-miR393b	LOC_Os05g05800	LOC_Os05g05800	LOC_Os05g05800	LOC_Os05g05800	OsFBL21 - F-box domain and LRR containing protein, expressed
osa-miR393b	LOC_Os04g32460	LOC_Os04g32460	LOC_Os04g32460	LOC_Os04g32460	OsFBL16 - F-box domain and LRR containing protein, expressed
osa-miR393b	LOC_Os01g53280	LOC_Os01g53280	-	-	50S ribosomal protein L20, putative, expressed
osa-miR393b	LOC_Os03g36080	-	LOC_Os03g36080	LOC_Os03g36080	expressed protein
osa-miR393b	LOC_Os07g48620	-	-	LOC_Os07g48620	expressed protein
osa-miR393b	LOC_Os05g41010	-	-	LOC_Os05g41010	oxidoreductase, putative, expressed
osa-miR393b	LOC_Os03g52320	-	-	LOC_Os03g52320	GRF-interacting factor 1, putative, expressed
osa-miR393a	LOC_Os05g05800	LOC_Os05g05800	LOC_Os05g05800	LOC_Os05g05800	OsFBL21 - F-box domain and LRR containing protein, expressed
osa-miR393a	LOC_Os04g32460	LOC_Os04g32460	-	LOC_Os04g32460	OsFBL16 - F-box domain and LRR containing protein, expressed
osa-miR393a	LOC_Os05g01050	-	LOC_Os05g01050	-	DNA-binding protein-related, putative, expressed
osa-miR393a	LOC_Os07g48620	-	-	LOC_Os07g48620	expressed protein
osa-miR393a	LOC_Os05g41010	-	-	LOC_Os05g41010	oxidoreductase, putative, expressed
osa-miR393a	LOC_Os03g52320	-	-	LOC_Os03g52320	GRF-interacting factor 1, putative, expressed
osa-miR393a	LOC_Os03g36080	-	-	LOC_Os03g36080	expressed protein
osa-miR390	LOC_Os11g36140	LOC_Os11g36140	-	LOC_Os11g36140	receptor-like protein kinase 2 precursor, putative, expressed
osa-miR390	LOC_Os03g10790	-	LOC_Os03g10790	-	cytochrome b5-like Heme/Steroid binding domain containing protein, expressed
osa-miR390	LOC_Os06g03970	-	-	LOC_Os06g03970	receptor-like protein kinase 5 precursor, putative, expressed
osa-miR390	LOC_Os05g34270	-	-	LOC_Os05g34270	inactive receptor kinase At1g27190 precursor, putative, expressed
osa-miR390	LOC_Os05g33160	-	-	LOC_Os05g33160	inactive receptor kinase At1g27190 precursor, putative, expressed
osa-miR390	LOC_Os04g46700	-	-	LOC_Os04g46700	ABC family transporter: toluene tolerance, putative, expressed
osa-miR390	LOC_Os04g45170	-	-	LOC_Os04g45170	leucine-rich repeat family protein, putative, expressed
osa-miR390	LOC_Os04g30330	-	-	LOC_Os04g30330	OsWAK59 - OsWAK receptor-like cytoplasmic kinase OsWAK-RLCK, expressed
osa-miR390	LOC_Os04g30060	-	-	LOC_Os04g30060	wall-associated receptor kinase-like 10 precursor, putative, expressed
osa-miR390	LOC_Os04g29990	-	-	LOC_Os04g29990	OsWAK44 - OsWAK receptor-like protein kinase, expressed
osa-miR390	LOC_Os04g29960	-	-	LOC_Os04g29960	OsWAK43 - OsWAK receptor-like protein kinase, expressed
osa-miR390	LOC_Os03g51040	-	-	LOC_Os03g51040	STRUBBELIG-RECEPTOR FAMILY 6 precursor, putative, expressed
osa-miR390	LOC_Os02g10100	-	-	LOC_Os02g10100	leucine-rich repeat receptor protein kinase EXS precursor, putative, expressed
osa-miR390	LOC_Os01g33110	-	-	LOC_Os01g33110	receptor-like protein kinase 5 precursor, putative, expressed
osa-miR319b	LOC_Os07g05720	LOC_Os07g05720	LOC_Os07g05720	LOC_Os07g05720	TCP family transcription factor, putative, expressed
osa-miR319b	LOC_Os03g57190	LOC_Os03g57190	-	LOC_Os03g57190	TCP family transcription factor, putative, expressed
osa-miR319b	LOC_Os08g16660	-	-	LOC_Os08g16660	aspartic proteinase nepenthesin precursor, putative, expressed
osa-miR1883a	LOC_Os11g12450	-	-	LOC_Os11g12450	transposon protein, putative, CACTA, En/Spm sub-class, expressed
osa-miR1882e	LOC_Os05g42220	-	-	LOC_Os05g42220	leucine rich repeat domain containing protein, putative, expressed
osa-miR1882e	LOC_Os01g19920	-	-	LOC_Os01g19920	retrotransposon protein, putative, unclassified
osa-miR1878	LOC_Os08g37380	-	-	LOC_Os08g37380	glucose-6-phosphate isomerase, putative, expressed
osa-miR1878	LOC_Os03g60820	-	-	LOC_Os03g60820	transporter, major facilitator superfamily domain containing protein, expressed
osa-miR1876	LOC_Os09g21670	-	-	LOC_Os09g21670	expressed protein
osa-miR1874	LOC_Os02g20950	-	-	LOC_Os02g20950	expressed protein
osa-miR1867	LOC_Os01g67370	-	LOC_Os01g67370	LOC_Os01g67370	expressed protein
osa-miR1867	LOC_Os10g33930	-	-	LOC_Os10g33930	DUF1336 domain containing protein, expressed
osa-miR1867	LOC_Os10g30550	-	-	LOC_Os10g30550	tRNA methyltransferase, putative, expressed
osa-miR1867	LOC_Os10g28570	-	-	LOC_Os10g28570	expressed protein
osa-miR1867	LOC_Os09g04850	-	-	LOC_Os09g04850	retrotransposon protein, putative, unclassified, expressed
osa-miR1867	LOC_Os07g38530	-	-	LOC_Os07g38530	STE_PAK_Ste20_Slob_Wnk.4 - STE kinases include homologs to sterile 7, sterile 11 and sterile 20 from yeast, expressed
osa-miR1867	LOC_Os06g51400	-	-	LOC_Os06g51400	expressed protein
osa-miR1867	LOC_Os06g10890	-	-	LOC_Os06g10890	sterol carrier protein-2, putative, expressed
osa-miR1867	LOC_Os04g44354	-	-	LOC_Os04g44354	UDP-glucoronosyl and UDP-glucosyl transferase domain containing protein, expressed
osa-miR1867	LOC_Os03g46310	-	-	LOC_Os03g46310	expressed protein
osa-miR1867	LOC_Os02g02840	-	-	LOC_Os02g02840	ras-related protein, putative, expressed
osa-miR1866	LOC_Os11g42230	-	-	LOC_Os11g42230	OsFBX430 - F-box domain containing protein, expressed
osa-miR1866	LOC_Os09g21110	-	-	LOC_Os09g21110	leucyl-tRNA synthetase, cytoplasmic, putative, expressed
osa-miR1866	LOC_Os01g48250	-	-	LOC_Os01g48250	OsFBDUF5 - F-box and DUF domain containing protein, expressed
osa-miR1865	LOC_Os02g03470	-	LOC_Os02g03470	-	tetratricopeptide repeat containing protein, putative, expressed
osa-miR1865	LOC_Os03g37610	-	-	LOC_Os03g37610	transposon protein, putative, CACTA, En/Spm sub-class, expressed
osa-miR1865	LOC_Os02g58160	-	-	LOC_Os02g58160	expressed protein
osa-miR1865	LOC_Os02g32900	-	-	LOC_Os02g32900	expressed protein
osa-miR1865	LOC_Os01g41834	-	-	LOC_Os01g41834	chalcone synthase, putative, expressed
osa-miR1862e	LOC_Os11g39209	-	-	LOC_Os11g39209	expressed protein
osa-miR1862e	LOC_Os03g52280	-	-	LOC_Os03g52280	expressed protein
osa-miR1862e	LOC_Os03g01920	-	-	LOC_Os03g01920	expressed protein
osa-miR1862e	LOC_Os02g30730	-	-	LOC_Os02g30730	SART-1 family protein, putative, expressed
osa-miR1862d-1	LOC_Os10g40960	-	-	LOC_Os10g40960	oxidoreductase, 2OG-Fe oxygenase family protein, putative, expressed
osa-miR1862d-1	LOC_Os03g52280	-	-	LOC_Os03g52280	expressed protein
osa-miR1862d-1	LOC_Os02g39070	-	-	LOC_Os02g39070	vesicle transport protein GOT1B, putative, expressed
osa-miR1862d-1	LOC_Os02g30730	-	-	LOC_Os02g30730	SART-1 family protein, putative, expressed
osa-miR1862abc	LOC_Os07g37560	-	-	LOC_Os07g37560	myosin-Vb, putative, expressed
osa-miR1862abc	LOC_Os07g09310	-	-	LOC_Os07g09310	thioredoxin, putative, expressed
osa-miR1862abc	LOC_Os05g12400	-	-	LOC_Os05g12400	BURP domain containing protein, expressed
osa-miR1862abc	LOC_Os03g52280	-	-	LOC_Os03g52280	expressed protein
osa-miR1862abc	LOC_Os02g37694	-	-	LOC_Os02g37694	expressed protein
osa-miR1861g	LOC_Os03g24380	LOC_Os03g24380	-	LOC_Os03g24380	glutathione peroxidase domain containing protein, expressed
osa-miR1861g	LOC_Os10g38890	-	-	LOC_Os10g38890	expressed protein
osa-miR1861g	LOC_Os03g03710	-	-	LOC_Os03g03710	ribonuclease protein, putative, expressed
osa-miR1861g	LOC_Os02g44970	-	-	LOC_Os02g44970	expressed protein
osa-miR1861g	LOC_Os02g32009	-	-	LOC_Os02g32009	expressed protein
osa-miR1861g	LOC_Os01g25530	-	-	LOC_Os01g25530	pentatricopeptide repeat protein PPR986-12, putative, expressed
osa-miR171i	LOC_Os03g50970	LOC_Os03g50970	-	LOC_Os03g50970	retrotransposon protein, putative, Ty1-copia subclass, expressed
osa-miR171i	LOC_Os06g21380	-	LOC_Os06g21380	LOC_Os06g21380	OsCttP3 - Putative C-terminal processing peptidase homologue, expressed
osa-miR171i	LOC_Os04g46860	-	LOC_Os04g46860	LOC_Os04g46860	scarecrow, putative, expressed
osa-miR171i	LOC_Os02g44370	-	LOC_Os02g44370	LOC_Os02g44370	scarecrow, putative, expressed
osa-miR171i	LOC_Os02g44360	-	LOC_Os02g44360	LOC_Os02g44360	scarecrow transcription factor family protein, putative, expressed
osa-miR171i	LOC_Os06g50330	-	-	LOC_Os06g50330	senescence-associated protein, putative, expressed
osa-miR171i	LOC_Os06g01620	-	-	LOC_Os06g01620	scarecrow, putative, expressed
osa-miR171i	LOC_Os03g29520	-	-	LOC_Os03g29520	retrotransposon protein, putative, unclassified, expressed
osa-miR171i	LOC_Os03g08230	-	-	LOC_Os03g08230	sodium/calcium exchanger protein, putative, expressed
osa-miR171h	LOC_Os09g38030	-	LOC_Os09g38030	-	UTP--glucose-1-phosphate uridylyltransferase, putative, expressed
osa-miR171h	LOC_Os04g46860	-	-	LOC_Os04g46860	scarecrow, putative, expressed
osa-miR171h	LOC_Os03g19070	-	-	LOC_Os03g19070	long cell-linked locus protein, putative, expressed
osa-miR171h	LOC_Os02g44360	-	-	LOC_Os02g44360	scarecrow transcription factor family protein, putative, expressed
osa-miR171h	LOC_Os01g33260	-	-	LOC_Os01g33260	retrotransposon protein, putative, unclassified, expressed
osa-miR171bcde	LOC_Os10g40390	LOC_Os10g40390	-	-	scarecrow, putative, expressed
osa-miR171bcde	LOC_Os06g01620	LOC_Os06g01620	-	LOC_Os06g01620	scarecrow, putative, expressed
osa-miR171bcde	LOC_Os04g46860	LOC_Os04g46860	LOC_Os04g46860	-	scarecrow, putative, expressed
osa-miR171bcde	LOC_Os02g44370	LOC_Os02g44370	LOC_Os02g44370	-	scarecrow, putative, expressed
osa-miR171bcde	LOC_Os02g44360	LOC_Os02g44360	LOC_Os02g44360	LOC_Os02g44360	scarecrow transcription factor family protein, putative, expressed
osa-miR171bcde	LOC_Os09g38330	-	-	LOC_Os09g38330	MORN repeat domain containing protein, expressed
osa-miR171bcde	LOC_Os06g02304	-	-	LOC_Os06g02304	retrotransposon protein, putative, unclassified, expressed
osa-miR171bcde	LOC_Os05g34460	-	-	LOC_Os05g34460	OsDegp7 - Putative Deg protease homologue, expressed
osa-miR169ijkmq	LOC_Os01g72320	-	LOC_Os01g72320	-	FYVE zinc finger domain containing protein, expressed
osa-miR169ijkmq	LOC_Os01g55830	-	LOC_Os01g55830	-	glutathione S-transferase, putative, expressed
osa-miR169ijkmq	LOC_Os12g42400	-	-	LOC_Os12g42400	nuclear transcription factor Y subunit, putative, expressed
osa-miR169ijkmq	LOC_Os07g41720	-	-	LOC_Os07g41720	nuclear transcription factor Y subunit, putative, expressed
osa-miR169ijkmq	LOC_Os03g48970	-	-	LOC_Os03g48970	nuclear transcription factor Y subunit, putative, expressed
osa-miR169ijkmq	LOC_Os03g29760	-	-	LOC_Os03g29760	nuclear transcription factor Y subunit, putative, expressed
osa-miR169ijkmq	LOC_Os03g07880	-	-	LOC_Os03g07880	nuclear transcription factor Y subunit, putative, expressed
osa-miR169ijkmq	LOC_Os02g53620	-	-	LOC_Os02g53620	nuclear transcription factor Y subunit, putative, expressed
osa-miR169c	LOC_Os08g36450	-	-	LOC_Os08g36450	transcription regulator, putative, expressed
osa-miR169c	LOC_Os04g51009	-	-	LOC_Os04g51009	OsWAK52 - OsWAK short gene, expressed
osa-miR168a	LOC_Os04g47870	LOC_Os04g47870	LOC_Os04g47870	-	PINHEAD, putative, expressed
osa-miR168a	LOC_Os02g58490	LOC_Os02g58490	LOC_Os02g58490	LOC_Os02g58490	PINHEAD, putative, expressed
osa-miR168a	LOC_Os02g45070	LOC_Os02g45070	LOC_Os02g45070	-	PINHEAD, putative, expressed
osa-miR168a	LOC_Os11g44860	-	-	LOC_Os11g44860	cysteine-rich receptor-like protein kinase 28 precursor, putative, expressed
osa-miR168a	LOC_Os03g48180	-	-	LOC_Os03g48180	peptide transporter PTR2, putative, expressed
osa-miR168a	LOC_Os02g47690	-	-	LOC_Os02g47690	retrotransposon protein, putative, Ty3-gypsy subclass, expressed
osa-miR168a	LOC_Os01g53160	-	-	LOC_Os01g53160	DUF623 domain containing protein, expressed
osa-miR167fghj	LOC_Os10g37590	-	-	LOC_Os10g37590	expressed protein
osa-miR167fghj	LOC_Os09g37890	-	-	LOC_Os09g37890	serine/threonine-protein kinase receptor precursor, putative, expressed
osa-miR167fghj	LOC_Os07g29820	-	-	LOC_Os07g29820	NBS-LRR disease resistance protein, putative, expressed
osa-miR167fghj	LOC_Os01g63290	-	-	LOC_Os01g63290	transporter, major facilitator family, putative, expressed
osa-miR167abc	LOC_Os06g46410	LOC_Os06g46410	LOC_Os06g46410	-	auxin response factor, putative, expressed
osa-miR167abc	LOC_Os04g57610	LOC_Os04g57610	LOC_Os04g57610	-	auxin response factor, putative, expressed
osa-miR167abc	LOC_Os02g06910	LOC_Os02g06910	LOC_Os02g06910	-	auxin response factor 6, putative, expressed
osa-miR167abc	LOC_Os07g29820	-	LOC_Os07g29820	LOC_Os07g29820	NBS-LRR disease resistance protein, putative, expressed
osa-miR167abc	LOC_Os06g03830	-	LOC_Os06g03830	LOC_Os06g03830	retinol dehydrogenase, putative, expressed
osa-miR167abc	LOC_Os10g37590	-	-	LOC_Os10g37590	expressed protein
osa-miR167abc	LOC_Os09g37890	-	-	LOC_Os09g37890	serine/threonine-protein kinase receptor precursor, putative, expressed
osa-miR167abc	LOC_Os01g63290	-	-	LOC_Os01g63290	transporter, major facilitator family, putative, expressed
osa-miR166l	LOC_Os04g23200	LOC_Os04g23200	-	-	expressed protein
osa-miR166l	LOC_Os12g41860	-	LOC_Os12g41860	LOC_Os12g41860	START domain containing protein, expressed
osa-miR166l	LOC_Os10g33960	-	LOC_Os10g33960	LOC_Os10g33960	START domain containing protein, expressed
osa-miR166l	LOC_Os03g43930	-	LOC_Os03g43930	LOC_Os03g43930	START domain containing protein, expressed
osa-miR166l	LOC_Os03g01890	-	LOC_Os03g01890	LOC_Os03g01890	START domain containing protein, expressed
osa-miR166l	LOC_Os11g45899	-	-	LOC_Os11g45899	retrotransposon protein, putative, unclassified, expressed
osa-miR166l	LOC_Os03g16320	-	-	LOC_Os03g16320	expressed protein
osa-miR166l	LOC_Os01g50230	-	-	LOC_Os01g50230	expressed protein
osa-miR166l	LOC_Os01g33740	-	-	LOC_Os01g33740	retrotransposon protein, putative, unclassified, expressed
osa-miR166j	LOC_Os07g33120	LOC_Os07g33120	-	-	expressed protein
osa-miR166j	LOC_Os12g41860	-	LOC_Os12g41860	LOC_Os12g41860	START domain containing protein, expressed
osa-miR166j	LOC_Os10g33960	-	LOC_Os10g33960	LOC_Os10g33960	START domain containing protein, expressed
osa-miR166j	LOC_Os03g43930	-	LOC_Os03g43930	LOC_Os03g43930	START domain containing protein, expressed
osa-miR166j	LOC_Os04g23200	-	-	LOC_Os04g23200	expressed protein
osa-miR166j	LOC_Os03g44835	-	-	LOC_Os03g44835	expressed protein
osa-miR166j	LOC_Os03g01890	-	-	LOC_Os03g01890	START domain containing protein, expressed
osa-miR166j	LOC_Os01g33740	-	-	LOC_Os01g33740	retrotransposon protein, putative, unclassified, expressed
osa-miR166i	LOC_Os12g16690	LOC_Os12g16690	-	LOC_Os12g16690	zinc finger, C3HC4 type domain containing protein, expressed
osa-miR166i	LOC_Os10g33960	-	LOC_Os10g33960	-	START domain containing protein, expressed
osa-miR166i	LOC_Os03g43930	-	LOC_Os03g43930	-	START domain containing protein, expressed
osa-miR166i	LOC_Os03g01890	-	LOC_Os03g01890	-	START domain containing protein, expressed
osa-miR166i	LOC_Os04g05700	-	-	LOC_Os04g05700	expressed protein
osa-miR166i	LOC_Os03g44835	-	-	LOC_Os03g44835	expressed protein
osa-miR166i	LOC_Os02g29660	-	-	LOC_Os02g29660	retrotransposon protein, putative, Ty3-gypsy subclass
osa-miR166e	LOC_Os03g57120	-	LOC_Os03g57120	-	ferredoxin--NADP reductase, chloroplast precursor, putative, expressed
osa-miR166e	LOC_Os08g34740	-	-	LOC_Os08g34740	SGT1 protein, putative, expressed
osa-miR166e	LOC_Os02g34560	-	-	LOC_Os02g34560	plant neutral invertase domain containing protein, expressed
osa-miR164c	LOC_Os12g41680	LOC_Os12g41680	LOC_Os12g41680	-	No apical meristem protein, putative, expressed
osa-miR164c	LOC_Os12g05260	LOC_Os12g05260	-	-	phytosulfokines precursor, putative, expressed
osa-miR164c	LOC_Os06g46270	LOC_Os06g46270	LOC_Os06g46270	-	no apical meristem protein, putative, expressed
osa-miR164c	LOC_Os06g23650	LOC_Os06g23650	-	-	no apical meristem protein, putative, expressed
osa-miR164c	LOC_Os04g38720	LOC_Os04g38720	-	-	no apical meristem protein, putative, expressed
osa-miR164c	LOC_Os02g36880	LOC_Os02g36880	-	-	No apical meristem protein, putative, expressed
osa-miR164abf	LOC_Os12g41680	LOC_Os12g41680	-	LOC_Os12g41680	No apical meristem protein, putative, expressed
osa-miR164abf	LOC_Os12g05260	LOC_Os12g05260	-	LOC_Os12g05260	phytosulfokines precursor, putative, expressed
osa-miR164abf	LOC_Os08g10080	LOC_Os08g10080	LOC_Os08g10080	-	no apical meristem protein, putative, expressed
osa-miR164abf	LOC_Os06g49660	LOC_Os06g49660	-	-	transferase family protein, putative, expressed
osa-miR164abf	LOC_Os06g46270	LOC_Os06g46270	LOC_Os06g46270	LOC_Os06g46270	no apical meristem protein, putative, expressed
osa-miR164abf	LOC_Os06g23650	LOC_Os06g23650	-	LOC_Os06g23650	no apical meristem protein, putative, expressed
osa-miR164abf	LOC_Os04g38720	LOC_Os04g38720	-	-	no apical meristem protein, putative, expressed
osa-miR164abf	LOC_Os02g36880	LOC_Os02g36880	LOC_Os02g36880	-	No apical meristem protein, putative, expressed
osa-miR164abf	LOC_Os04g40780	-	-	LOC_Os04g40780	OsFBX145 - F-box domain containing protein, expressed
osa-miR164abf	LOC_Os03g47310	-	-	LOC_Os03g47310	transposon protein, putative, CACTA, En/Spm sub-class, expressed
osa-miR162b	LOC_Os07g32650	-	-	LOC_Os07g32650	retrotransposon protein, putative, unclassified, expressed
osa-miR162b	LOC_Os03g57100	-	-	LOC_Os03g57100	endoplasmic reticulum-Golgi intermediate compartment protein 3, putative, expressed
osa-miR162b	LOC_Os03g56370	-	-	LOC_Os03g56370	methyltransferase, putative, expressed
osa-miR162b	LOC_Os03g02970	-	-	LOC_Os03g02970	Dicer, putative, expressed
osa-miR162b	LOC_Os01g64320	-	-	LOC_Os01g64320	expressed protein
osa-miR160e	LOC_Os10g33940	LOC_Os10g33940	LOC_Os10g33940	LOC_Os10g33940	auxin response factor 18, putative, expressed
osa-miR160e	LOC_Os06g47150	LOC_Os06g47150	LOC_Os06g47150	-	auxin response factor 18, putative, expressed
osa-miR160e	LOC_Os02g41800	LOC_Os02g41800	LOC_Os02g41800	-	auxin response factor, putative, expressed
osa-miR160e	LOC_Os09g29160	-	-	LOC_Os09g29160	expressed protein
osa-miR160e	LOC_Os04g59430	-	-	LOC_Os04g59430	auxin response factor, putative, expressed
osa-miR160e	LOC_Os04g43910	-	-	LOC_Os04g43910	auxin response factor, putative, expressed
osa-miR160e	LOC_Os02g44760	-	-	LOC_Os02g44760	hypothetical protein
osa-miR160ab	LOC_Os05g41640	-	LOC_Os05g41640	-	phosphoglycerate kinase protein, putative, expressed
osa-miR160ab	LOC_Os11g38140	-	-	LOC_Os11g38140	OsFBDUF58 - F-box and DUF domain containing protein, expressed
osa-miR160ab	LOC_Os08g43570	-	-	LOC_Os08g43570	beta-galactosidase precursor, putative, expressed
osa-miR160ab	LOC_Os07g37130	-	-	LOC_Os07g37130	FUR1, putative, expressed
osa-miR160ab	LOC_Os02g56000	-	-	LOC_Os02g56000	26S protease regulatory subunit 6A, putative, expressed
osa-miR160ab	LOC_Os02g49240	-	-	LOC_Os02g49240	expressed protein
osa-miR159f	LOC_Os12g09000	LOC_Os12g09000	-	-	phosphomethylpyrimidine kinase/thiamin-phosphate pyrophosphorylase, putative, expressed
osa-miR159f	LOC_Os06g46560	LOC_Os06g46560	-	-	myb-like DNA-binding domain containing protein, expressed
osa-miR159f	LOC_Os06g40330	LOC_Os06g40330	-	LOC_Os06g40330	MYB family transcription factor, putative, expressed
osa-miR159f	LOC_Os05g41166	LOC_Os05g41166	-	LOC_Os05g41166	MYB family transcription factor, putative, expressed
osa-miR159f	LOC_Os03g38210	LOC_Os03g38210	-	-	MYB family transcription factor, putative, expressed
osa-miR159f	LOC_Os01g59660	LOC_Os01g59660	LOC_Os01g59660	LOC_Os01g59660	MYB family transcription factor, putative, expressed
osa-miR159f	LOC_Os11g44680	-	LOC_Os11g44680	-	calmodulin binding protein, putative, expressed
osa-miR159f	LOC_Os10g36270	-	-	LOC_Os10g36270	disease resistance RPP13-like protein 1, putative, expressed
osa-miR159f	LOC_Os10g28930	-	-	LOC_Os10g28930	retrotransposon protein, putative, Ty3-gypsy subclass, expressed
osa-miR159f	LOC_Os10g05230	-	-	LOC_Os10g05230	zinc finger, C3HC4 type domain containing protein, expressed
osa-miR159f	LOC_Os09g36650	-	-	LOC_Os09g36650	expressed protein
osa-miR159f	LOC_Os01g12700	-	-	LOC_Os01g12700	MYB family transcription factor, putative
osa-miR159f	LOC_Os01g06070	-	-	LOC_Os01g06070	expressed protein
osa-miR159b	LOC_Os06g40330	LOC_Os06g40330	LOC_Os06g40330	LOC_Os06g40330	MYB family transcription factor, putative, expressed
osa-miR159b	LOC_Os05g42240	LOC_Os05g42240	-	LOC_Os05g42240	expressed protein
osa-miR159b	LOC_Os05g41166	LOC_Os05g41166	-	LOC_Os05g41166	MYB family transcription factor, putative, expressed
osa-miR159b	LOC_Os03g38210	LOC_Os03g38210	-	-	MYB family transcription factor, putative, expressed
osa-miR159b	LOC_Os01g59660	LOC_Os01g59660	-	LOC_Os01g59660	MYB family transcription factor, putative, expressed
osa-miR159b	LOC_Os01g51980	-	LOC_Os01g51980	-	alliin lyase precursor, putative, expressed
osa-miR159b	LOC_Os09g36650	-	-	LOC_Os09g36650	expressed protein
osa-miR159b	LOC_Os03g21380	-	-	LOC_Os03g21380	OsCML27 - Calmodulin-related calcium sensor protein, expressed
osa-miR159b	LOC_Os01g12700	-	-	LOC_Os01g12700	MYB family transcription factor, putative
osa-miR159b	LOC_Os01g11430	-	-	LOC_Os01g11430	expressed protein
osa-miR156l	LOC_Os07g40390	-	-	LOC_Os07g40390	expressed protein
osa-miR156l	LOC_Os07g37580	-	-	LOC_Os07g37580	diacylglycerol kinase, putative, expressed
osa-miR156dj	LOC_Os11g30370	LOC_Os11g30370	-	LOC_Os11g30370	OsSPL19 - SBP-box gene family member, expressed
osa-miR156dj	LOC_Os09g32944	LOC_Os09g32944	-	LOC_Os09g32944	OsSPL18 - SBP-box gene family member, expressed
osa-miR156dj	LOC_Os09g31438	LOC_Os09g31438	-	LOC_Os09g31438	OsSPL17 - SBP-box gene family member, expressed
osa-miR156dj	LOC_Os08g41940	LOC_Os08g41940	-	LOC_Os08g41940	OsSPL16 - SBP-box gene family member, expressed
osa-miR156dj	LOC_Os08g39890	LOC_Os08g39890	LOC_Os08g39890	LOC_Os08g39890	OsSPL14 - SBP-box gene family member, expressed
osa-miR156dj	LOC_Os06g49010	LOC_Os06g49010	LOC_Os06g49010	-	OsSPL12 - SBP-box gene family member, expressed
osa-miR156dj	LOC_Os06g45310	LOC_Os06g45310	LOC_Os06g45310	-	OsSPL11 - SBP-box gene family member, expressed
osa-miR156dj	LOC_Os04g46580	LOC_Os04g46580	-	LOC_Os04g46580	OsSPL7 - SBP-box gene family member, expressed
osa-miR156dj	LOC_Os02g24720	LOC_Os02g24720	-	-	LTPL21 - Protease inhibitor/seed storage/LTP family protein precursor, expressed
osa-miR156dj	LOC_Os01g69830	LOC_Os01g69830	LOC_Os01g69830	LOC_Os01g69830	OsSPL2 - SBP-box gene family member, expressed
osa-miR156dj	LOC_Os09g03670	-	-	LOC_Os09g03670	retrotransposon protein, putative, unclassified, expressed
osa-miR156dj	LOC_Os08g10550	-	-	LOC_Os08g10550	potassium transporter, putative, expressed
osa-miR156dj	LOC_Os07g32170	-	-	LOC_Os07g32170	OsSPL13 - SBP-box gene family member, expressed
osa-miR156dj	LOC_Os06g06850	-	-	LOC_Os06g06850	resistance protein LR10, putative, expressed
osa-miR156dj	LOC_Os02g07780	-	-	LOC_Os02g07780	OsSPL4 - SBP-box gene family member, expressed
osa-miR156dj	LOC_Os02g04680	-	-	LOC_Os02g04680	OsSPL3 - SBP-box gene family member, expressed
osa-miR156abcei	LOC_Os11g30370	LOC_Os11g30370	LOC_Os11g30370	LOC_Os11g30370	OsSPL19 - SBP-box gene family member, expressed
osa-miR156abcei	LOC_Os09g32944	LOC_Os09g32944	-	LOC_Os09g32944	OsSPL18 - SBP-box gene family member, expressed
osa-miR156abcei	LOC_Os09g31438	LOC_Os09g31438	-	LOC_Os09g31438	OsSPL17 - SBP-box gene family member, expressed
osa-miR156abcei	LOC_Os08g41940	LOC_Os08g41940	-	LOC_Os08g41940	OsSPL16 - SBP-box gene family member, expressed
osa-miR156abcei	LOC_Os08g39890	LOC_Os08g39890	LOC_Os08g39890	LOC_Os08g39890	OsSPL14 - SBP-box gene family member, expressed
osa-miR156abcei	LOC_Os06g49010	LOC_Os06g49010	LOC_Os06g49010	-	OsSPL12 - SBP-box gene family member, expressed
osa-miR156abcei	LOC_Os06g45310	LOC_Os06g45310	LOC_Os06g45310	LOC_Os06g45310	OsSPL11 - SBP-box gene family member, expressed
osa-miR156abcei	LOC_Os04g46580	LOC_Os04g46580	-	-	OsSPL7 - SBP-box gene family member, expressed
osa-miR156abcei	LOC_Os02g24720	LOC_Os02g24720	-	-	LTPL21 - Protease inhibitor/seed storage/LTP family protein precursor, expressed
osa-miR156abcei	LOC_Os01g69830	LOC_Os01g69830	LOC_Os01g69830	LOC_Os01g69830	OsSPL2 - SBP-box gene family member, expressed
osa-miR156abcei	LOC_Os09g03670	-	-	LOC_Os09g03670	retrotransposon protein, putative, unclassified, expressed
osa-miR156abcei	LOC_Os07g32170	-	-	LOC_Os07g32170	OsSPL13 - SBP-box gene family member, expressed
osa-miR156abcei	LOC_Os02g07780	-	-	LOC_Os02g07780	OsSPL4 - SBP-box gene family member, expressed
osa-miR156abcei	LOC_Os02g04680	-	-	LOC_Os02g04680	OsSPL3 - SBP-box gene family member, expressed
osa-miR1432	LOC_Os03g59790	LOC_Os03g59790	-	LOC_Os03g59790	EF hand family protein, putative, expressed
osa-miR1432	LOC_Os03g59770	LOC_Os03g59770	-	LOC_Os03g59770	EF hand family protein, putative, expressed
osa-miR1432	LOC_Os07g45170	-	LOC_Os07g45170	-	protein phosphatase 2C, putative, expressed
osa-miR1432	LOC_Os05g07210	-	-	LOC_Os05g07210	metal cation transporter, putative, expressed
osa-miR1432	LOC_Os04g35590	-	-	LOC_Os04g35590	thioesterase family protein, putative, expressed
osa-miR1428e	LOC_Os12g07900	-	-	LOC_Os12g07900	expressed protein
osa-miR1428e	LOC_Os11g06050	-	-	LOC_Os11g06050	expressed protein
osa-miR1428e	LOC_Os07g43460	-	-	LOC_Os07g43460	sphingolipid C4-hydroxylase SUR2, putative, expressed
osa-miR1428e	LOC_Os06g39600	-	-	LOC_Os06g39600	protein phosphatase 2C, putative, expressed
osa-miR1428e	LOC_Os03g17980	-	-	LOC_Os03g17980	CAMK_KIN1/SNF1/Nim1_like_AMPKh.2 - CAMK includes calcium/calmodulin depedent protein kinases, expressed
osa-miR1425	LOC_Os10g35790	LOC_Os10g35790	-	LOC_Os10g35790	Rf1, mitochondrial precursor, putative, expressed
osa-miR1425	LOC_Os10g35640	LOC_Os10g35640	-	LOC_Os10g35640	Rf1, mitochondrial precursor, putative, expressed
osa-miR1425	LOC_Os10g35436	LOC_Os10g35436	-	LOC_Os10g35436	Rf1, mitochondrial precursor, putative, expressed
osa-miR1425	LOC_Os10g35260	LOC_Os10g35260	LOC_Os10g35260	-	Rf1, mitochondrial precursor, putative, expressed
osa-miR1425	LOC_Os10g35240	LOC_Os10g35240	LOC_Os10g35240	LOC_Os10g35240	Rf1, mitochondrial precursor, putative, expressed
osa-miR1425	LOC_Os10g35230	LOC_Os10g35230	LOC_Os10g35230	LOC_Os10g35230	Rf1, mitochondrial precursor, putative, expressed
osa-miR1425	LOC_Os10g08580	LOC_Os10g08580	LOC_Os10g08580	LOC_Os10g08580	FAD binding domain of DNA photolyase domain containing protein, expressed
osa-miR1425	LOC_Os08g01870	LOC_Os08g01870	LOC_Os08g01870	LOC_Os08g01870	Rf1, mitochondrial precursor, putative, expressed
osa-miR1425	LOC_Os08g01650	LOC_Os08g01650	-	LOC_Os08g01650	Rf1, mitochondrial precursor, putative, expressed
osa-miR1425	LOC_Os10g35444	-	LOC_Os10g35444	-	expressed protein
osa-miR1425	LOC_Os08g17970	-	-	LOC_Os08g17970	hypothetical protein
osa-miR1425	LOC_Os08g01640	-	-	LOC_Os08g01640	Rf1, mitochondrial precursor, putative, expressed
osa-miR1425	LOC_Os06g32944	-	-	LOC_Os06g32944	transposon protein, putative, Pong sub-class, expressed
osa-miR1425	LOC_Os05g40700	-	-	LOC_Os05g40700	transmembrane protein 56, putative, expressed
osa-miR1425	LOC_Os01g70280	-	-	LOC_Os01g70280	expressed protein
osa-miR1425	LOC_Os01g61190	-	-	LOC_Os01g61190	exo70 exocyst complex subunit, putative, expressed
osa-miR1320-5p	LOC_Os03g39407	-	LOC_Os03g39407	-	expressed protein
osa-miR1320-5p	LOC_Os03g08430	-	LOC_Os03g08430	-	SAC domain containing protein, putative, expressed
osa-miR1320-5p	LOC_Os12g42220	-	-	LOC_Os12g42220	expressed protein
osa-miR1320-5p	LOC_Os12g13940	-	-	LOC_Os12g13940	DNA-binding storekeeper protein-related, putative, expressed
osa-miR1320-5p	LOC_Os10g41330	-	-	LOC_Os10g41330	AP2 domain containing protein, expressed
osa-miR1320-5p	LOC_Os10g36000	-	-	LOC_Os10g36000	remorin C-terminal domain containing protein, putative, expressed
osa-miR1320-5p	LOC_Os10g26400	-	-	LOC_Os10g26400	uncharacterized oxidoreductase, putative, expressed
osa-miR1320-5p	LOC_Os07g12330	-	-	LOC_Os07g12330	tryptophan/tyrosine permease family protein, putative, expressed
osa-miR1320-3p	LOC_Os01g38840	LOC_Os01g38840	-	-	TKL_IRAK_DUF26-le.1 - DUF26 kinases have homology to DUF26 containing loci, expressed
OsmiR-169	LOC_Os01g01360	-	-	LOC_Os01g01360	peptide transporter PTR2, putative, expressed
OsmiR-185	LOC_Os01g02050	-	-	LOC_Os01g02050	phosphoenolpyruvate carboxylase, putative, expressed
